# Supplementary material for: Effects of Combinatorial Ubiquitinated Protein-Based Nanovaccine and STING Agonist in Mice With Drug-Resistant and Metastatic Breast Cancer
Source: Front Immunol. 2021 Sep 13;12:707298. doi: 10.3389/fimmu.2021.707298 (PMC8475273; doi:10.3389/fimmu.2021.707298)
Supplement: Supplementary file 2 [file Table_1.xls]

## Sheet: Table 1
Sequence	Modifications	Mass	Mass Fractional Part	Protein Groups	Proteins	Unique (Groups)	Unique (Proteins)	Acetyl (Protein N-term)	Deamidation (NQ)	Gln->pyro-Glu	Oxidation (M)	Ubiquitination (K)	Missed cleavages	Identification type Two	Experiment Two	Retention time	Calibrated retention time	Charges	PEP	MS/MS scan number	Raw file	Score	Delta score	Intensity	Intensity Two
AAFENWEVEVTFR	Unmodified	1596.76	0.757257	340	sp|Q9D0F3|LMAN1_MOUSE	yes	yes	0	0	0	0	0	0	By MS/MS	2	79.184	79.058	2	0.00014974	8134	20P05080001_CD	102.57	85.993	884.7	884.7
AALQELLSK	Unmodified	971.565	0.565146	153	sp|P62852|RS25_MOUSE	yes	yes	0	0	0	0	0	0	By MS/MS	1	53.824	53.824	2	0.0057054	6046	20P05080001_CD	104.22	25.105	329.09	329.09
AAVESLGFILFR	Unmodified	1321.74	0.739422	191	sp|Q3TXS7|PSMD1_MOUSE	yes	yes	0	0	0	0	0	0	By MS/MS	2	94.688	94.563	2	5.9897e-06	10816	20P05080001_CD	117.25	92.741	938.72	938.72
ACGDVLVTAELILR	Unmodified	1528.83	0.828314	218	sp|Q69ZN7|MYOF_MOUSE	yes	yes	0	0	0	0	0	0	By MS/MS	1	90.107	90.107	2	8.2868e-08	10121	20P05080001_CD	126.56	105.91	2037.7	2037.7
ACLIFFDEIDAIGGAR	Unmodified	1766.87	0.866156	114	sp|P46471|PRS7_MOUSE	yes	yes	0	0	0	0	0	0	By MS/MS	1	97.304	97.304	2	2.4e-07	11200	20P05080001_CD	115.91	100.4	2927.7	2927.7
ACPLDQAIGLLVAIFHK	Acetyl (Protein N-term)	1907.03	0.0338897	74	sp|P14069|S10A6_MOUSE	yes	yes	1	0	0	0	0	0	By MS/MS	5	103.32	103.29	2;3	8.7037e-10	13570	20P05080001_SQ	123.02	110.51	52495	52495
ACPLDQAIGLLVAIFHKYSGK	Acetyl (Protein N-term);Ubiquitination (K)	2456.29	0.288601	74	sp|P14069|S10A6_MOUSE	yes	yes	1	0	0	0	1	1	By MS/MS	4	103.03	102.99	3	3.2609e-27	13214	20P05080001_SQ	124.69	103.77	10073	10073
ACPLDQAIGLLVAIFHKYSGK	Acetyl (Protein N-term)	2342.25	0.245673	74	sp|P14069|S10A6_MOUSE	yes	yes	1	0	0	0	0	1	By MS/MS	3	103.27	103.23	3	6.3444e-09	13546	20P05080001_SQ	108.28	88.364	16336	16336
ADGYVLEGK	Unmodified	950.471	0.470911	142	sp|P62242|RS8_MOUSE	yes	yes	0	0	0	0	0	0	By MS/MS	2	25.799	25.774	2	0.016034	3678	20P05080001_CD	74.849	36.545	360.76	360.76
ADLINNLGTIAK	Unmodified	1241.7	0.697951	55;69	sp|P07901|HS90A_MOUSE;sp|P11499|HS90B_MOUSE	no	no	0	0	0	0	0	0	By MS/MS	2	58.831	58.806	2	2.8722e-05	6432	20P05080001_CD	113.76	55.625	1135.3	1135.3
AEFEVHEVYAVDVLVSSGEGK	Unmodified	2263.1	0.100843	123	sp|P50580|PA2G4_MOUSE	yes	yes	0	0	0	0	0	0	By MS/MS	2	76.936	76.685	3	1.0196e-23	9256	20P05080001_SQ	146.97	129.73	948.53	948.53
AEGQVLVLDGR	Acetyl (Protein N-term)	1197.64	0.635351	85	sp|P19253|RL13A_MOUSE	yes	yes	1	0	0	0	0	0	By MS/MS	1	58.56	58.56	2	3.3968e-05	6416	20P05080001_CD	115.57	87.985	578.73	578.73
AFELELSWVGELTK	Unmodified	1620.84	0.839924	40	sp|O70435|PSA3_MOUSE	yes	yes	0	0	0	0	0	0	By MS/MS	2	99.904	99.878	2	4.2832e-06	11477	20P05080001_SQ	112.02	76.499	8242	8242
AFVAIGDYNGHVGLGVK	Unmodified	1715.9	0.899505	94	sp|P25444|RS2_MOUSE	yes	yes	0	0	0	0	0	0	By MS/MS	2	59.865	59.84	3	2.9302e-08	6499	20P05080001_CD	115.1	74.333	1258.9	1258.9
AFVEFLTDEIKEEK	Unmodified	1696.86	0.855968	34	sp|O35658|C1QBP_MOUSE	yes	yes	0	0	0	0	0	1	By MS/MS	1	75.489	75.489	3	1.9806e-06	7788	20P05080001_CD	106.58	82.644	1452.9	1452.9
AGILFEDIFDVK	Acetyl (Protein N-term)	1407.73	0.728583	315	sp|Q923G2|RPAB3_MOUSE	yes	yes	1	0	0	0	0	0	By MS/MS	1	102.57	102.52	2	0.017196	13283	20P05080001_SQ	46.069	35.311	1333.5	1333.5
AGLQFPVGR	Unmodified	943.524	0.52395	23;216	sp|Q8CGP6|H2A1H_MOUSE;sp|Q8R1M2|H2AJ_MOUSE;sp|Q8CGP7|H2A1K_MOUSE;sp|Q8CGP5|H2A1F_MOUSE;sp|Q8BFU2|H2A3_MOUSE;sp|C0HKE9|H2A1P_MOUSE;sp|C0HKE8|H2A1O_MOUSE;sp|C0HKE7|H2A1N_MOUSE;sp|C0HKE6|H2A1I_MOUSE;sp|C0HKE5|H2A1G_MOUSE;sp|C0HKE4|H2A1E_MOUSE;sp|C0HKE3|H2A1D_MOUSE;sp|C0HKE2|H2A1C_MOUSE;sp|C0HKE1|H2A1B_MOUSE;sp|P27661|H2AX_MOUSE;sp|Q3THW5|H2AV_MOUSE;sp|P0C0S6|H2AZ_MOUSE;sp|Q64523|H2A2C_MOUSE;sp|Q6GSS…	no	no	0	0	0	0	0	0	By MS/MS	2	48.129	48.129	2	1.1305e-11	5620	20P05080001_CD	99.136	41.855	0	0
AGNLGGGVVTIER	Unmodified	1241.67	0.672799	164	sp|P67984|RL22_MOUSE	yes	yes	0	0	0	0	0	0	By MS/MS	2	38.841	38.816	2	1.6645e-06	4934	20P05080001_CD	117.77	72.399	655.07	655.07
AIIIFVPVPQLK	Unmodified	1336.85	0.848244	140	sp|P62082|RS7_MOUSE	yes	yes	0	0	0	0	0	0	By MS/MS	1	89.198	89.198	2	0.0027375	9972	20P05080001_CD	90.05	50.426	967.9	967.9
AIIVEFAQQGLNAALFYENKDPR	Unmodified	2606.35	0.349287	186	sp|Q05D44|IF2P_MOUSE	yes	yes	0	0	0	0	0	1	By MS/MS	1	95.265	95.265	3	2.4281e-08	10925	20P05080001_CD	91.238	76.877	1064.1	1064.1
AILCLLLGGVER	Unmodified	1312.75	0.753692	93	sp|P25206|MCM3_MOUSE	yes	yes	0	0	0	0	0	0	By MS/MS	1	89.69	89.69	2	9.0276e-05	10026	20P05080001_CD	104.3	64.143	932.92	932.92
AIQEALAKLK	Unmodified	1083.67	0.665195	186	sp|Q05D44|IF2P_MOUSE	yes	yes	0	0	0	0	0	1	By MS/MS	1	56.298	56.298	2	0.025399	6240	20P05080001_CD	52.579	1.2328	290.76	290.76
ALEQFLQEYFDGNLKR	Unmodified	1969.99	0.989776	102	sp|P27773|PDIA3_MOUSE	yes	yes	0	0	0	0	0	1	By MS/MS	2	90.667	90.492	3	0.0011422	10131	20P05080001_CD	70.802	46.322	1120.6	1120.6
ALLFIPR	Unmodified	828.522	0.522159	69	sp|P11499|HS90B_MOUSE	yes	yes	0	0	0	0	0	0	By MS/MS	1	63.766	63.766	2	0.0094012	6801	20P05080001_CD	106.76	24.498	370.11	370.11
ALLFVPR	Unmodified	814.507	0.506509	55	sp|P07901|HS90A_MOUSE	yes	yes	0	0	0	0	0	0	By MS/MS	2	57.459	57.433	2	0.0097316	6317	20P05080001_CD	106.29	49.776	627.14	627.14
ALLVEVQLLESK	Unmodified	1340.79	0.791517	242	sp|Q8BG32|PSD11_MOUSE	yes	yes	0	0	0	0	0	0	By MS/MS	1	77.587	77.587	2	1.0074e-18	7997	20P05080001_CD	120.87	86.997	0	0
APDFVFYAPR	Unmodified	1181.59	0.586944	96;95;97	sp|P26041|MOES_MOUSE;sp|P26040|EZRI_MOUSE;sp|P26043|RADI_MOUSE	no	no	0	0	0	0	0	0	By MS/MS	1	64.867	64.867	2	6.9307e-05	6888	20P05080001_CD	129.28	99.075	387.8	387.8
AQHASLKQYHPVVHPLDLKCDPDPASR	Unmodified	3078.55	0.545772	277	sp|Q8K305|NSL1_MOUSE	yes	yes	0	0	0	0	0	2	By MS/MS	1	101.9	101.9	3	0.028209	13567	20P05080001_CD	6.7443	1.1602	0	0
AQLVVIAHDVDPIELVVFLPALCR	Unmodified	2686.49	0.488029	72	sp|P12970|RL7A_MOUSE	yes	yes	0	0	0	0	0	0	By MS/MS	1	100.93	100.88	3	4.9623e-05	11965	20P05080001_SQ	67.76	62.055	2258.2	2258.2
AQPVIEFVCEVLDFK	Unmodified	1792.91	0.906958	271	sp|Q8CJG0|AGO2_MOUSE	yes	yes	0	0	0	0	0	0	By MS/MS	1	101.42	101.42	2	0.027495	13227	20P05080001_CD	41.386	27.64	3565.2	3565.2
AREYELLAK	Unmodified	1091.6	0.597509	278	sp|Q8K342|RASF9_MOUSE	yes	yes	0	0	0	0	0	1	By MS/MS	1	22.194	22.194	3	0.015669	3240	20P05080001_CD	60.398	15.828	541.52	541.52
ARFEELNADLFR	Unmodified	1479.75	0.747027	159	sp|P63017|HSP7C_MOUSE;sp|P17156|HSP72_MOUSE	yes	no	0	0	0	0	0	1	By MS/MS	2	62.722	62.647	3	1.4862e-05	6702	20P05080001_CD	108.72	77.222	709.11	709.11
ASNKGVEKPPSK	Unmodified	1240.68	0.67755	201	sp|Q5DTT1|NEXMI_MOUSE	yes	yes	0	0	0	0	0	2	By MS/MS	2	41.566	41.54	2	0.0050784	5124	20P05080001_CD	67.385	29.417	415.5	415.5
ATFDAISK	Unmodified	851.439	0.438883	94	sp|P25444|RS2_MOUSE	yes	yes	0	0	0	0	0	0	By MS/MS	1	26.424	26.424	2	0.00041006	3748	20P05080001_CD	74.269	34.166	0	0
ATSLLLEILGLLCK	Unmodified	1542.91	0.905501	221	sp|Q6NZJ6|IF4G1_MOUSE	yes	yes	0	0	0	0	0	0	By MS/MS	1	102.77	102.71	2	0.026479	13430	20P05080001_SQ	35.037	26.993	0	0
AVDLQILPK	Unmodified	995.602	0.601532	116	sp|P47911|RL6_MOUSE	yes	yes	0	0	0	0	0	0	By MS/MS	2	55.625	55.6	2	0.01075	6198	20P05080001_CD	86.882	54.664	334.78	334.78
AVTIFIR	Unmodified	818.501	0.501424	175	sp|P80316|TCPE_MOUSE	yes	yes	0	0	0	0	0	0	By MS/MS	2	50.788	50.763	2	6.4668e-06	5829	20P05080001_CD	138.37	51.855	422.38	422.38
AVTLREQEKR	Deamidation (NQ)	1229.67	0.672799	359	sp|Q9ES63|UBP29_MOUSE	yes	yes	0	1	0	0	0	2	By MS/MS	1	97.285	97.285	2	0.013393	11204	20P05080001_CD	58.699	11.397	401.47	401.47
AVVGVVAGGGR	Unmodified	940.545	0.545414	157	sp|P62918|RL8_MOUSE	yes	yes	0	0	0	0	0	0	By MS/MS	2	21.905	21.879	2	0.00065127	3222	20P05080001_CD	107.79	71.231	849.55	849.55
AYCDPQIEIIVIEK	Unmodified	1689.86	0.864759	196	sp|Q3UPF5|ZCCHV_MOUSE	yes	yes	0	0	0	0	0	0	By MS/MS	1	70.461	70.461	2	4.1837e-05	7336	20P05080001_CD	102.39	84.523	906.22	906.22
CDENILWLDYK	Unmodified	1467.67	0.670416	125	sp|P52480|KPYM_MOUSE	yes	yes	0	0	0	0	0	0	By MS/MS	2	73.697	73.622	2	0.00015988	7622	20P05080001_CD	116.51	101.54	436.32	436.32
CIVVEEGKEILVGDVGATITDPFK	Unmodified	2588.34	0.340756	369	sp|Q9R0P5|DEST_MOUSE	yes	yes	0	0	0	0	0	1	By MS/MS	1	85.24	85.24	3	0.0062324	8807	20P05080001_CD	52.465	42.734	1262.2	1262.2
CLELFSELAEDKENYKK	Unmodified	2115.02	0.0194214	69	sp|P11499|HS90B_MOUSE	yes	yes	0	0	0	0	0	2	By MS/MS	1	63.786	63.786	4	5.4876e-19	6807	20P05080001_CD	157.74	128.86	2258.6	2258.6
CLELFTELAEDKENYK	Unmodified	2000.94	0.940108	55	sp|P07901|HS90A_MOUSE	yes	yes	0	0	0	0	0	1	By MS/MS	1	74.058	74.058	3	1.378e-07	7634	20P05080001_CD	113.47	92.226	452.17	452.17
CLELFTELAEDKENYKK	Unmodified	2129.04	0.0350715	55	sp|P07901|HS90A_MOUSE	yes	yes	0	0	0	0	0	2	By MS/MS	2	65.99	65.915	4	2.419e-18	6975	20P05080001_CD	149	125.01	4290.1	4290.1
CPQIVIAFYEER	Unmodified	1523.74	0.74425	91	sp|P23198|CBX3_MOUSE;sp|Q61686|CBX5_MOUSE	yes	no	0	0	0	0	0	0	By MS/MS	2	71.752	71.752	2	5.0704e-60	7468	20P05080001_CD	218.06	196.51	2513.6	2513.6
CQIIIFQVVFLGLLAGLVVLFYFYPVR	Unmodified	3186.81	0.807178	229	sp|Q6PIX5|RHDF1_MOUSE	yes	yes	0	0	0	0	0	0	By MS/MS	1	100.31	100.31	3	0.028361	12210	20P05080001_CD	1.2154	0.77642	0	0
CVDKFDIIGIIGEGTYGQVYK	Unmodified	2374.19	0.187884	188	sp|Q14AX6|CDK12_MOUSE;sp|Q69ZA1|CDK13_MOUSE	yes	no	0	0	0	0	0	1	By MS/MS	1	86.371	86.371	3	0.027388	9367	20P05080001_CD	27.127	20.028	0	0
DALLLIFANK	Unmodified	1116.65	0.654296	243	sp|Q8BGX0|TRI23_MOUSE	yes	yes	0	0	0	0	0	0	By MS/MS	1	79.678	79.678	2	0.00074971	8193	20P05080001_CD	115.82	0	891.53	891.53
DAVLLVFANK	Unmodified	1088.62	0.622995	135	sp|P84084|ARF5_MOUSE;sp|P84078|ARF1_MOUSE;sp|P61205|ARF3_MOUSE	yes	no	0	0	0	0	0	0	By MS/MS	2	69.735	69.66	2	0.00044906	7289	20P05080001_CD	117.3	47.488	728.57	728.57
DAVLNAWAEDVDLR	Unmodified	1585.77	0.773635	125	sp|P52480|KPYM_MOUSE	yes	yes	0	0	0	0	0	0	By MS/MS	2	78.42	78.295	2	1.8122e-07	8061	20P05080001_CD	120.21	92.439	591.4	591.4
DFLEFLTTVEEELIK	Unmodified	1824.94	0.939698	263	sp|Q8CDJ8|STON1_MOUSE	yes	yes	0	0	0	0	0	0	By MS/MS	2	102.44	102.41	3	0.023992	14313	20P05080001_CD	41.695	31.551	3315.1	3315.1
DFNHINVELSLLGK	Unmodified	1597.85	0.846406	124	sp|P51410|RL9_MOUSE	yes	yes	0	0	0	0	0	0	By MS/MS	1	75.633	75.633	3	8.7281e-21	7823	20P05080001_CD	164.2	98.904	1836.8	1836.8
DGLNEAWADLLELIDTR	Unmodified	1942.96	0.963621	214	sp|Q62261|SPTB2_MOUSE	yes	yes	0	0	0	0	0	0	By MS/MS	2	102.15	102.13	2	0.0073772	13129	20P05080001_SQ	49.036	34.462	0	0
DGVFLYFEDNAGVIVNNK	Unmodified	2012.98	0.984357	151	sp|P62830|RL23_MOUSE	yes	yes	0	0	0	0	0	0	By MS/MS	1	87.295	87.295	3	8.4726e-05	9672	20P05080001_CD	84.653	65.719	948.68	948.68
DIICQIAYAR	Unmodified	1221.62	0.617593	117	sp|P47962|RL5_MOUSE	yes	yes	0	0	0	0	0	0	By MS/MS	2	57.379	57.354	2	0.0054417	6344	20P05080001_CD	94.66	30.844	489.58	489.58
DILATISEVVYIDLLEGDTECHAR	Unmodified	2731.34	0.337461	185	sp|Q05CL8|LARP7_MOUSE	yes	yes	0	0	0	0	0	0	By MS/MS	1	101.65	101.65	3	1.1682e-05	13346	20P05080001_CD	59.212	48.231	0	0
DINTDFLLVVLR	Unmodified	1416.8	0.797665	38	sp|O70133|DHX9_MOUSE	yes	yes	0	0	0	0	0	0	By MS/MS	1	100.95	100.95	2	0.018647	12757	20P05080001_CD	66.706	32.52	2960.1	2960.1
DIQLARR	Unmodified	870.504	0.503549	48	sp|P84244|H33_MOUSE;sp|P84228|H32_MOUSE;sp|P68433|H31_MOUSE;sp|P02301|H3C_MOUSE	yes	no	0	0	0	0	0	1	By MS/MS	2	17.28	17.255	2	0.0060859	2532	20P05080001_SQ	84.568	19.316	640.52	640.52
DKAFELELSWVGELTK	Unmodified	1863.96	0.96183	40	sp|O70435|PSA3_MOUSE	yes	yes	0	0	0	0	0	1	By MS/MS	1	95.988	95.988	3	1.6664e-12	11014	20P05080001_CD	107.03	65.03	0	0
DKDQEIIAVDEWIVFQSPER	Unmodified	2416.19	0.191055	297	sp|Q8VHK9|DHX36_MOUSE	yes	yes	0	0	0	0	0	1	By MS/MS	1	90.257	90.257	3	0.020734	10136	20P05080001_CD	44.848	33.647	438.72	438.72
DLDFTIDLDFK	Unmodified	1340.65	0.649998	361	sp|Q9JIF0|ANM1_MOUSE	yes	yes	0	0	0	0	0	0	By MS/MS	1	91.632	91.632	2	0.0070796	10395	20P05080001_CD	60.161	27.104	685.09	685.09
DLDVFFSWDPK	Unmodified	1367.64	0.639768	259	sp|Q8BWZ3|NAA25_MOUSE	yes	yes	0	0	0	0	0	0	By MS/MS	1	93.878	93.878	2	0.013979	10757	20P05080001_CD	56.205	30.087	0	0
DLEGENIEIVFAKPPDQK	Unmodified	2041.04	0.036786	235	sp|Q7TMK9|HNRPQ_MOUSE	yes	yes	0	0	0	0	0	1	By MS/MS	1	66.83	66.83	3	0.00023177	7036	20P05080001_CD	77.871	52.685	767.28	767.28
DLLDLLVEAK	Unmodified	1127.64	0.64379	213	sp|Q62095|DDX3Y_MOUSE;sp|Q62167|DDX3X_MOUSE;sp|P16381|DDX3L_MOUSE	yes	no	0	0	0	0	0	0	By MS/MS	2	96.313	96.238	2	0.0026268	11054	20P05080001_CD	106.62	74.148	870.93	870.93
DLLTAYYDVDYEK	Unmodified	1606.74	0.74027	102	sp|P27773|PDIA3_MOUSE	yes	yes	0	0	0	0	0	0	By MS/MS	2	72.902	72.902	2	1.4931e-26	7568	20P05080001_CD	134.68	93.443	0	0
DLVILLYETALLSSGFSLEDPQTHANR	Unmodified	3001.54	0.539666	55	sp|P07901|HS90A_MOUSE	yes	yes	0	0	0	0	0	0	By MS/MS	1	101.67	101.67	3	1.5548e-31	13356	20P05080001_CD	157.55	121.05	15894	15894
DLVVLLFETALLSSGFSLEDPQTHSNR	Unmodified	2987.52	0.524016	69	sp|P11499|HS90B_MOUSE	yes	yes	0	0	0	0	0	0	By MS/MS	1	102.14	102.14	3	0.027965	13770	20P05080001_CD	22.122	18.662	2425.4	2425.4
DQEVNFQEYVAFLGALALIYNEALK	Unmodified	2857.45	0.453811	74	sp|P14069|S10A6_MOUSE	yes	yes	0	0	0	0	0	0	By MS/MS	1	102.55	102.5	3	1.3091e-05	13275	20P05080001_SQ	55.049	47.556	0	0
DQVANSAFVER	Unmodified	1234.59	0.594215	55	sp|P07901|HS90A_MOUSE	yes	yes	0	0	0	0	0	0	By MS/MS	2	29.016	28.991	2	7.1815e-25	4000	20P05080001_CD	181.31	91.763	832.67	832.67
DSLTLVFVETK	Unmodified	1250.68	0.675819	213	sp|Q62095|DDX3Y_MOUSE;sp|Q62167|DDX3X_MOUSE	yes	no	0	0	0	0	0	0	By MS/MS	2	70.673	70.597	2	1.3571e-11	7378	20P05080001_CD	152.67	125.89	1186.8	1186.8
DSTEYFIIFEPR	Unmodified	1515.72	0.72456	225	sp|Q6P5D8|SMHD1_MOUSE	yes	yes	0	0	0	0	0	0	By MS/MS	1	86.256	86.256	2	0.0020056	9342	20P05080001_CD	93.766	75.434	2020.1	2020.1
DTDVIIWDVINESGLYR	Unmodified	2006.99	0.994921	245	sp|Q8BHB4|WDR3_MOUSE	yes	yes	0	0	0	0	0	0	By MS/MS	1	100.9	100.9	2	2.9042e-05	12701	20P05080001_CD	96.208	75.38	3870.2	3870.2
DVEREDIEFICK	Unmodified	1551.72	0.723908	174	sp|P80315|TCPD_MOUSE	yes	yes	0	0	0	0	0	1	By MS/MS	2	48.234	48.209	3	2.1344e-05	5612	20P05080001_CD	104.59	80.522	735.36	735.36
DVNAAIATIK	Unmodified	1014.57	0.57096	51	sp|P68373|TBA1C_MOUSE;sp|P05213|TBA1B_MOUSE;sp|P68369|TBA1A_MOUSE;sp|P05214|TBA3_MOUSE	yes	no	0	0	0	0	0	0	By MS/MS	2	40.768	40.742	2	0.021682	5068	20P05080001_CD	71.085	38.73	383.74	383.74
DVQIGDIVTVGECRPLSK	Unmodified	1985.03	0.0251755	144	sp|P62281|RS11_MOUSE	yes	yes	0	0	0	0	0	1	By MS/MS	2	63.218	63.143	3	0.0042343	6731	20P05080001_CD	61.276	35.911	1092.7	1092.7
DVVDYIIFGTVIQEVK	Unmodified	1836.99	0.987317	317	sp|Q99JY0|ECHB_MOUSE	yes	yes	0	0	0	0	0	0	By MS/MS	2	101.05	101.05	3	1.4345e-13	12794	20P05080001_CD	132.81	104.03	15468	15468
DYFEEYGKIDTIEIITDR	Unmodified	2219.06	0.0633947	42	sp|O88569|ROA2_MOUSE	yes	yes	0	0	0	0	0	1	By MS/MS	2	80.768	80.642	3	9.7363e-72	9645	20P05080001_SQ	229.6	207.17	9532.6	9532.6
DYVFIEFCVEDSKDVNVNFEK	Unmodified	2595.18	0.183921	370	sp|Q9R0Q7|TEBP_MOUSE	yes	yes	0	0	0	0	0	1	By MS/MS	10	83.414	83.18	3	1.7055e-37	8494	20P05080001_CD	139.38	117.7	1999.4	1999.4
EACARFLEGRLR	Unmodified	1476.76	0.761965	333	sp|Q9CZ49|KLH35_MOUSE	yes	yes	0	0	0	0	0	2	By MS/MS	2	38.677	38.652	3	0.027422	4921	20P05080001_CD	38.783	7.1856	1490.7	1490.7
EAEAAIYHLQLFEELR	Unmodified	1930.98	0.978877	125	sp|P52480|KPYM_MOUSE	yes	yes	0	0	0	0	0	0	By MS/MS	1	82.163	82.163	3	1.2073e-10	8453	20P05080001_CD	124.25	90.379	1017.3	1017.3
EAEAAIYHLQLFEELRR	Unmodified	2087.08	0.0799882	125	sp|P52480|KPYM_MOUSE	yes	yes	0	0	0	0	0	1	By MS/MS	4	74.395	74.32	3;4	1.0067e-54	7653	20P05080001_CD	216.99	164.82	3499.9	3499.9
EAFVVEEWVK	Unmodified	1234.62	0.623389	35	sp|O55029|COPB2_MOUSE	yes	yes	0	0	0	0	0	0	By MS/MS	2	71.749	71.673	2	0.010787	7457	20P05080001_CD	75.416	57.191	666.75	666.75
EALEALVPVTIEVEVPFDLHR	Unmodified	2375.27	0.273662	293	sp|Q8VDJ3|VIGLN_MOUSE	yes	yes	0	0	0	0	0	0	By MS/MS	1	97.808	97.808	3	3.7057e-07	11295	20P05080001_CD	96.562	75.966	1078.7	1078.7
EANMKCPQIVIAFYEER	Ubiquitination (K)	2211.05	0.045259	91	sp|P23198|CBX3_MOUSE	yes	yes	0	0	0	0	1	1	By MS/MS	2	56.062	56.037	4	0.014263	6241	20P05080001_CD	58.824	39.962	866.63	866.63
ECLPLIIFLR	Unmodified	1272.73	0.726415	146	sp|P62702|RS4X_MOUSE	yes	yes	0	0	0	0	0	0	By MS/MS	2	100.29	100.26	2	0.0084005	12098	20P05080001_CD	83.647	64.294	7827.9	7827.9
EDGTWGTEHREPAFPFQPGSITEVCITFDQADLTIK	Unmodified	4091.92	0.921111	78	sp|P16045|LEG1_MOUSE	yes	yes	0	0	0	0	0	1	By MS/MS	2	93.589	93.463	4	4.833e-27	10714	20P05080001_CD	129.59	120.22	8732.8	8732.8
EDLAVFIEELEVVEAK	Unmodified	1831.95	0.945511	181	sp|Q01320|TOP2A_MOUSE	yes	yes	0	0	0	0	0	0	By MS/MS	2	100.75	100.72	3	1.5574e-41	12590	20P05080001_CD	198.74	140.42	24441	24441
EDLVFIFWAPENAPLK	Unmodified	1887.98	0.977086	82	sp|P18760|COF1_MOUSE	yes	yes	0	0	0	0	0	0	By MS/MS	1	100.71	100.71	2	3.1618e-10	12533	20P05080001_CD	91.1	77.309	10163	10163
EEGWWVVIGDAK	Unmodified	1387.68	0.677216	224	sp|Q6P4T2|U520_MOUSE	yes	yes	0	0	0	0	0	0	By MS/MS	3	81.965	81.965	2	1.1199e-47	8405	20P05080001_CD	157.22	107.45	0	0
EFAEHIFLLIEK	Unmodified	1487.8	0.802416	319	sp|Q99KK2|NEUA_MOUSE	yes	yes	0	0	0	0	0	0	By MS/MS	2	82.506	82.33	3	0.00098595	8468	20P05080001_CD	80.318	57.291	531.07	531.07
EFLDFFWDIAKPDQETR	Unmodified	2156.02	0.0214703	238	sp|Q7TPV4|MBB1A_MOUSE	yes	yes	0	0	0	0	0	1	By MS/MS	1	100.21	100.16	3	7.9678e-06	11545	20P05080001_SQ	95.197	79.683	2733.3	2733.3
EGSYSISVLYGEEEVPR	Unmodified	1912.91	0.905438	255	sp|Q8BTM8|FLNA_MOUSE	yes	yes	0	0	0	0	0	0	By MS/MS	2	66.048	65.972	2	3.783e-07	6972	20P05080001_CD	110.56	95.72	1429.5	1429.5
EGWEYASLIGWK	Unmodified	1437.69	0.692866	218	sp|Q69ZN7|MYOF_MOUSE	yes	yes	0	0	0	0	0	0	By MS/MS	1	85.13	85.13	2	0.0054862	8770	20P05080001_CD	55.261	25.717	661.71	661.71
EHALLAYTLGVK	Unmodified	1313.73	0.734337	66	sp|P10126|EF1A1_MOUSE;sp|P62631|EF1A2_MOUSE	yes	no	0	0	0	0	0	0	By MS/MS	2	55.092	55.067	3	5.2514e-10	6190	20P05080001_CD	142.08	115.97	494.03	494.03
EIEELKQELILAEIHNGVEQVR	Unmodified	2588.38	0.380981	106	sp|P31230|AIMP1_MOUSE	yes	yes	0	0	0	0	0	1	By MS/MS	1	76.497	76.497	4	3.1226e-25	7898	20P05080001_CD	151.42	129.85	829.9	829.9
EIFFHYSEFKGDLETLQPGDDVEFTIK	Unmodified	3203.53	0.533912	303	sp|Q91W50|CSDE1_MOUSE	yes	yes	0	0	0	0	0	1	By MS/MS	2	84.432	84.257	4	5.0073e-13	8673	20P05080001_CD	110.83	101.73	2614.1	2614.1
EIFFHYSEFKGDLETLQPGDDVEFTIKDR	Unmodified	3474.66	0.661966	303	sp|Q91W50|CSDE1_MOUSE	yes	yes	0	0	0	0	0	2	By MS/MS	1	79.396	79.396	4	1.3039e-05	8160	20P05080001_CD	71.295	65.518	791.27	791.27
EIIDLVLDR	Unmodified	1084.61	0.612825	51	sp|P68373|TBA1C_MOUSE;sp|P05213|TBA1B_MOUSE;sp|P68369|TBA1A_MOUSE	yes	no	0	0	0	0	0	0	By MS/MS	1	73.426	73.426	2	1.0483e-06	7585	20P05080001_CD	140.45	70.848	786.95	786.95
EIQTAVR	Unmodified	815.45	0.450116	68	sp|Q8CGP2|H2B1P_MOUSE;sp|Q8CGP1|H2B1K_MOUSE;sp|Q6ZWY9|H2B1C_MOUSE;sp|Q64525|H2B2B_MOUSE;sp|Q64478|H2B1H_MOUSE;sp|Q64475|H2B1B_MOUSE;sp|P10854|H2B1M_MOUSE;sp|P10853|H2B1F_MOUSE;sp|P70696|H2B1A_MOUSE	yes	no	0	0	0	0	0	0	By MS/MS	1	14.706	14.706	2	0.012458	2261	20P05080001_CD	102.71	19.099	561.62	561.62
EISQVKEKSFAQLISK	Deamidation (NQ);Ubiquitination (K)	1949.05	0.0469568	219	sp|Q6B966|NAL14_MOUSE	yes	yes	0	1	0	0	1	2	By MS/MS	1	81.262	81.262	3	0.024902	8354	20P05080001_CD	40.857	11.494	623.26	623.26
EKFEAFIEGSFEEYLK	Unmodified	1964.94	0.94076	22	sp|B2RRE7|OTUD4_MOUSE	yes	yes	0	0	0	0	0	1	By MS/MS	2	92.777	92.651	3	9.3868e-11	10558	20P05080001_CD	126.63	52.799	1641.2	1641.2
EKVAIVEELVVGYETSLK	Unmodified	2005.1	0.0983236	239	sp|Q80UM3|NAA15_MOUSE	yes	yes	0	0	0	0	0	1	By MS/MS	1	91.611	91.611	3	0.02463	10325	20P05080001_CD	43.164	30.365	458.63	458.63
ELAVQIYEEAR	Unmodified	1319.67	0.672131	213	sp|Q62095|DDX3Y_MOUSE;sp|Q62167|DDX3X_MOUSE;sp|P16381|DDX3L_MOUSE	yes	no	0	0	0	0	0	0	By MS/MS	1	54.983	54.983	2	4.6156e-07	6149	20P05080001_CD	85.522	36.541	0	0
ELDLYLAYFVR	Unmodified	1400.73	0.734002	168	sp|P70255|NFIC_MOUSE	yes	yes	0	0	0	0	0	0	By MS/MS	1	96.282	96.282	2	0.0004962	11041	20P05080001_CD	110.54	69.141	706.6	706.6
ELEFYLR	Unmodified	968.497	0.496732	142	sp|P62242|RS8_MOUSE	yes	yes	0	0	0	0	0	0	By MS/MS	2	61.685	61.61	2	8.5606e-06	6627	20P05080001_CD	135.87	35.946	1388.2	1388.2
ELLIIGGVAAR	Unmodified	1110.68	0.676094	302	sp|Q91VR5|DDX1_MOUSE	yes	yes	0	0	0	0	0	0	By MS/MS	2	61.641	61.565	2	0.00093315	6644	20P05080001_CD	103.31	41.621	492.58	492.58
ELLTLDEKDPR	Unmodified	1327.7	0.698345	231	sp|Q6ZWN5|RS9_MOUSE	yes	yes	0	0	0	0	0	1	By MS/MS	2	37.426	37.4	3	0.0086584	4812	20P05080001_CD	61.344	33.7	459.77	459.77
ELSILELLNTLLR	Unmodified	1525.91	0.907944	238	sp|Q7TPV4|MBB1A_MOUSE	yes	yes	0	0	0	0	0	0	By MS/MS	4	103.14	103.1	2	7.7451e-48	14196	20P05080001_CD	211.96	145.77	37590	37590
ELYLSWVVEAR	Unmodified	1363.71	0.713601	110	sp|P37040|NCPR_MOUSE	yes	yes	0	0	0	0	0	0	By MS/MS	1	82.752	82.752	2	0.0038312	8525	20P05080001_CD	91.961	57.266	548.6	548.6
EPGATEPPAR	Unmodified	1023.5	0.498523	291	sp|Q8R5M0|GIPC3_MOUSE	yes	yes	0	0	0	0	0	0	By MS/MS	1	101.25	101.2	1	0.026561	12371	20P05080001_SQ	7.5676	2.8858	787.98	787.98
EQGFLSFWR	Unmodified	1168.57	0.566543	120	sp|P48962|ADT1_MOUSE	yes	yes	0	0	0	0	0	0	By MS/MS	1	84.245	84.245	2	0.0080603	8669	20P05080001_CD	95.775	70.216	480.82	480.82
EQVANSAFVER	Unmodified	1248.61	0.609865	69	sp|P11499|HS90B_MOUSE	yes	yes	0	0	0	0	0	0	By MS/MS	2	27.991	27.966	2	1.7494e-44	3902	20P05080001_CD	207.47	120.14	710.72	710.72
ESEIIDFFLGASLK	Unmodified	1567.81	0.813375	94	sp|P25444|RS2_MOUSE	yes	yes	0	0	0	0	0	0	By MS/MS	1	100.8	100.75	2	1.0709e-07	11898	20P05080001_SQ	93.478	67.067	0	0
ESEIIDFFLGASLKDEVLK	Unmodified	2152.13	0.130352	94	sp|P25444|RS2_MOUSE	yes	yes	0	0	0	0	0	1	By MS/MS	2	100.51	100.48	3	2.7384e-23	12347	20P05080001_CD	149.95	114.08	146170	146170
ESKKEDLVFIFWAPENAPLK	Unmodified	2360.24	0.241634	82	sp|P18760|COF1_MOUSE	yes	yes	0	0	0	0	0	2	By MS/MS	2	85.407	85.231	3;4	3.3056e-05	10058	20P05080001_SQ	85.737	59.325	5185.5	5185.5
ESPVELLAALPALVTALALLLAWLLLRR	Unmodified	3024.85	0.846735	335	sp|Q9CZH7|MXRA7_MOUSE	yes	yes	0	0	0	0	0	1	By MS/MS	1	101.32	101.32	3	0.026635	13073	20P05080001_CD	0.076998	0.041878	0	0
ESQFLKEELVVAVEDVR	Unmodified	1989.04	0.0418714	98	sp|P26231|CTNA1_MOUSE	yes	yes	0	0	0	0	0	1	By MS/MS	2	79.707	79.581	3	5.9374e-06	8226	20P05080001_CD	97.352	75.471	499.87	499.87
ESTLHLVLR	Unmodified	1066.61	0.613493	62	sp|P62984|RL40_MOUSE;sp|P62983|RS27A_MOUSE;sp|P0CG49|UBB_MOUSE;sp|P0CG50|UBC_MOUSE	yes	no	0	0	0	0	0	0	By MS/MS	2	42.918	42.893	3	0.0033783	5233	20P05080001_CD	74.92	55.605	442.51	442.51
ESTLHLVLRLR	Unmodified	1335.8	0.798668	62	sp|P62984|RL40_MOUSE;sp|P62983|RS27A_MOUSE;sp|P0CG49|UBB_MOUSE;sp|P0CG50|UBC_MOUSE	yes	no	0	0	0	0	0	1	By MS/MS	2	55.357	55.332	3	0.0014518	7309	20P05080001_SQ	82.417	75.718	991.44	991.44
ESYSVYVYK	Unmodified	1136.54	0.538991	68	sp|Q8CGP2|H2B1P_MOUSE;sp|Q8CGP1|H2B1K_MOUSE;sp|Q6ZWY9|H2B1C_MOUSE;sp|Q64525|H2B2B_MOUSE;sp|Q64478|H2B1H_MOUSE;sp|Q64475|H2B1B_MOUSE;sp|P10854|H2B1M_MOUSE;sp|P10853|H2B1F_MOUSE	yes	no	0	0	0	0	0	0	By MS/MS	2	39.474	39.449	2	0.021419	5025	20P05080001_CD	73.233	41.739	734.56	734.56
ESYVETELIFALAK	Unmodified	1611.84	0.83959	217	sp|Q68FD5|CLH1_MOUSE	yes	yes	0	0	0	0	0	0	By MS/MS	2	92.277	92.277	2	4.6759e-12	10425	20P05080001_CD	103.83	84.635	0	0
ETCLITFLLAGIECPR	Unmodified	1891.95	0.95359	232	sp|Q78PY7|SND1_MOUSE	yes	yes	0	0	0	0	0	0	By MS/MS	1	101.24	101.24	3	2.0644e-14	13000	20P05080001_CD	144.18	117.89	6367.2	6367.2
ETIEILFSEGLIK	Unmodified	1490.82	0.823211	338	sp|Q9CZU3|MTREX_MOUSE	yes	yes	0	0	0	0	0	0	By MS/MS	2	89.528	89.353	2	1.331e-06	9975	20P05080001_CD	120.6	93.121	1208.6	1208.6
ETIIAFAWEPNGSK	Unmodified	1561.78	0.777658	272	sp|Q8JZQ9|EIF3B_MOUSE	yes	yes	0	0	0	0	0	0	By MS/MS	1	75.361	75.361	2	0.0010497	7794	20P05080001_CD	85.909	53.614	706.97	706.97
ETWYLSWALDTNQEER	Unmodified	2039.92	0.922485	283	sp|Q8R050|ERF3A_MOUSE;sp|Q149F3|ERF3B_MOUSE	yes	no	0	0	0	0	0	0	By MS/MS	1	87.294	87.294	3	2.6166e-07	9635	20P05080001_CD	108.66	80.491	986.46	986.46
EVCGFAPYER	Unmodified	1226.54	0.539008	118	sp|P47964|RL36_MOUSE	yes	yes	0	0	0	0	0	0	By MS/MS	1	39.321	39.321	2	0.00029567	4986	20P05080001_CD	120.63	90.887	362.68	362.68
EVLSPGTVNSDTSLVLVNAIYFKGNWEK	Unmodified	3079.59	0.586617	204	sp|Q60854|SPB6_MOUSE	yes	yes	0	0	0	0	0	1	By MS/MS	1	87.149	87.149	4	0.028311	9626	20P05080001_CD	5.06	0.15747	421.52	421.52
EVWFFGLQYQDTK	Unmodified	1659.79	0.793308	96	sp|P26041|MOES_MOUSE	yes	yes	0	0	0	0	0	0	By MS/MS	2	88.555	88.38	2	1.7469e-13	9838	20P05080001_CD	151.16	95.184	2950.4	2950.4
EWTLEAGALVLADR	Unmodified	1542.8	0.804207	177	sp|P97310|MCM2_MOUSE	yes	yes	0	0	0	0	0	0	By MS/MS	1	84.151	84.151	2	0.0026981	8690	20P05080001_CD	77.068	61.969	826.64	826.64
EYLHETVTEVWIEDPYIR	Unmodified	2291.11	0.111014	295	sp|Q8VDV8|MITD1_MOUSE	yes	yes	0	0	0	0	0	0	By MS/MS	1	78.507	78.507	3	1.0738e-18	8086	20P05080001_CD	141.55	121.38	973.7	973.7
EYWDYESHVVEWGNQDDYQLVR	Unmodified	2829.23	0.230688	203	sp|Q60737|CSK21_MOUSE	yes	yes	0	0	0	0	0	0	By MS/MS	2	75.775	75.775	3	1.1504e-31	7852	20P05080001_CD	170.38	161.7	2632.3	2632.3
FCIWTESAFR	Unmodified	1315.6	0.601942	349	sp|Q9D8E6|RL4_MOUSE	yes	yes	0	0	0	0	0	0	By MS/MS	1	74.773	74.773	2	5.9733e-17	7697	20P05080001_CD	171.56	126.2	757.68	757.68
FDGALNVDLTEFQTNLVPYPR	Unmodified	2408.2	0.201226	51	sp|P68373|TBA1C_MOUSE;sp|P05213|TBA1B_MOUSE;sp|P68369|TBA1A_MOUSE;sp|P68368|TBA4A_MOUSE;sp|Q9JJZ2|TBA8_MOUSE;sp|P05214|TBA3_MOUSE	yes	no	0	0	0	0	0	0	By MS/MS	1	93.154	93.154	3	3.2343e-24	10619	20P05080001_CD	156.08	117.08	1119.9	1119.9
FESEDLTSVVELDGLLEINR	Unmodified	2277.14	0.137622	234	sp|Q7TMB8|CYFP1_MOUSE	yes	yes	0	0	0	0	0	0	By MS/MS	1	99.77	99.77	3	0.021262	11746	20P05080001_CD	31.279	16.831	0	0
FFEVILIDPFHK	Ubiquitination (K)	1617.86	0.855515	336	sp|Q9CZM2|RL15_MOUSE	yes	yes	0	0	0	0	1	0	By MS/MS	5	91.008	90.868	3	2.7528e-20	10173	20P05080001_CD	172.13	152.88	7066.8	7066.8
FFEVILIDPFHK	Unmodified	1503.81	0.812587	336	sp|Q9CZM2|RL15_MOUSE	yes	yes	0	0	0	0	0	0	By MS/MS	2	93.944	93.819	3	7.1699e-14	10717	20P05080001_CD	151.26	123.39	28319	28319
FFHLAFEEEFGR	Unmodified	1527.71	0.714664	367	sp|Q9QZD9|EIF3I_MOUSE	yes	yes	0	0	0	0	0	0	By MS/MS	1	76.949	76.949	3	8.5686e-14	7938	20P05080001_CD	149.49	121.13	1800.6	1800.6
FGHEFLEFEFRPDGK	Unmodified	1853.87	0.873684	138	sp|Q9CQL1|MGN2_MOUSE;sp|P61327|MGN_MOUSE	yes	no	0	0	0	0	0	1	By MS/MS	2	67.73	67.655	4	2.9866e-05	7119	20P05080001_CD	94.017	73.738	655.03	655.03
FGYQFTK	Deamidation (NQ);Ubiquitination (K)	1004.46	0.460347	363	sp|Q9JKK7|TMOD2_MOUSE	yes	yes	0	1	0	0	1	0	By MS/MS	1	33.113	33.113	2	0.013071	4367	20P05080001_CD	63.148	45.908	430.43	430.43
FHGILDQGEGVLIIFDEPPVDK	Unmodified	2437.25	0.252927	242	sp|Q8BG32|PSD11_MOUSE	yes	yes	0	0	0	0	0	0	By MS/MS	2	94.07	93.944	3	1.5572e-11	10752	20P05080001_CD	111.45	93.132	737.27	737.27
FKDEQIDILVATDVAAR	Unmodified	1903.01	0.00509196	312	sp|Q921N6|DDX27_MOUSE	yes	yes	0	0	0	0	0	1	By MS/MS	1	68.198	68.198	3	7.6931e-05	7168	20P05080001_CD	86.8	67.977	479.35	479.35
FKNENFEIIIVDTSGR	Unmodified	1880.96	0.963227	76	sp|P14576|SRP54_MOUSE	yes	yes	0	0	0	0	0	1	By MS/MS	1	67.854	67.854	3	2.0467e-18	7148	20P05080001_CD	156.98	117.99	1324.2	1324.2
FLASVSTVLTSK	Unmodified	1251.71	0.707453	46	sp|P01942|HBA_MOUSE	yes	yes	0	0	0	0	0	0	By MS/MS	2	60.665	60.589	2	0.00070343	6584	20P05080001_CD	100.38	66.616	1744.4	1744.4
FLDEDFVFDIYR	Unmodified	1577.74	0.74021	270	sp|Q8CII2|CD123_MOUSE	yes	yes	0	0	0	0	0	0	By MS/MS	2	94.613	94.488	2	1.817e-06	10845	20P05080001_CD	123.95	66.774	1259.5	1259.5
FLDGIYVSEK	Unmodified	1169.6	0.59684	124	sp|P51410|RL9_MOUSE	yes	yes	0	0	0	0	0	0	By MS/MS	2	55.527	55.502	2	0.0019217	6193	20P05080001_CD	110.08	69.353	458.31	458.31
FLETVELQISLK	Unmodified	1418.8	0.802082	126	sp|P53026|RL10A_MOUSE	yes	yes	0	0	0	0	0	0	By MS/MS	2	75.875	75.8	2	0.011611	9204	20P05080001_SQ	71.208	47.119	558.34	558.34
FLLDCGWDEHFSVDIIDSLR	Unmodified	2436.14	0.141996	32	sp|O35218|CPSF2_MOUSE	yes	yes	0	0	0	0	0	0	By MS/MS	1	100.49	100.49	3	0.0038331	12360	20P05080001_CD	48.616	30.036	0	0
FLQSAEFFNYTVRTLGLGQEWRGGDVAR	Unmodified	3216.61	0.61048	368	sp|Q9R0E1|PLOD3_MOUSE	yes	yes	0	0	0	0	0	2	By MS/MS	1	100.65	100.65	3	0.027008	12502	20P05080001_CD	9.2343	3.6744	0	0
FLSQLEITFR	Unmodified	1252.68	0.681573	136	sp|P61222|ABCE1_MOUSE	yes	yes	0	0	0	0	0	0	By MS/MS	1	75.704	75.704	2	0.00094595	7845	20P05080001_CD	114.86	44.046	457.02	457.02
FLVFDWNWR	Unmodified	1281.63	0.629478	337	sp|Q9CZT6|CMS1_MOUSE	yes	yes	0	0	0	0	0	0	By MS/MS	1	98.799	98.799	2	0.014755	11511	20P05080001_CD	76.679	41.138	755.23	755.23
FNDEHIPDSPFVVPVASLSDDARR	Unmodified	2682.3	0.303793	298	sp|Q8VHX6|FLNC_MOUSE	yes	yes	0	0	0	0	0	1	By MS/MS	1	95.672	95.672	3	0.028013	10969	20P05080001_CD	8.1845	0.7327	0	0
FQELIFEDFAR	Unmodified	1413.69	0.692866	286	sp|Q8R1F1|NIBL1_MOUSE	yes	yes	0	0	0	0	0	0	By MS/MS	1	83.856	83.856	2	2.0016e-07	8629	20P05080001_CD	136.7	87.398	1343.9	1343.9
FSDHVALLSVFQAWDDAR	Unmodified	2076.01	0.00648895	38	sp|O70133|DHX9_MOUSE	yes	yes	0	0	0	0	0	0	By MS/MS	2	97.852	97.827	3	2.5095e-07	11223	20P05080001_CD	73.928	62.889	856.78	856.78
FSGSGSGTDFTLK	Unmodified	1302.61	0.609196	45	sp|P01631|KV2A7_MOUSE	yes	yes	0	0	0	0	0	0	By MS/MS	2	40.965	40.94	2	1.3033e-06	5084	20P05080001_CD	120.84	6.8506	439.49	439.49
FSLALECGNIEIALEAAK	Unmodified	1948	0.997564	269	sp|Q8CIE6|COPA_MOUSE	yes	yes	0	0	0	0	0	0	By MS/MS	1	90.451	90.451	2	0.00068655	10171	20P05080001_CD	81.157	64.974	968.02	968.02
FSNTGEDWYVLVGVAK	Unmodified	1783.88	0.878101	311	sp|Q921M3|SF3B3_MOUSE	yes	yes	0	0	0	0	0	0	By MS/MS	1	81.903	81.903	2	0.00023523	8417	20P05080001_CD	88.385	61.122	913.12	913.12
FTDDDKTDHLSWEWNLTIK	Unmodified	2363.11	0.106991	323	sp|Q99PT1|GDIR1_MOUSE	yes	yes	0	0	0	0	0	1	By MS/MS	2	73.12	73.045	4	1.1323e-18	7567	20P05080001_CD	140.2	122.64	1635.8	1635.8
FVDILTNWYVR	Unmodified	1424.75	0.745236	256	sp|Q8BU30|SYIC_MOUSE	yes	yes	0	0	0	0	0	0	By MS/MS	2	90.471	90.296	2	0.0047431	10141	20P05080001_CD	88.24	58.035	725.95	725.95
FYEQFSK	Unmodified	947.439	0.438883	55	sp|P07901|HS90A_MOUSE	yes	yes	0	0	0	0	0	0	By MS/MS	2	31.225	31.2	2	0.0048849	4181	20P05080001_CD	113.26	91.405	632.71	632.71
FYIIQLLEEGSR	Unmodified	1466.78	0.77693	195	sp|Q3ULW8|PARP3_MOUSE	yes	yes	0	0	0	0	0	0	By MS/MS	1	98.907	98.907	2	0.0051328	11556	20P05080001_CD	77.597	56.897	350.51	350.51
GAASSLRK	Unmodified	788.45	0.450451	280	sp|Q8K3X4|I2BPL_MOUSE	yes	yes	0	0	0	0	0	1	By MS/MS	1	105.16	105.16	1	0.028574	15865	20P05080001_CD	9.2405	1.087	2812.5	2812.5
GASAFKEEPQTVPEAR	Unmodified	1715.85	0.847863	60	sp|P09450|JUNB_MOUSE	yes	yes	0	0	0	0	0	1	By MS/MS	2	37.205	37.179	3	0.025129	4825	20P05080001_CD	43.69	10.425	1797.9	1797.9
GCEVVVSGK	Unmodified	933.459	0.458967	156	sp|P62908|RS3_MOUSE	yes	yes	0	0	0	0	0	0	By MS/MS	2	15.267	15.241	2	0.015262	2308	20P05080001_CD	75.387	29.017	325.51	325.51
GCIVDANLSVLNLVIVK	Unmodified	1826.03	0.0335553	149	sp|P62754|RS6_MOUSE	yes	yes	0	0	0	0	0	0	By MS/MS	1	96.86	96.86	2	0.010544	11151	20P05080001_CD	43.955	35.162	0	0
GDLDLELVLLCK	Unmodified	1386.74	0.742853	376	sp|Q9Z1X4|ILF3_MOUSE	yes	yes	0	0	0	0	0	0	By MS/MS	1	87.207	87.207	2	0.025472	9659	20P05080001_CD	62.338	41.605	656.6	656.6
GDLVIEFEVIFPER	Unmodified	1661.87	0.866473	366	sp|Q9QYJ3|DNJB1_MOUSE	yes	yes	0	0	0	0	0	0	By MS/MS	1	100.05	100	2	8.5105e-12	11509	20P05080001_SQ	99.069	60.624	0	0
GEAIEAILAALEVVSEPFR	Unmodified	2013.08	0.0782569	294	sp|Q8VDM4|PSMD2_MOUSE	yes	yes	0	0	0	0	0	0	By MS/MS	1	102.68	102.68	3	2.6905e-10	14193	20P05080001_CD	115.57	99.304	5911	5911
GFAFVEFETK	Unmodified	1173.57	0.570626	185	sp|Q05CL8|LARP7_MOUSE	yes	yes	0	0	0	0	0	0	By MS/MS	2	70.667	70.667	2	2.6184e-07	7356	20P05080001_CD	91.636	66.815	0	0
GFAFVYFENVDDAK	Unmodified	1620.75	0.746024	158	sp|P62996|TRA2B_MOUSE	yes	yes	0	0	0	0	0	0	By MS/MS	2	81.753	81.578	2	3.373e-14	8402	20P05080001_CD	146.79	125.01	3683	3683
GFAFVYFENVDDAKEAK	Unmodified	1948.92	0.920694	158	sp|P62996|TRA2B_MOUSE	yes	yes	0	0	0	0	0	1	By MS/MS	2	73.249	73.173	3	3.2626e-24	7573	20P05080001_CD	160.81	135.88	1324.7	1324.7
GFAFVYFER	Unmodified	1134.55	0.549831	228	sp|Q6PFR5|TRA2A_MOUSE	yes	yes	0	0	0	0	0	0	By MS/MS	1	77.296	77.296	2	0.00021456	7965	20P05080001_CD	127.68	72.697	808.99	808.99
GFCFLEYEDHK	Unmodified	1443.61	0.612901	235	sp|Q7TMK9|HNRPQ_MOUSE	yes	yes	0	0	0	0	0	0	By MS/MS	1	59.426	59.426	3	0.00016732	6471	20P05080001_CD	105.46	83.911	691.41	691.41
GFGFVDFNSEEDAK	Unmodified	1560.67	0.673253	58	sp|P09405|NUCL_MOUSE	yes	yes	0	0	0	0	0	0	By MS/MS	2	67.349	67.273	2	9.0082e-08	7092	20P05080001_CD	126.1	109.37	621.78	621.78
GFGFVSFER	Unmodified	1044.5	0.50288	103	sp|P29341|PABP1_MOUSE	yes	yes	0	0	0	0	0	0	By MS/MS	1	68.121	68.121	2	0.0096484	7156	20P05080001_CD	89.886	54.344	356.05	356.05
GFLEFVEDFIQVPR	Unmodified	1694.87	0.866808	208	sp|Q61584|FXR1_MOUSE	yes	yes	0	0	0	0	0	0	By MS/MS	1	101.68	101.68	3	3.7094e-18	13367	20P05080001_CD	116.51	86.507	0	0
GFSQPLEPSSIPSQLNIKQALYGKLSK	Unmodified	2929.59	0.591308	132	sp|P59598|ASXL1_MOUSE	yes	yes	0	0	0	0	0	2	By MS/MS	2	85.741	85.565	4	0.028355	9216	20P05080001_CD	2.691	0.26584	966.94	966.94
GFVFITFKEEDPVKK	Unmodified	1782.96	0.955623	316	sp|Q99020|ROAA_MOUSE	yes	yes	0	0	0	0	0	2	By MS/MS	3	63.663	63.612	3;4	1.6633e-05	8148	20P05080001_SQ	97.797	84.284	1191.4	1191.4
GGESIYGGFFEDESFAVK	Unmodified	1937.87	0.868324	19	sp|A2AR02|PPIG_MOUSE	yes	yes	0	0	0	0	0	0	By MS/MS	1	81.478	81.478	2	0.010863	8387	20P05080001_CD	66.893	53.471	561.26	561.26
GHSHFVSDVVISSDGQFALSGSWDGTLR	Unmodified	2960.41	0.405298	165	sp|P68040|RACK1_MOUSE	yes	yes	0	0	0	0	0	0	By MS/MS	2	75.125	75.049	4	4.0851e-08	7761	20P05080001_CD	82.479	73.099	1042.8	1042.8
GIAYIEFK	Unmodified	939.507	0.506569	58	sp|P09405|NUCL_MOUSE	yes	yes	0	0	0	0	0	0	By MS/MS	1	55.836	55.836	2	0.018415	6205	20P05080001_CD	90.308	59.019	757.98	757.98
GIDIQAVNVVINFDFPK	Unmodified	1888.01	0.00944906	129	sp|P54823|DDX6_MOUSE	yes	yes	0	0	0	0	0	0	By MS/MS	2	99.706	99.706	2;3	0.0011621	11674	20P05080001_CD	78.917	61.665	2210.8	2210.8
GIDVQQVSLVINYDLPTNR	Unmodified	2143.13	0.127332	134	sp|P60843|IF4A1_MOUSE;sp|P10630|IF4A2_MOUSE	yes	no	0	0	0	0	0	0	By MS/MS	1	81.945	81.945	3	5.5784e-19	8430	20P05080001_CD	142.88	117.69	1558.8	1558.8
GIPEFWFTIFR	Unmodified	1411.73	0.728858	233	sp|Q78ZA7|NP1L4_MOUSE	yes	yes	0	0	0	0	0	0	By MS/MS	2	101.3	101.28	2	0.0049727	12267	20P05080001_SQ	87.184	69.048	12359	12359
GIYTVPNLLSEQR	2 Deamidation (NQ)	1490.76	0.761674	307	sp|Q91ZM8|CABP7_MOUSE	yes	yes	0	2	0	0	0	0	By MS/MS	1	80.236	80.236	2	0.023988	8236	20P05080001_CD	43.798	15.174	0	0
GLDIPEVDWIVQYDPPDDPKEYIHR	Unmodified	3008.46	0.455602	279	sp|Q8K363|DDX18_MOUSE	yes	yes	0	0	0	0	0	1	By MS/MS	1	87.74	87.74	4	0.021008	9740	20P05080001_CD	38.78	30.907	640.11	640.11
GLDVDSLVIEHIQVNK	Unmodified	1777.96	0.957413	325	sp|Q9CPR4|RL17_MOUSE	yes	yes	0	0	0	0	0	0	By MS/MS	2	72.005	71.93	3	1.9508e-10	7479	20P05080001_CD	119.54	89.372	1065.3	1065.3
GLFIIDDK	Unmodified	919.501	0.501483	108	sp|P35700|PRDX1_MOUSE;sp|O08807|PRDX4_MOUSE	yes	no	0	0	0	0	0	0	By MS/MS	2	60.533	60.458	2	0.023525	6561	20P05080001_CD	83.313	44.522	429.26	429.26
GLGTDEDSLIEIICSR	Unmodified	1776.86	0.856379	52	sp|P07356|ANXA2_MOUSE	yes	yes	0	0	0	0	0	0	By MS/MS	1	87.258	87.258	2	1.2394e-10	9666	20P05080001_CD	130.21	96.626	1319	1319
GLVVKGK	2 Ubiquitination (K)	927.55	0.550165	351	sp|Q9DAI9|MORN5_MOUSE	yes	yes	0	0	0	0	2	1	By MS/MS	1	38.389	38.389	2	0.027877	4906	20P05080001_CD	56.51	13.51	275.78	275.78
GNEFFCEVDEDYIQDKFNLTGLNEQVPHYR	Unmodified	3675.66	0.657626	163	sp|P67871|CSK2B_MOUSE	yes	yes	0	0	0	0	0	1	By MS/MS	1	87.036	87.036	4	3.6509e-05	9598	20P05080001_CD	63.042	57.482	1517.1	1517.1
GNLVYIIDFGLAK	Unmodified	1421.79	0.791852	353	sp|Q9DC28|KC1D_MOUSE;sp|Q9JMK2|KC1E_MOUSE	yes	no	0	0	0	0	0	0	By MS/MS	1	91.581	91.581	2	0.014779	10306	20P05080001_CD	66.004	51.723	946.85	946.85
GPSSVEDIK	Unmodified	930.466	0.465826	212	sp|Q61937|NPM_MOUSE	yes	yes	0	0	0	0	0	0	By MS/MS	2	18.705	18.68	2	0.011349	2805	20P05080001_CD	85.355	45.708	313.07	313.07
GSDIIVDLEVTLEEVYAGNFVEVVR	Unmodified	2764.42	0.417092	320	sp|Q99KV1|DJB11_MOUSE	yes	yes	0	0	0	0	0	0	By MS/MS	1	102.52	102.52	3	1.5379e-05	14089	20P05080001_CD	52.849	42.228	0	0
GSELWLGVDALGLNIYEQNDR	Unmodified	2361.16	0.160089	96	sp|P26041|MOES_MOUSE	yes	yes	0	0	0	0	0	0	By MS/MS	2	98.74	98.715	3	4.5765e-47	11501	20P05080001_CD	189.55	173.14	8214.5	8214.5
GSLIITFDVDFPKEQLTEEAK	Unmodified	2379.22	0.220958	320	sp|Q99KV1|DJB11_MOUSE	yes	yes	0	0	0	0	0	1	By MS/MS	2	83.672	83.497	3	2.9726e-10	8617	20P05080001_CD	111.45	84.178	1444.2	1444.2
GTDLWLGVDALGLNIYEKDDKLTPK	Unmodified	2773.45	0.453811	95	sp|P26040|EZRI_MOUSE	yes	yes	0	0	0	0	0	2	By MS/MS	1	89.854	89.854	4	3.0448e-23	10054	20P05080001_CD	132.72	112.73	2751.8	2751.8
GTELWLGVDALGLNIYEHDDKLTPK	Unmodified	2796.43	0.43341	97	sp|P26043|RADI_MOUSE	yes	yes	0	0	0	0	0	1	By MS/MS	2	90.939	90.939	3;4	2.2984e-07	10214	20P05080001_CD	88.573	74.463	2219.1	2219.1
GTTITLVLKEEASDYLELDTIK	Unmodified	2451.3	0.299602	56	sp|P08113|ENPL_MOUSE	yes	yes	0	0	0	0	0	1	By MS/MS	2	92.059	91.934	3	1.4511e-21	10716	20P05080001_SQ	145.55	130.81	5232.5	5232.5
GVDEATIIDILTK	Unmodified	1386.76	0.760611	65	sp|P10107|ANXA1_MOUSE	yes	yes	0	0	0	0	0	0	By MS/MS	1	91.043	91.043	2	0.011338	10231	20P05080001_CD	68.972	51.386	310.91	310.91
GVDEVTIVNILTNR	Unmodified	1541.84	0.841321	52	sp|P07356|ANXA2_MOUSE	yes	yes	0	0	0	0	0	0	By MS/MS	1	86.23	86.23	2	0.000407	9283	20P05080001_CD	89.923	57.356	1853.2	1853.2
GVLEELLWFIK	Unmodified	1345.76	0.764574	53	sp|P07607|TYSY_MOUSE	yes	yes	0	0	0	0	0	0	By MS/MS	1	101.88	101.88	2	6.5203e-18	13539	20P05080001_CD	113.67	86.572	0	0
GVLLEIEDLQANQFK	Deamidation (NQ)	1716.89	0.893416	362	sp|Q9JKF1|IQGA1_MOUSE	yes	yes	0	1	0	0	0	0	By MS/MS	1	82.912	82.912	2	0.010438	8548	20P05080001_CD	51.643	34.757	273.64	273.64
GVPQIEVTFEIDVNGILR	Unmodified	1998.08	0.0785913	86	sp|P20029|BIP_MOUSE	yes	yes	0	0	0	0	0	0	By MS/MS	3	100.58	100.55	2;3	0.0011143	12457	20P05080001_CD	61.477	44.481	11170	11170
GVSFTFGAEVVAK	Unmodified	1310.69	0.687052	141	sp|P63087|PP1G_MOUSE;sp|P62137|PP1A_MOUSE	yes	no	0	0	0	0	0	0	By MS/MS	2	64.401	64.325	2	1.4741e-06	6837	20P05080001_CD	119.39	85.51	856.57	856.57
GVVDSEDLPLNISR	Unmodified	1512.78	0.778386	55;69	sp|P07901|HS90A_MOUSE;sp|P11499|HS90B_MOUSE	no	no	0	0	0	0	0	0	By MS/MS	1	59.1	59.1	2	1.2668e-28	6461	20P05080001_CD	186.56	0	1476.9	1476.9
GWEWEGDWVVDPER	Unmodified	1758.76	0.763799	218	sp|Q69ZN7|MYOF_MOUSE	yes	yes	0	0	0	0	0	0	By MS/MS	1	82.818	82.818	2	3.8448e-05	8535	20P05080001_CD	102.5	85.843	599.5	599.5
GYAFIEFASFEDAK	Unmodified	1593.74	0.735125	58	sp|P09405|NUCL_MOUSE	yes	yes	0	0	0	0	0	0	By MS/MS	8	87.528	87.352	2	6.6614e-28	10061	20P05080001_SQ	177.36	149.08	36562	36562
GYAFIEFASFEDAKEALNSCNK	Unmodified	2510.14	0.14239	58	sp|P09405|NUCL_MOUSE	yes	yes	0	0	0	0	0	1	By MS/MS	2	85.231	85.055	3	3.3632e-25	8772	20P05080001_CD	150.91	122.98	3203.2	3203.2
GYAFVEFESEDVAK	Unmodified	1589.72	0.724954	301	sp|Q91VE6|MK67I_MOUSE	yes	yes	0	0	0	0	0	0	By MS/MS	1	65.275	65.275	2	0.00015305	6902	20P05080001_CD	98.592	86.534	492.87	492.87
GYEENYFFIFR	Unmodified	1483.68	0.677216	275	sp|Q8K2T8|PAF1_MOUSE	yes	yes	0	0	0	0	0	0	By MS/MS	2	90.933	90.807	2	0.0043191	10142	20P05080001_CD	90.05	71.991	644.79	644.79
GYEVIYLTEPVDEYCIQALPEFDGK	Unmodified	2947.38	0.383743	56	sp|P08113|ENPL_MOUSE	yes	yes	0	0	0	0	0	0	By MS/MS	1	94.228	94.228	3	3.0278e-07	10783	20P05080001_CD	88.239	73.43	1576.2	1576.2
GYEVIYLTEPVDEYCIQALPEFDGKR	Unmodified	3103.48	0.484854	56	sp|P08113|ENPL_MOUSE	yes	yes	0	0	0	0	0	1	By MS/MS	2	87.998	87.998	3;4	1.2596e-17	9785	20P05080001_CD	120.63	107.81	8882	8882
GYFLKGPLVFLEQALIQYALR	Ubiquitination (K)	2552.42	0.415516	100	sp|P26638|SYSC_MOUSE	yes	yes	0	0	0	0	1	1	By MS/MS	1	102.94	102.94	3	5.5827e-05	14456	20P05080001_CD	78.552	69.066	4551.9	4551.9
HAEKSVFDK	Unmodified	1059.53	0.534909	200	sp|Q3V1M1|IGS10_MOUSE	yes	yes	0	0	0	0	0	1	By MS/MS	2	57.831	57.806	2	0.0034932	6390	20P05080001_CD	82.287	9.0268	621.33	621.33
HALIIYDDLSK	Unmodified	1286.69	0.687052	183	sp|Q03265|ATPA_MOUSE	yes	yes	0	0	0	0	0	0	By MS/MS	1	49.272	49.272	2	1.1321e-07	5711	20P05080001_CD	140.78	92.689	373.37	373.37
HDDDDDNDTM	Unmodified	1191.36	0.362225	220	sp|Q6NZA9|TAF9B_MOUSE	yes	yes	0	0	0	0	0	0	By MS/MS	1	103.11	103.11	1	0.026561	14595	20P05080001_CD	0	0	512.12	512.12
HENIHTEDK	Deamidation (NQ)	1122.49	0.494166	79	sp|P16374|ZFP60_MOUSE	yes	yes	0	1	0	0	0	0	By MS/MS	1	39.412	39.361	2	0.021666	5322	20P05080001_SQ	51.346	27.316	885.32	885.32
HEYQLGFTLIWK	Unmodified	1533.8	0.798	282	sp|Q8R010|AIMP2_MOUSE	yes	yes	0	0	0	0	0	0	By MS/MS	2	80.808	80.682	3	6.4891e-07	8258	20P05080001_CD	118.61	96.212	1067.6	1067.6
HFSVEGQLEFR	Unmodified	1347.66	0.657149	55;69	sp|P07901|HS90A_MOUSE;sp|P11499|HS90B_MOUSE	no	no	0	0	0	0	0	0	By MS/MS	2	51.12	51.069	3	8.5299e-47	6809	20P05080001_SQ	152.69	111.7	802.5	802.5
HGAEHYWDLALSESVLESTD	Unmodified	2258.01	0.0127561	314	sp|Q922U1|PRPF3_MOUSE	yes	yes	0	0	0	0	0	0	By MS/MS	1	78.521	78.521	3	1.2494e-18	8085	20P05080001_CD	135.09	101.73	942.67	942.67
HGYIGEFEIIDDHR	Unmodified	1699.8	0.795434	143	sp|P62245|RS15A_MOUSE	yes	yes	0	0	0	0	0	0	By MS/MS	2	54.412	54.387	3	3.6955e-76	6097	20P05080001_CD	231.69	201.52	9296.2	9296.2
HIYFITGETK	Unmodified	1207.62	0.623724	55	sp|P07901|HS90A_MOUSE	yes	yes	0	0	0	0	0	0	By MS/MS	1	38.62	38.62	2	1.9429e-24	4931	20P05080001_CD	183.78	123.87	1158.6	1158.6
HKDIDILIVR	Unmodified	1220.72	0.724106	169	sp|P70404|IDHG1_MOUSE	yes	yes	0	0	0	0	0	1	By MS/MS	1	42.124	42.124	3	0.002171	5177	20P05080001_CD	81.625	66.945	309.7	309.7
HLQDVTLKEGQTCTMTCQFSVPNVKSEWFR	Unmodified	3625.71	0.711593	20	sp|A2ASS6|TITIN_MOUSE	yes	yes	0	0	0	0	0	2	By MS/MS	1	101.42	101.42	3	0.028508	13160	20P05080001_CD	7.624	4.3789	0	0
HLQLAIR	Unmodified	849.518	0.518471	23;216	sp|Q8CGP6|H2A1H_MOUSE;sp|Q8R1M2|H2AJ_MOUSE;sp|Q8CGP7|H2A1K_MOUSE;sp|Q8CGP5|H2A1F_MOUSE;sp|Q8BFU2|H2A3_MOUSE;sp|C0HKE9|H2A1P_MOUSE;sp|C0HKE8|H2A1O_MOUSE;sp|C0HKE7|H2A1N_MOUSE;sp|C0HKE6|H2A1I_MOUSE;sp|C0HKE5|H2A1G_MOUSE;sp|C0HKE4|H2A1E_MOUSE;sp|C0HKE3|H2A1D_MOUSE;sp|C0HKE2|H2A1C_MOUSE;sp|C0HKE1|H2A1B_MOUSE;sp|P27661|H2AX_MOUSE;sp|Q3THW5|H2AV_MOUSE;sp|P0C0S6|H2AZ_MOUSE;sp|Q64523|H2A2C_MOUSE;sp|Q6GSS…	no	no	0	0	0	0	0	0	By MS/MS	2	30.007	29.982	2	0.01079	4073	20P05080001_CD	104.76	46.518	521.72	521.72
HLTDAYFK	Unmodified	993.492	0.491981	116	sp|P47911|RL6_MOUSE	yes	yes	0	0	0	0	0	0	By MS/MS	1	30.265	30.265	2	0.018415	4113	20P05080001_CD	79.059	52.366	247.1	247.1
HTDVQFYTEVGEITTDLGK	Unmodified	2152.03	0.0324289	309	sp|Q920B9|SP16H_MOUSE	yes	yes	0	0	0	0	0	0	By MS/MS	2	78.362	78.237	3	1.3802e-13	8080	20P05080001_CD	125.03	101.96	966.35	966.35
HYFQNTQGLIFVVDSNDR	Unmodified	2152.03	0.0337663	135	sp|P84084|ARF5_MOUSE;sp|P84078|ARF1_MOUSE;sp|P61205|ARF3_MOUSE;sp|P61750|ARF4_MOUSE;sp|Q8BSL7|ARF2_MOUSE	yes	no	0	0	0	0	0	0	By MS/MS	2	66.339	66.264	3	1.6487e-18	7025	20P05080001_CD	139.12	116.73	898.16	898.16
HYFQNTQGLIFVVDSNDRER	Unmodified	2437.18	0.17747	135	sp|P84084|ARF5_MOUSE;sp|P84078|ARF1_MOUSE;sp|P61205|ARF3_MOUSE;sp|P61750|ARF4_MOUSE;sp|Q8BSL7|ARF2_MOUSE	yes	no	0	0	0	0	0	1	By MS/MS	1	60.854	60.854	4	5.3716e-19	6592	20P05080001_CD	141.83	113.66	1543.5	1543.5
HYYTGTQGLIFVVDCADRDR	Deamidation (NQ)	2386.1	0.101194	145	sp|P62331|ARF6_MOUSE	yes	yes	0	1	0	0	0	1	By MS/MS	1	66.849	66.849	4	8.4673e-08	7045	20P05080001_CD	77.899	25.726	618.51	618.51
IAIEIYLK	Unmodified	961.585	0.584819	239	sp|Q80UM3|NAA15_MOUSE	yes	yes	0	0	0	0	0	0	By MS/MS	1	65.533	65.533	2	0.019026	6917	20P05080001_CD	89.355	52.959	564.44	564.44
IAIIVDDIIDDVDSFLAAAETLK	Unmodified	2459.3	0.304688	289	sp|Q8R574|KPRB_MOUSE	yes	yes	0	0	0	0	0	0	By MS/MS	1	103.87	103.87	3	1.4498e-06	15126	20P05080001_CD	86.557	72.921	6506.5	6506.5
IALLNVELELK	Unmodified	1253.76	0.759489	172	sp|P80313|TCPH_MOUSE	yes	yes	0	0	0	0	0	0	By MS/MS	2	81.663	81.487	2	0.012372	9762	20P05080001_SQ	72.731	39.98	1597.9	1597.9
IALTDNSLIAR	Unmodified	1185.67	0.671737	75	sp|P14148|RL7_MOUSE	yes	yes	0	0	0	0	0	0	By MS/MS	1	50.612	50.612	2	5.0836e-18	5822	20P05080001_CD	115.91	49.116	0	0
ICFELLELLK	Unmodified	1276.71	0.710096	322	sp|Q99NB9|SF3B1_MOUSE	yes	yes	0	0	0	0	0	0	By MS/MS	1	100.42	100.42	2	0.00087059	12303	20P05080001_CD	115.23	80.08	3202.1	3202.1
IEDFLER	Unmodified	920.46	0.460347	231	sp|Q6ZWN5|RS9_MOUSE	yes	yes	0	0	0	0	0	0	By MS/MS	2	46.385	46.359	2	0.0099012	5481	20P05080001_CD	106.04	55.076	558.97	558.97
IEDNNTLVFIVDVK	Unmodified	1617.86	0.861388	148	sp|P62751|RL23A_MOUSE	yes	yes	0	0	0	0	0	0	By MS/MS	1	77.734	77.734	2	6.3558e-28	8011	20P05080001_CD	177.88	139.58	4116.9	4116.9
IEEELGSK	Unmodified	903.455	0.454927	81	sp|P17182|ENOA_MOUSE	yes	yes	0	0	0	0	0	0	By MS/MS	2	16.295	16.27	2	0.021622	2486	20P05080001_CD	85.862	7.5981	348.98	348.98
IEIESFFEGEDFSETLTR	Unmodified	2147.99	0.989895	86	sp|P20029|BIP_MOUSE	yes	yes	0	0	0	0	0	0	By MS/MS	7	93.961	93.835	2;3	1.1596e-23	10849	20P05080001_SQ	156.67	141.65	32227	32227
IFHIVEDDLYIDFGGK	Unmodified	1879.94	0.935615	332	sp|Q9CY16|RT28_MOUSE	yes	yes	0	0	0	0	0	0	By MS/MS	1	81.354	81.354	3	0.0018118	8353	20P05080001_CD	68.751	54.667	1611.9	1611.9
IFVELNTFLEK	Unmodified	1351.74	0.738754	218	sp|Q69ZN7|MYOF_MOUSE	yes	yes	0	0	0	0	0	0	By MS/MS	1	82.154	82.154	2	8.3215e-12	8462	20P05080001_CD	98.156	57.66	0	0
IGGHGAEYGAEALER	Unmodified	1528.73	0.72702	46	sp|P01942|HBA_MOUSE	yes	yes	0	0	0	0	0	0	By MS/MS	8	29.152	29.122	3	1.0321e-13	3999	20P05080001_CD	140.31	116.84	9031.5	9031.5
IGLVEALCGFQFTFK	Unmodified	1728.89	0.890914	365	sp|Q9QYJ0|DNJA2_MOUSE	yes	yes	0	0	0	0	0	0	By MS/MS	1	100.52	100.52	2	0.014473	12407	20P05080001_CD	61.265	41.587	7477.3	7477.3
IGVITNR	Unmodified	771.46	0.460287	146	sp|P62702|RS4X_MOUSE	yes	yes	0	0	0	0	0	0	By MS/MS	1	20.675	20.675	2	0.013502	3070	20P05080001_CD	101.69	33.206	325.54	325.54
IHYFDPQYFEFEFEA	Unmodified	1980.86	0.857031	367	sp|Q9QZD9|EIF3I_MOUSE	yes	yes	0	0	0	0	0	0	By MS/MS	2	96.381	96.305	2	0.00012588	10999	20P05080001_CD	94.023	81.102	6266.3	6266.3
IKEETEIIEGEVVEIQIDRPATGTGSK	Unmodified	2940.53	0.529161	372	sp|Q9WTM5|RUVB2_MOUSE	yes	yes	0	0	0	0	0	2	By MS/MS	2	62.205	62.13	4	3.5318e-13	6658	20P05080001_CD	112.39	87.369	1606.3	1606.3
ILADLEDYLNELWEDKEGK	Unmodified	2292.12	0.116159	285	sp|Q8R1B4|EIF3C_MOUSE	yes	yes	0	0	0	0	0	1	By MS/MS	2	100.14	100.12	3	1.7283e-18	11517	20P05080001_SQ	137.27	110.86	4608.2	4608.2
ILAGDKNYITEDELR	Unmodified	1748.89	0.894479	237	sp|Q7TPR4|ACTN1_MOUSE	yes	yes	0	0	0	0	0	1	By MS/MS	1	45.778	45.727	3	1.0347e-13	6100	20P05080001_SQ	140.96	99.717	839.42	839.42
ILEVCVWDAELR	Unmodified	1501.76	0.7599	306	sp|Q91YW3|DNJC3_MOUSE	yes	yes	0	0	0	0	0	0	By MS/MS	2	78.537	78.412	2	1.4538e-06	8084	20P05080001_CD	125.54	72.963	880.37	880.37
ILFIFIDSDHTDNQR	Unmodified	1832.91	0.905712	57	sp|P09103|PDIA1_MOUSE	yes	yes	0	0	0	0	0	0	By MS/MS	1	76.722	76.571	3	7.6193e-24	9259	20P05080001_SQ	166.03	132.75	715.62	715.62
ILLDLVEEAVADFDACIR	Unmodified	2061.05	0.0452422	339	sp|Q9CZW5|TOM70_MOUSE	yes	yes	0	0	0	0	0	0	By MS/MS	1	102.07	102.07	3	2.7866e-12	13700	20P05080001_CD	91.317	76.124	4562.1	4562.1
ILLLCVGEAGDTVQFAEYIQK	Unmodified	2366.22	0.219184	371	sp|Q9R1P3|PSB2_MOUSE	yes	yes	0	0	0	0	0	0	By MS/MS	2	92.041	91.916	3	2.3489e-07	10381	20P05080001_CD	99.092	83.077	1875.4	1875.4
ILVVIEPLLIDEDYYAR	Unmodified	2033.11	0.108494	322	sp|Q99NB9|SF3B1_MOUSE	yes	yes	0	0	0	0	0	0	By MS/MS	1	100.63	100.63	2	0.011218	12289	20P05080001_CD	66.826	57.791	4439.5	4439.5
INLWHLEITDR	Unmodified	1408.75	0.746298	223	sp|Q6P1F6|2ABA_MOUSE;sp|Q925E7|2ABD_MOUSE	yes	no	0	0	0	0	0	0	By MS/MS	1	70.602	70.602	3	0.011985	7375	20P05080001_CD	49.448	23.331	119.68	119.68
IPCVVEYILDLLDSGR	Unmodified	1860.97	0.965535	249	sp|Q8BJL0|SMAL1_MOUSE	yes	yes	0	0	0	0	0	0	By MS/MS	1	102.49	102.49	3	0.01191	14064	20P05080001_CD	48.899	24.474	0	0
IPPNATLVFEVELFEFKGEDLTEEEDGGIIRR	Unmodified	3661.85	0.851558	105	sp|P30416|FKBP4_MOUSE	yes	yes	0	0	0	0	0	2	By MS/MS	1	100.07	100.07	4	0.025848	12005	20P05080001_CD	20.239	16.377	1151.2	1151.2
IQERGETKACR	Deamidation (NQ);Ubiquitination (K)	1461.7	0.699425	260	sp|Q8BX70|VP13C_MOUSE	yes	yes	0	1	0	0	1	2	By MS/MS	4	52.421	52.396	3	0.024541	5741	20P05080001_CD	46.844	13.786	1582.5	1582.5
IQHPSNVLHFFNAPLEVTEENFFEICDELGVK	Unmodified	3771.82	0.824297	284	sp|Q8R081|HNRPL_MOUSE	yes	yes	0	0	0	0	0	0	By MS/MS	1	100.56	100.56	4	0.00042773	12414	20P05080001_CD	53.123	46.135	3285.7	3285.7
IREYFGQFGEIEAIELPIDPK	Unmodified	2463.27	0.268577	316	sp|Q99020|ROAA_MOUSE	yes	yes	0	0	0	0	0	1	By MS/MS	1	88.628	88.628	3	0.0047422	9892	20P05080001_CD	44.683	32.235	0	0
ISGLIYEETR	Unmodified	1179.61	0.613553	150	sp|P62806|H4_MOUSE	yes	yes	0	0	0	0	0	0	By MS/MS	2	43.516	43.491	2	0.00013664	5286	20P05080001_CD	126.71	46.478	423.6	423.6
ITDAYLDQYLWYEADKR	Unmodified	2162.03	0.032035	324	sp|Q99PV0|PRP8_MOUSE	yes	yes	0	0	0	0	0	1	By MS/MS	1	75.674	75.674	3	5.3204e-07	7841	20P05080001_CD	102.89	79.438	893.69	893.69
ITDVIIGFQACCR	Unmodified	1551.75	0.753768	292	sp|Q8VDD5|MYH9_MOUSE	yes	yes	0	0	0	0	0	0	By MS/MS	1	62.485	62.485	2	9.6808e-20	6709	20P05080001_CD	171.32	124.48	1277.2	1277.2
ITFHGEGDQEPGLEPGDIIIVLDQK	Unmodified	2719.37	0.370476	160	sp|P63037|DNJA1_MOUSE	yes	yes	0	0	0	0	0	0	By MS/MS	2	86.143	85.967	3	1.9513e-06	9234	20P05080001_CD	82.479	73.97	5502	5502
ITFTGEADQAPGVEPGDIVLLLQEK	Unmodified	2639.37	0.369413	365	sp|Q9QYJ0|DNJA2_MOUSE	yes	yes	0	0	0	0	0	0	By MS/MS	1	96.778	96.778	3	0.021854	11136	20P05080001_CD	36.923	32.397	629.32	629.32
IVEPYIAWGYPNLK	Unmodified	1661.88	0.881729	75	sp|P14148|RL7_MOUSE	yes	yes	0	0	0	0	0	0	By MS/MS	1	79.472	79.472	2	6.698e-07	8166	20P05080001_CD	83.204	61.654	0	0
IVLELFADIVPK	Unmodified	1355.81	0.806439	326	sp|Q9CR16|PPID_MOUSE	yes	yes	0	0	0	0	0	0	By MS/MS	2	99.635	99.635	2	0.013506	11472	20P05080001_SQ	52.821	13.197	631.78	631.78
IVVNLTGR	Unmodified	870.529	0.528701	143	sp|P62245|RS15A_MOUSE	yes	yes	0	0	0	0	0	0	By MS/MS	2	37.036	37.01	2	7.1489e-10	4800	20P05080001_CD	147.36	55.736	554.77	554.77
IWHHTFYNELR	Unmodified	1514.74	0.741882	133	sp|P63260|ACTG_MOUSE;sp|P60710|ACTB_MOUSE;sp|P68134|ACTS_MOUSE;sp|P68033|ACTC_MOUSE	yes	no	0	0	0	0	0	0	By MS/MS	2	39.418	39.393	3	4.5722e-12	5352	20P05080001_SQ	148.28	125.19	632.69	632.69
IYDALDITLIER	Unmodified	1433.78	0.776596	341	sp|Q9D0I9|SYRC_MOUSE	yes	yes	0	0	0	0	0	0	By MS/MS	3	79.637	79.47	2	8.1603e-27	8151	20P05080001_CD	179.35	128.1	3035.1	3035.1
KDVGSQYK	Unmodified	923.471	0.471246	262	sp|Q8C0V7|SMKW_MOUSE	yes	yes	0	0	0	0	0	1	By MS/MS	1	103.92	103.92	1	0.028574	15093	20P05080001_CD	6.4498	0.53973	548.06	548.06
KEDLVFIFWAPENAPLK	Ubiquitination (K)	2130.11	0.114977	82	sp|P18760|COF1_MOUSE	yes	yes	0	0	0	0	1	1	By MS/MS	3	92.696	92.612	3	8.1818e-05	10657	20P05080001_CD	86.016	72.916	2194.1	2194.1
KEDLVFIFWAPENAPLK	Unmodified	2016.07	0.0720493	82	sp|P18760|COF1_MOUSE	yes	yes	0	0	0	0	0	1	By MS/MS	8	94.747	94.647	2;3	4.3725e-15	10433	20P05080001_CD	144.94	106.78	15627	15627
KEDLVFIFWAPESAPLK	Ubiquitination (K)	2103.1	0.104078	112	sp|P45591|COF2_MOUSE	yes	yes	0	0	0	0	1	1	By MS/MS	1	91.388	91.388	3	0.022798	10287	20P05080001_CD	40.432	20.76	1287.5	1287.5
KEDLVFIFWAPESAPLK	Unmodified	1989.06	0.0611503	112	sp|P45591|COF2_MOUSE	yes	yes	0	0	0	0	0	1	By MS/MS	2	93.294	93.168	3	0.0029055	10595	20P05080001_CD	62.589	50.384	1188.6	1188.6
KFLETVELQISLK	Unmodified	1546.9	0.897045	126	sp|P53026|RL10A_MOUSE	yes	yes	0	0	0	0	0	1	By MS/MS	2	69.976	69.9	3	1.3071e-07	7297	20P05080001_CD	125.73	103.38	1355.2	1355.2
KGEDEYASIDAIVVSVGVDEEIVYAK	Unmodified	2797.39	0.390936	309	sp|Q920B9|SP16H_MOUSE	yes	yes	0	0	0	0	0	1	By MS/MS	2	97.215	97.189	3	7.3984e-07	11167	20P05080001_CD	84.169	78.278	1601	1601
KGYEVIYLTEPVDEYCIQALPEFDGK	Unmodified	3075.48	0.478706	56	sp|P08113|ENPL_MOUSE	yes	yes	0	0	0	0	0	1	By MS/MS	1	86.777	86.777	3	1.507e-09	9567	20P05080001_CD	100.23	87.549	1916.3	1916.3
KGYEVIYLTEPVDEYCIQALPEFDGKR	Unmodified	3231.58	0.579817	56	sp|P08113|ENPL_MOUSE	yes	yes	0	0	0	0	0	2	By MS/MS	1	81.215	81.215	4	5.2473e-18	8347	20P05080001_CD	120.15	108.36	8796.6	8796.6
KHGLEVIYMIEPIDEYCVQQLK	Ubiquitination (K)	2818.4	0.403373	55	sp|P07901|HS90A_MOUSE	yes	yes	0	0	0	0	1	1	By MS/MS	2	64.16	64.085	4	0.014427	6786	20P05080001_CD	42.639	26.231	3569.5	3569.5
KIEDNNTLVFIVDVK	Unmodified	1745.96	0.956351	148	sp|P62751|RL23A_MOUSE	yes	yes	0	0	0	0	0	1	By MS/MS	2	69.406	69.331	3	4.242e-18	7247	20P05080001_CD	154.69	128.71	8766.6	8766.6
KIYDALDITLIER	Unmodified	1561.87	0.871559	341	sp|Q9D0I9|SYRC_MOUSE	yes	yes	0	0	0	0	0	1	By MS/MS	2	71.481	71.406	3	0.0017057	7431	20P05080001_CD	70.552	44.639	762.6	762.6
KNFEWVADRVELLLK	Unmodified	1859.03	0.0305189	355	sp|Q9DCL9|PUR6_MOUSE	yes	yes	0	0	0	0	0	2	By MS/MS	2	84.719	84.543	3	1.7926e-05	8755	20P05080001_CD	97.291	50.973	796.05	796.05
KNNFSDTGNFGFGIQEHIDLGIK	Unmodified	2550.25	0.250301	331	sp|Q9CXW4|RL11_MOUSE	yes	yes	0	0	0	0	0	1	By MS/MS	2	72.703	72.627	4	0.00010671	7529	20P05080001_CD	76.668	61.227	1085.1	1085.1
KNQLLLEFSFWNEPVPR	Unmodified	2116.11	0.11056	37	sp|O55126|NIPS2_MOUSE	yes	yes	0	0	0	0	0	1	By MS/MS	2	90.334	90.334	3	2.572e-36	10119	20P05080001_CD	144.73	120.25	0	0
KQFQDTCKIQTR	Deamidation (NQ);2 Ubiquitination (K)	1780.85	0.852631	202	sp|Q5F2E8|TAOK1_MOUSE	yes	yes	0	1	0	0	2	2	By MS/MS	1	58.372	58.372	3	0.026736	6414	20P05080001_CD	43.502	8.558	2568.7	2568.7
KRYDQDLCYTDILFTEQER	Unmodified	2492.16	0.164188	31	sp|O08810|U5S1_MOUSE	yes	yes	0	0	0	0	0	2	By MS/MS	1	65.474	65.474	4	3.821e-14	6925	20P05080001_CD	130.01	111.66	905.66	905.66
KSDIDEIVLVGGSTR	Unmodified	1587.85	0.8468	86	sp|P20029|BIP_MOUSE	yes	yes	0	0	0	0	0	1	By MS/MS	1	51.776	51.776	3	5.848e-06	5884	20P05080001_CD	101.2	72.916	888.4	888.4
KVDLIIWEIEVPK	Unmodified	1580.92	0.917781	30	sp|O08715|AKAP1_MOUSE	yes	yes	0	0	0	0	0	1	By MS/MS	2	84.487	84.311	3	4.777e-06	8666	20P05080001_CD	110.55	90.118	3841.8	3841.8
KVQSDGQIVFIDDWIR	Unmodified	1917.99	0.994862	38	sp|O70133|DHX9_MOUSE	yes	yes	0	0	0	0	0	1	By MS/MS	1	80.804	80.804	3	1.7294e-07	8291	20P05080001_CD	110.57	83.801	616.79	616.79
LAQLLSR	Deamidation (NQ)	800.476	0.475603	345	sp|Q9D2N9|VP33A_MOUSE	yes	yes	0	1	0	0	0	0	By MS/MS	1	44.831	44.831	2	0.016574	5379	20P05080001_CD	83.614	10.575	375.43	375.43
LAVIQYSLDQSCLPHDIRWELNAMTTNSNISR	Unmodified	3744.84	0.835213	296	sp|Q8VEM9|KLDC3_MOUSE	yes	yes	0	0	0	0	0	1	By MS/MS	1	100.22	100.17	5	0.028072	11507	20P05080001_SQ	9.6256	0.87393	675.19	675.19
LCLNICVGESGDR	Unmodified	1491.68	0.680997	331	sp|Q9CXW4|RL11_MOUSE	yes	yes	0	0	0	0	0	0	By MS/MS	1	54.638	54.638	2	6.1811e-26	6118	20P05080001_CD	124.07	86.888	0	0
LCVLLDVYLETESHDDSFEGPK	Unmodified	2565.19	0.194485	251	sp|Q8BKT7|THOC5_MOUSE	yes	yes	0	0	0	0	0	0	By MS/MS	2	89.711	89.535	3	0.00010822	9962	20P05080001_CD	73.675	60.777	909.52	909.52
LDFQNIDLVSEINKRR	Unmodified	1959.05	0.0537735	198	sp|Q3UWS6|MYCOS_MOUSE	yes	yes	0	0	0	0	0	2	By MS/MS	1	100.98	100.98	2	0.027472	12782	20P05080001_CD	30.172	17.38	0	0
LDNSSEEESEPGLSEENNEEEALACTEEQPSGATLASGNK	Unmodified	4250.8	0.804088	246	sp|Q8BHK9|ERC6L_MOUSE	yes	yes	0	0	0	0	0	0	By MS/MS	2	86.369	86.193	4	0.027329	9168	20P05080001_CD	0.68432	0.31991	4487	4487
LDWVEVGLQVCR	Unmodified	1472.74	0.744584	324	sp|Q99PV0|PRP8_MOUSE	yes	yes	0	0	0	0	0	0	By MS/MS	1	76.902	76.902	2	4.8089e-13	7939	20P05080001_CD	147.33	93.769	442.23	442.23
LEAQMWPK	Oxidation (M);Ubiquitination (K)	1131.54	0.53828	313	sp|Q922C1|CS044_MOUSE	yes	yes	0	0	0	1	1	0	By MS/MS	2	31.291	31.266	2	0.027167	4201	20P05080001_CD	40.268	6.3466	658.92	658.92
LEFQGHILEDWFDFK	Unmodified	1922.92	0.9203	299	sp|Q8VI94|OASL1_MOUSE	yes	yes	0	0	0	0	0	0	By MS/MS	2	95.002	94.877	3	0.0020594	10889	20P05080001_CD	66.826	47.54	1034.9	1034.9
LFEFAGYDVLR	Unmodified	1328.68	0.676488	341	sp|Q9D0I9|SYRC_MOUSE	yes	yes	0	0	0	0	0	0	By MS/MS	2	82.604	82.428	2	0.00034501	8482	20P05080001_CD	113.22	65.622	712.44	712.44
LFEGNALLR	Unmodified	1031.58	0.57638	231	sp|Q6ZWN5|RS9_MOUSE	yes	yes	0	0	0	0	0	0	By MS/MS	1	54.162	54.162	2	0.014192	6076	20P05080001_CD	78.113	36.46	406.62	406.62
LFELLEKEILYYR	Ubiquitination (K)	1841.99	0.992736	308	sp|Q91ZW3|SMCA5_MOUSE;sp|Q6PGB8|SMCA1_MOUSE	yes	no	0	0	0	0	1	1	By MS/MS	1	97.803	97.803	3	0.015334	11302	20P05080001_CD	52.5	26.209	0	0
LFFLQVK	Unmodified	893.537	0.537475	96;95;97	sp|P26041|MOES_MOUSE;sp|P26040|EZRI_MOUSE;sp|P26043|RADI_MOUSE	no	no	0	0	0	0	0	0	By MS/MS	2	72.96	72.885	2	0.025528	7548	20P05080001_CD	89.903	37.266	676.38	676.38
LFIGGLSFETTDDSLR	Unmodified	1769.88	0.88358	241	sp|Q8BG05|ROA3_MOUSE	yes	yes	0	0	0	0	0	0	By MS/MS	1	82.618	82.618	2	2.1326e-10	8522	20P05080001_CD	129.01	106.68	449.91	449.91
LFIGGLSFETTDDSLREHFEK	Unmodified	2440.19	0.191055	241	sp|Q8BG05|ROA3_MOUSE	yes	yes	0	0	0	0	0	1	By MS/MS	2	77.659	77.534	4	1.8721e-05	7996	20P05080001_CD	85.855	73.93	790.31	790.31
LFIGGLSFETTDESLR	Unmodified	1783.9	0.89923	121	sp|P49312|ROA1_MOUSE	yes	yes	0	0	0	0	0	0	By MS/MS	2	82.53	82.355	2	6.0362e-13	8483	20P05080001_CD	134.14	87.822	934.09	934.09
LFIGGLSFETTEESLR	Unmodified	1797.91	0.91488	42	sp|O88569|ROA2_MOUSE	yes	yes	0	0	0	0	0	0	By MS/MS	2	84.174	83.999	2	1.8388e-13	8644	20P05080001_CD	142.45	96.46	1595	1595
LGANSGLHIIIFDEIDAICK	Unmodified	2198.14	0.14054	113	sp|P46460|NSF_MOUSE	yes	yes	0	0	0	0	0	0	By MS/MS	1	92.548	92.548	3	0.0044661	10544	20P05080001_CD	58.712	41.571	695.84	695.84
LGFNYEDIIICLR	Unmodified	1624.83	0.828314	230	sp|Q6QI06|RICTR_MOUSE	yes	yes	0	0	0	0	0	0	By MS/MS	1	96.157	96.157	2	0.024362	11042	20P05080001_CD	60.196	37.104	363.43	363.43
LGIHEDSQNR	Unmodified	1167.56	0.563249	55	sp|P07901|HS90A_MOUSE	yes	yes	0	0	0	0	0	0	By MS/MS	1	13.831	13.831	3	0.00046103	2177	20P05080001_CD	108.93	83.072	735.47	735.47
LGLVFDDVVGIVEIINSR	Unmodified	1957.09	0.0884277	111	sp|P40124|CAP1_MOUSE	yes	yes	0	0	0	0	0	0	By MS/MS	1	101.95	101.95	2	0.023545	13609	20P05080001_CD	29.027	23.204	0	0
LGTQLADLHLENKR	Unmodified	1606.88	0.879104	273	sp|Q8K274|KT3K_MOUSE	yes	yes	0	0	0	0	0	1	By MS/MS	1	102.03	102.03	2	0.022247	13670	20P05080001_CD	36.944	20.762	0	0
LHVDPENFR	Unmodified	1125.56	0.556707	47	sp|P02089|HBB2_MOUSE;sp|P02088|HBB1_MOUSE	yes	no	0	0	0	0	0	0	By MS/MS	2	35.182	35.156	3	3.4061e-11	4795	20P05080001_SQ	150.24	122.51	1137.2	1137.2
LIALLEVLSQK	Unmodified	1225.76	0.764574	255;298	sp|Q8BTM8|FLNA_MOUSE;sp|Q80X90|FLNB_MOUSE;sp|Q8VHX6|FLNC_MOUSE	no	no	0	0	0	0	0	0	By MS/MS	2	94.99	94.915	2	5.8179e-19	10877	20P05080001_CD	174.4	131.68	2080.7	2080.7
LIDWGLAEFYHPGQEYNVR	Unmodified	2306.11	0.112017	203	sp|Q60737|CSK21_MOUSE	yes	yes	0	0	0	0	0	0	By MS/MS	2	83.412	83.236	3	1.1455e-09	8580	20P05080001_CD	108.71	73.58	978.13	978.13
LIFEVELVDID	Unmodified	1303.69	0.691135	215	sp|Q62446|FKBP3_MOUSE	yes	yes	0	0	0	0	0	0	By MS/MS	2	100.37	100.32	2	0.0035758	12465	20P05080001_CD	64.73	30.641	1797.7	1797.7
LIHFSGVALGEACTIVLR	Unmodified	1955.07	0.0662524	173	sp|P80314|TCPB_MOUSE	yes	yes	0	0	0	0	0	0	By MS/MS	2	77.916	77.79	3	3.7578e-13	8032	20P05080001_CD	118.21	94.271	747.45	747.45
LIKEDQLEYQEEMKANYR	Unmodified	2299.12	0.115447	247	sp|Q8BIK4|DOCK9_MOUSE	yes	yes	0	0	0	0	0	2	By MS/MS	2	97.726	97.701	3	0.028483	11318	20P05080001_CD	13.986	4.7223	5802	5802
LISQIVSSITASLR	Unmodified	1486.87	0.871893	51	sp|P68373|TBA1C_MOUSE;sp|P05213|TBA1B_MOUSE;sp|P68368|TBA4A_MOUSE;sp|Q9JJZ2|TBA8_MOUSE	yes	no	0	0	0	0	0	0	By MS/MS	1	98.83	98.83	2	0.025945	11548	20P05080001_CD	58.814	37.039	398.88	398.88
LITGSETDLIFFWK	Unmodified	1668.88	0.87631	44	sp|P01582|IL1A_MOUSE	yes	yes	0	0	0	0	0	0	By MS/MS	2	98.267	98.242	2	0.013799	11484	20P05080001_CD	61.409	40.059	633.94	633.94
LKDEGWFLILGEVDKR	Unmodified	1917.04	0.0359982	26	sp|E9PZJ8|ASCC3_MOUSE	yes	yes	0	0	0	0	0	2	By MS/MS	1	83.681	83.681	4	0.0020804	8619	20P05080001_CD	67.645	19.872	714.97	714.97
LKDYAFIHFDER	Unmodified	1552.77	0.767428	235	sp|Q7TMK9|HNRPQ_MOUSE	yes	yes	0	0	0	0	0	1	By MS/MS	2	53.764	53.738	4	0.019401	6038	20P05080001_CD	51.03	33.819	752.87	752.87
LKEFGNTLEDK	Unmodified	1292.66	0.661231	107	sp|P34928|APOC1_MOUSE	yes	yes	0	0	0	0	0	1	By MS/MS	2	28.996	28.971	3	0.0014507	3997	20P05080001_CD	82.437	38.994	531.05	531.05
LKWQLLLER	Ubiquitination (K)	1311.77	0.766306	347	sp|Q9D513|MEIOB_MOUSE	yes	yes	0	0	0	0	1	1	By MS/MS	1	97.155	97.155	2	0.015196	11191	20P05080001_CD	74.464	23.019	771.03	771.03
LLADQAEAR	Unmodified	985.519	0.519259	176	sp|P84099|RL19_MOUSE	yes	yes	0	0	0	0	0	0	By MS/MS	2	18.15	18.125	2	0.024614	2728	20P05080001_CD	72.275	6.5987	390.57	390.57
LLDTPRQAAR	Unmodified	1139.64	0.641105	187	sp|Q0VEJ0|CEP76_MOUSE	yes	yes	0	0	0	0	0	1	By MS/MS	1	106.5	106.45	1	0.027659	13949	20P05080001_SQ	21.448	0.893	916.52	916.52
LLEGEESR	Unmodified	931.461	0.461075	87	sp|P20152|VIME_MOUSE;sp|Q9DCV7|K2C7_MOUSE;sp|P31001|DESM_MOUSE;sp|P15331|PERI_MOUSE;sp|P11679|K2C8_MOUSE	yes	no	0	0	0	0	0	0	By MS/MS	1	16.232	16.181	2	0.016576	2345	20P05080001_SQ	93.178	21.486	1260.4	1260.4
LLEVIILQCK	Unmodified	1227.73	0.72608	236	sp|Q7TMY7|IPO8_MOUSE;sp|Q9EPL8|IPO7_MOUSE	yes	no	0	0	0	0	0	0	By MS/MS	2	70.807	70.731	2	2.7006e-16	7352	20P05080001_CD	161.17	82.026	1453.3	1453.3
LLFEVFDENR	Unmodified	1280.64	0.640102	264	sp|Q8CFI0|NED4L_MOUSE	yes	yes	0	0	0	0	0	0	By MS/MS	1	74.659	74.659	2	2.2445e-16	7701	20P05080001_CD	163.43	0	680.42	680.42
LLGSFEVFITDAR	Unmodified	1466.78	0.77693	258	sp|Q8BVY0|RL1D1_MOUSE	yes	yes	0	0	0	0	0	0	By MS/MS	1	88.475	88.475	2	1.9941e-09	9884	20P05080001_CD	139.78	95.355	2376.6	2376.6
LLLEVSYEAIVDGGINPASLR	Unmodified	2228.21	0.205248	83	sp|P19096|FAS_MOUSE	yes	yes	0	0	0	0	0	0	By MS/MS	1	98.169	98.169	3	0.0011834	11317	20P05080001_CD	65.184	50.832	1052.8	1052.8
LLLPGELAK	Unmodified	952.596	0.595718	68	sp|Q8CGP2|H2B1P_MOUSE;sp|Q8CGP1|H2B1K_MOUSE;sp|Q6ZWY9|H2B1C_MOUSE;sp|Q64525|H2B2B_MOUSE;sp|Q64478|H2B1H_MOUSE;sp|Q64475|H2B1B_MOUSE;sp|P10854|H2B1M_MOUSE;sp|P10853|H2B1F_MOUSE;sp|P70696|H2B1A_MOUSE;sp|Q9D2U9|H2B3A_MOUSE;sp|Q8CGP0|H2B3B_MOUSE;sp|Q64524|H2B2E_MOUSE	yes	no	0	0	0	0	0	0	By MS/MS	2	55.21	55.185	2	0.0059557	6169	20P05080001_CD	103.55	30.286	1063.7	1063.7
LLPQGTVIFEDISIEHFEGTVTK	Unmodified	2572.34	0.34247	303	sp|Q91W50|CSDE1_MOUSE	yes	yes	0	0	0	0	0	0	By MS/MS	2	91.208	91.032	3	2.4162e-08	10222	20P05080001_CD	89.721	79.045	4390.3	4390.3
LLVVYPWTQR	Unmodified	1273.72	0.718293	47	sp|P02089|HBB2_MOUSE;sp|P02088|HBB1_MOUSE;sp|P02104|HBE_MOUSE	yes	no	0	0	0	0	0	0	By MS/MS	2	72.704	72.628	2	5.0194e-07	7538	20P05080001_CD	140.16	107.84	2184.2	2184.2
LNAVVNDFWAEISESVDKIEVLYEDEGFR	Unmodified	3385.64	0.635417	191	sp|Q3TXS7|PSMD1_MOUSE	yes	yes	0	0	0	0	0	1	By MS/MS	1	102	102	3	6.6465e-07	13652	20P05080001_CD	53.679	48.867	0	0
LNEQYEHASIHLWDLLEGK	Unmodified	2294.13	0.133146	205	sp|Q60865|CAPR1_MOUSE	yes	yes	0	0	0	0	0	0	By MS/MS	3	83.03	82.913	3;4	1.0284e-18	8537	20P05080001_CD	139.11	110.94	2306.3	2306.3
LNIIIIAEGAIDR	Unmodified	1409.82	0.824214	71	sp|P12382|PFKAL_MOUSE	yes	yes	0	0	0	0	0	0	By MS/MS	2	95.483	95.407	2	7.8448e-20	10938	20P05080001_CD	171.93	78.832	1931.9	1931.9
LNLGGLLLQALLEYWPR	Deamidation (NQ)	1969.1	0.103684	244	sp|Q8BH57|WDR48_MOUSE	yes	yes	0	1	0	0	0	0	By MS/MS	1	103.02	103.02	3	0.0019273	14518	20P05080001_CD	65.231	55.54	0	0
LPECEAVCGK	Unmodified	1161.52	0.51583	210	sp|Q61646|HPT_MOUSE	yes	yes	0	0	0	0	0	0	By MS/MS	2	21.858	21.833	2	8.5353e-11	3251	20P05080001_CD	148.32	130.66	469.57	469.57
LQLQEQLQAETELCAEAEELR	Unmodified	2500.21	0.211532	292	sp|Q8VDD5|MYH9_MOUSE	yes	yes	0	0	0	0	0	0	By MS/MS	1	80.872	80.872	3	3.6008e-49	8309	20P05080001_CD	157.14	138.21	0	0
LQQELEFLEVQEEYIKDEQK	Unmodified	2537.25	0.253715	128	sp|P54775|PRS6B_MOUSE	yes	yes	0	0	0	0	0	1	By MS/MS	1	78.682	78.682	3	1.979e-29	8093	20P05080001_CD	161.51	133.11	1168.2	1168.2
LQSSDGEIFEVDVEIAK	Unmodified	1877.93	0.925839	373	sp|Q9WTX5|SKP1_MOUSE	yes	yes	0	0	0	0	0	0	By MS/MS	1	71.528	71.378	2	5.5087e-05	8804	20P05080001_SQ	89.529	74.134	450.47	450.47
LRECLPLIIFLR	Unmodified	1541.91	0.91159	146	sp|P62702|RS4X_MOUSE	yes	yes	0	0	0	0	0	1	By MS/MS	3	92.953	92.953	2;3	9.6638e-06	10537	20P05080001_CD	112.02	77.759	13457	13457
LRFNSTMKILTLNSNMVGLIWIPDTIFR	Unmodified	3292.78	0.782831	101	sp|P27681|GBRG3_MOUSE	yes	yes	0	0	0	0	0	2	By MS/MS	1	98.525	98.525	5	0.028533	11492	20P05080001_CD	2.3776	0.7624	160.14	160.14
LRNWQWWR	Unmodified	1243.64	0.636295	292	sp|Q8VDD5|MYH9_MOUSE;sp|O08638|MYH11_MOUSE;sp|Q6URW6|MYH14_MOUSE	yes	no	0	0	0	0	0	1	By MS/MS	3	63.064	62.988	3	5.9111e-47	8080	20P05080001_SQ	161.68	100.52	860.59	860.59
LSVEIWDWDR	Unmodified	1317.64	0.635351	88	sp|P20444|KPCA_MOUSE	yes	yes	0	0	0	0	0	0	By MS/MS	1	82.724	82.724	2	0.0033638	8543	20P05080001_CD	103.08	81.688	1147.4	1147.4
LTCLTVWLDR	Unmodified	1275.66	0.664543	354	sp|Q9DCE5|PK1IP_MOUSE	yes	yes	0	0	0	0	0	0	By MS/MS	1	75.86	75.86	2	8.9464e-11	7846	20P05080001_CD	147.74	87.346	350.28	350.28
LTIAEER	Unmodified	830.45	0.449782	146	sp|P62702|RS4X_MOUSE	yes	yes	0	0	0	0	0	0	By MS/MS	2	22.089	22.064	2	0.00085264	3220	20P05080001_CD	125.25	7.3184	702.92	702.92
LTIEAER	Unmodified	830.45	0.449782	240	sp|Q810U5|CCD50_MOUSE	yes	yes	0	0	0	0	0	0	By MS/MS	2	21.727	21.701	2	0.0045787	3189	20P05080001_SQ	113.7	2.6884	395.2	395.2
LTPEEEEILNK	Unmodified	1313.67	0.671462	142	sp|P62242|RS8_MOUSE	yes	yes	0	0	0	0	0	0	By MS/MS	1	43.167	43.167	2	0.00042143	5251	20P05080001_CD	73.655	35.927	0	0
LTWFVNEGLVDGWDDPRFPTVR	Unmodified	2618.29	0.291772	267	sp|Q8CGC7|SYEP_MOUSE	yes	yes	0	0	0	0	0	1	By MS/MS	2	94.92	94.794	3	4.7715e-25	10875	20P05080001_CD	146.97	123.77	2318.3	2318.3
LVAIVDVIDQNR	Unmodified	1353.76	0.761614	327	sp|Q9CR57|RL14_MOUSE	yes	yes	0	0	0	0	0	0	By MS/MS	1	69.311	69.311	2	3.1251e-47	7269	20P05080001_CD	206.36	136.64	4683.4	4683.4
LVCFELTSTEDGWQLR	Unmodified	1952.93	0.930212	63	sp|P0DOV2|IFI4_MOUSE	yes	yes	0	0	0	0	0	0	By MS/MS	1	80.876	80.876	2	5.3722e-10	8310	20P05080001_CD	124.62	88.591	516.07	516.07
LVILANNCPALR	Unmodified	1352.76	0.75984	154	sp|P62889|RL30_MOUSE	yes	yes	0	0	0	0	0	0	By MS/MS	2	53.628	53.603	2	8.436e-09	6032	20P05080001_CD	132.32	76.857	456.22	456.22
LVINGKPITIFQERDPTNIK	Unmodified	2295.3	0.295066	80	sp|P16858|G3P_MOUSE	yes	yes	0	0	0	0	0	2	By MS/MS	2	60.971	60.895	4	0.0007504	6590	20P05080001_CD	71.148	54.836	829.28	829.28
LVPALYGLVVAVGLPANGLALWVLATR	Unmodified	2745.63	0.630928	43	sp|O88634|PAR4_MOUSE	yes	yes	0	0	0	0	0	0	By MS/MS	1	102.21	102.16	3	0.028489	13055	20P05080001_SQ	0.48646	0.48646	0	0
LVQAFQFTDK	Unmodified	1195.62	0.623724	108	sp|P35700|PRDX1_MOUSE	yes	yes	0	0	0	0	0	0	By MS/MS	2	53.086	53.061	2	0.00040412	5994	20P05080001_CD	117.52	73.202	433.2	433.2
LVVVDFSATWCGPCK	Unmodified	1737.82	0.821848	67	sp|P10639|THIO_MOUSE	yes	yes	0	0	0	0	0	0	By MS/MS	2	75.11	75.035	2	6.6473e-05	7748	20P05080001_CD	98.592	84.847	673.49	673.49
LVWFDLDLSTKPYK	Unmodified	1723.92	0.918509	178	sp|P97452|BOP1_MOUSE	yes	yes	0	0	0	0	0	1	By MS/MS	1	84.137	84.137	3	3.9132e-08	8661	20P05080001_CD	121.45	100.2	1084	1084
MGAPEAGMAEYLFDKHTLGHGDES	Ubiquitination (K)	2676.16	0.158451	61	sp|P09528|FRIH_MOUSE	yes	yes	0	0	0	0	1	1	By MS/MS	2	66.5	66.425	4	9.1194e-23	7006	20P05080001_CD	133.74	94.357	3520.9	3520.9
MGAPEAGMAEYLFDKHTLGHGDES	Unmodified	2562.12	0.115523	61	sp|P09528|FRIH_MOUSE	yes	yes	0	0	0	0	0	1	By MS/MS	2	67.334	67.259	4	1.9395e-54	8463	20P05080001_SQ	198.61	171.48	9518.5	9518.5
MKEEIIEVFVQELR	Ubiquitination (K)	1875.98	0.976434	170	sp|P70460|VASP_MOUSE	yes	yes	0	0	0	0	1	1	By MS/MS	1	86.833	86.482	3	0.018791	10193	20P05080001_SQ	49.298	30.927	632.97	632.97
NAPAIIFIDELDAIAPK	Unmodified	1809.99	0.987651	182	sp|Q01853|TERA_MOUSE	yes	yes	0	0	0	0	0	0	By MS/MS	2	101.04	101.04	2;3	1.4182e-06	12817	20P05080001_CD	78.674	46.792	17846	17846
NAQLAQYNFILVVGEK	Unmodified	1805.97	0.967584	252	sp|Q9D0R2|SYTC_MOUSE;sp|Q8BLY2|SYTC2_MOUSE	yes	no	0	0	0	0	0	0	By MS/MS	3	81.083	80.999	2;3	3.2777e-07	8299	20P05080001_CD	106.38	87.588	2861.5	2861.5
NAQLAQYNFILVVGEKEK	Unmodified	2063.11	0.10514	252	sp|Q9D0R2|SYTC_MOUSE;sp|Q8BLY2|SYTC2_MOUSE	yes	no	0	0	0	0	0	1	By MS/MS	2	73.761	73.686	3	1.2155e-13	7609	20P05080001_CD	127.97	99.801	1779.6	1779.6
NASCYFDIEWCDRR	Unmodified	1890.78	0.777751	207	sp|Q61553|FSCN1_MOUSE	yes	yes	0	0	0	0	0	1	By MS/MS	2	62.791	62.716	3	2.083e-08	6705	20P05080001_CD	124.42	104.75	628.61	628.61
NCIVLIDSTPYR	Unmodified	1449.73	0.7286	142	sp|P62242|RS8_MOUSE	yes	yes	0	0	0	0	0	0	By MS/MS	1	57.013	57.013	2	3.4008e-13	6300	20P05080001_CD	151.13	124.72	1394	1394
NCVVELNFGQKEEPFFPPPEEFVFIHAVPVEER	Unmodified	3928.91	0.913447	180	sp|Q00PI9|HNRL2_MOUSE	yes	yes	0	0	0	0	0	1	By MS/MS	1	97.206	97.206	4	0.024453	11201	20P05080001_CD	33.426	30.932	723.84	723.84
NEDTTFDKEFLLELLVSR	Unmodified	2168.1	0.100115	265	sp|Q8CFQ3|AQR_MOUSE	yes	yes	0	0	0	0	0	1	By MS/MS	1	99.26	99.26	3	2.4383e-18	11633	20P05080001_CD	136.96	117.7	2197.1	2197.1
NFEWVADRVELLLK	Unmodified	1730.94	0.935556	355	sp|Q9DCL9|PUR6_MOUSE	yes	yes	0	0	0	0	0	1	By MS/MS	2	98.733	98.708	3	2.7281e-08	11509	20P05080001_CD	124.62	100.2	6856.5	6856.5
NFGIWLR	Unmodified	904.492	0.491922	147	sp|P62717|RL18A_MOUSE	yes	yes	0	0	0	0	0	0	By MS/MS	2	71.142	71.067	2	0.00051089	7417	20P05080001_CD	127.95	94.095	842.69	842.69
NFIIISNYFESK	Unmodified	1473.75	0.750381	63	sp|P0DOV2|IFI4_MOUSE;sp|D0QMC3|MNDAL_MOUSE	yes	no	0	0	0	0	0	0	By MS/MS	1	82.586	82.586	2	0.0074878	8502	20P05080001_CD	53.136	18.953	546.53	546.53
NFVDIGIVTSIEINHK	Unmodified	1797.96	0.962499	186	sp|Q05D44|IF2P_MOUSE	yes	yes	0	0	0	0	0	0	By MS/MS	1	77.456	77.456	3	4.2422e-41	7978	20P05080001_CD	191.49	151.01	1100.1	1100.1
NGQRVWEYLAR	Unmodified	1390.71	0.710582	27	sp|E9Q743|CF251_MOUSE	yes	yes	0	0	0	0	0	1	By MS/MS	1	40.538	40.538	3	0.028492	5063	20P05080001_CD	23.012	7.4673	42.084	42.084
NICQFLIEIGLAKDDQLK	Unmodified	2117.12	0.119076	119	sp|P48024|EIF1_MOUSE	yes	yes	0	0	0	0	0	1	By MS/MS	2	96.73	96.655	3	5.2848e-10	11091	20P05080001_CD	114.99	81.145	2023.4	2023.4
NIILEEGKEILVGDVGQTVDDPYTTFVK	Unmodified	3091.6	0.596513	82	sp|P18760|COF1_MOUSE	yes	yes	0	0	0	0	0	1	By MS/MS	2	90.308	90.133	3	8.2912e-12	10112	20P05080001_CD	95.652	89.288	1630.1	1630.1
NILDDFREAYFWLR	Unmodified	1856.92	0.920968	189	sp|Q3TDQ1|STT3B_MOUSE	yes	yes	0	0	0	0	0	1	By MS/MS	2	101.6	101.55	3	9.2293e-12	12795	20P05080001_CD	99.941	56.251	1656.4	1656.4
NILFVITKPDVYK	Unmodified	1548.89	0.891566	171	sp|Q60817|NACA_MOUSE;sp|P70670|NACAM_MOUSE	yes	no	0	0	0	0	0	1	By MS/MS	1	67.992	67.992	3	0.025066	7146	20P05080001_CD	45.825	25.471	418.21	418.21
NKDQEVNFQEYVAFLGALALIYNEALK	Unmodified	3099.59	0.591702	74	sp|P14069|S10A6_MOUSE	yes	yes	0	0	0	0	0	1	By MS/MS	2	101.81	101.76	3	0.0010159	12621	20P05080001_SQ	43.807	38.904	0	0
NKQEIAFYSLPEFEEWK	Unmodified	2157.04	0.0418714	181	sp|Q01320|TOP2A_MOUSE	yes	yes	0	0	0	0	0	1	By MS/MS	1	82.786	82.786	3	0.00026112	8526	20P05080001_CD	79.676	65.717	794.16	794.16
NKSTLEAFR	Unmodified	1064.56	0.561458	131	sp|P59267|ZDHC2_MOUSE	yes	yes	0	0	0	0	0	1	By MS/MS	1	106.41	106.41	1	0.027367	16158	20P05080001_CD	30.075	9.3764	1391.7	1391.7
NLFLVIFQR	Unmodified	1148.67	0.670614	199	sp|Q3UYV9|NCBP1_MOUSE	yes	yes	0	0	0	0	0	0	By MS/MS	3	95.222	95.147	2	8.5218e-75	11079	20P05080001_SQ	182.53	131.73	985.65	985.65
NLPQYVSNELLEEAFSVFGQVER	Deamidation (NQ)	2668.3	0.302062	318	sp|Q99K48|NONO_MOUSE	yes	yes	0	1	0	0	0	0	By MS/MS	1	101.81	101.81	3	0.0030557	13486	20P05080001_CD	43.956	31.942	0	0
NLQCLVIDEADRILDVGFEEELKQIIK	Unmodified	3199.68	0.679865	279	sp|Q8K363|DDX18_MOUSE	yes	yes	0	0	0	0	0	2	By MS/MS	1	101.28	101.28	4	0.0020849	13051	20P05080001_CD	44.483	36.859	8794.4	8794.4
NNFSDTGNFGFGIQEHIDLGIK	Unmodified	2422.16	0.155338	331	sp|Q9CXW4|RL11_MOUSE	yes	yes	0	0	0	0	0	0	By MS/MS	2	79.393	79.268	3	2.8512e-08	8122	20P05080001_CD	96.848	78.268	1115.7	1115.7
NPCGLIQYIPVLVDAFLPLLK	Unmodified	2382.34	0.338511	25	sp|E9PVA8|GCN1_MOUSE	yes	yes	0	0	0	0	0	0	By MS/MS	1	103.22	103.22	3	8.5667e-11	14692	20P05080001_CD	81.003	77.888	0	0
NPDDITQEEYGEFYK	Unmodified	1846.79	0.789739	69	sp|P11499|HS90B_MOUSE	yes	yes	0	0	0	0	0	0	By MS/MS	1	54.168	54.168	2	1.9481e-10	6082	20P05080001_CD	130.29	121.5	373.97	373.97
NQLLLEFSFWNEPQPR	Unmodified	2017.01	0.00576066	36	sp|O55125|NIPS1_MOUSE	yes	yes	0	0	0	0	0	0	By MS/MS	1	96.561	96.561	3	1.01e-10	11104	20P05080001_CD	125.5	112.25	1492.6	1492.6
NRETWYLSWALDTNQEER	Unmodified	2310.07	0.066523	283	sp|Q8R050|ERF3A_MOUSE;sp|Q149F3|ERF3B_MOUSE	yes	no	0	0	0	0	0	1	By MS/MS	1	77.249	77.249	3	6.7395e-15	7966	20P05080001_CD	131.67	111.75	871.05	871.05
NSSYFVEWIPNNVK	Unmodified	1695.83	0.825671	166	sp|Q9D6F9|TBB4A_MOUSE;sp|P99024|TBB5_MOUSE;sp|Q9CWF2|TBB2B_MOUSE;sp|Q7TMM9|TBB2A_MOUSE;sp|P68372|TBB4B_MOUSE;sp|Q922F4|TBB6_MOUSE;sp|Q9ERD7|TBB3_MOUSE	yes	no	0	0	0	0	0	0	By MS/MS	1	76.979	76.979	2	7.819e-06	7947	20P05080001_CD	107.11	87.861	468.13	468.13
NTIEGQGVEICFELYNPR	Unmodified	2138.01	0.0102537	346	sp|Q9D338|RM19_MOUSE	yes	yes	0	0	0	0	0	0	By MS/MS	1	75.464	75.464	3	7.6702e-05	7803	20P05080001_CD	71.872	60.553	0	0
NVVHQLSVTLEDLYNGATR	Unmodified	2128.09	0.0912812	160	sp|P63037|DNJA1_MOUSE	yes	yes	0	0	0	0	0	0	By MS/MS	1	96.087	96.087	3	1.6665e-37	11025	20P05080001_CD	147.06	107.15	0	0
QDATLDEEEDIIIIYNR	Unmodified	2048.99	0.99023	287	sp|Q8R3H7|HS2ST_MOUSE	yes	yes	0	0	0	0	0	0	By MS/MS	2	75.756	75.68	3	4.2642e-53	7863	20P05080001_CD	211.49	183.73	844.3	844.3
QDPPGIDLTNVEWLVVDESDKLFEDGK	Unmodified	3057.48	0.481877	276	sp|Q8K301|DDX52_MOUSE	yes	yes	0	0	0	0	0	1	By MS/MS	1	101.03	101.03	3	0.027173	12824	20P05080001_CD	9.536	4.1288	0	0
QELEIVIGDEHISFTTSK	Unmodified	2045.03	0.0317006	138	sp|Q9CQL1|MGN2_MOUSE;sp|P61327|MGN_MOUSE	yes	no	0	0	0	0	0	0	By MS/MS	2	79.338	79.212	3	1.7945e-06	8118	20P05080001_CD	95.205	55.018	1996.6	1996.6
QEYREDFVLTVTGK	Unmodified	1683.85	0.8468	179	sp|P97863|NFIB_MOUSE	yes	yes	0	0	0	0	0	1	By MS/MS	1	55.038	55.038	3	7.3337e-07	6147	20P05080001_CD	113.76	96.984	467	467
QFEPPTLAEGFLEILEIPFR	Unmodified	2345.23	0.230735	364	sp|Q9JLV6|PNKP_MOUSE	yes	yes	0	0	0	0	0	0	By MS/MS	1	102.81	102.81	2	0.028446	14346	20P05080001_CD	17.146	1.7052	0	0
QGRTLYGFGG	Unmodified	1054.52	0.519593	150	sp|P62806|H4_MOUSE	yes	yes	0	0	0	0	0	1	By MS/MS	4	44.214	44.189	2	5.3051e-12	5979	20P05080001_SQ	104.43	70.696	1968.5	1968.5
QIVWNGPVGVFEWEAFAR	Unmodified	2104.05	0.0530452	59	sp|P09411|PGK1_MOUSE	yes	yes	0	0	0	0	0	0	By MS/MS	1	100.63	100.58	2	0.023457	11761	20P05080001_SQ	29.092	22.975	0	0
QKDLQEKISGK	Deamidation (NQ);2 Ubiquitination (K)	1501.77	0.773635	352	sp|Q9DBX2|PHLP_MOUSE	yes	yes	0	1	0	0	2	2	By MS/MS	1	51.758	51.758	2	0.0032466	5889	20P05080001_CD	64.64	20.989	0	0
QLEEFIVIECSTVR	Unmodified	1721.87	0.865821	321	sp|Q99L48|NMD3_MOUSE	yes	yes	0	0	0	0	0	0	By MS/MS	1	74.95	74.95	2	1.4995e-76	7738	20P05080001_CD	244.37	190.5	1498	1498
QLELLVEYVR	Unmodified	1260.71	0.707788	329	sp|Q9CWU6|UQCC1_MOUSE	yes	yes	0	0	0	0	0	0	By MS/MS	2	76.995	76.869	2	3.5412e-07	7934	20P05080001_CD	141.91	29.964	733.75	733.75
QLTFVLDYINR	Unmodified	1380.74	0.74015	193	sp|Q3U821|WDR75_MOUSE	yes	yes	0	0	0	0	0	0	By MS/MS	1	81.453	81.453	2	2.6906e-05	8372	20P05080001_CD	127.87	86.163	435.69	435.69
QLTKGAFILQQLQR	3 Deamidation (NQ);Ubiquitination (K)	1759.95	0.946849	268	sp|Q8CHH5|BICRL_MOUSE	yes	yes	0	3	0	0	1	1	By MS/MS	1	100.06	100.01	2	0.015608	11510	20P05080001_SQ	54.199	23.715	0	0
QLWGLLIEETEKR	Unmodified	1613.88	0.877707	214	sp|Q62261|SPTB2_MOUSE	yes	yes	0	0	0	0	0	1	By MS/MS	2	79.494	79.369	3	1.1441e-07	8129	20P05080001_CD	126.5	91.539	1137.5	1137.5
QQEVEAITLELEELKR	Unmodified	1927.03	0.0262213	266	sp|Q8CG48|SMC2_MOUSE	yes	yes	0	0	0	0	0	1	By MS/MS	2	77.058	76.932	3	3.1481e-14	7962	20P05080001_CD	142.62	121.13	1028.4	1028.4
QSSPASYTNELK	Deamidation (NQ);Ubiquitination (K)	1438.66	0.657603	358	sp|Q9ERG0|LIMA1_MOUSE	yes	yes	0	1	0	0	1	0	By MS/MS	2	28.154	28.128	2	0.015584	3938	20P05080001_CD	51.286	26.092	1521.6	1521.6
QVHPDTGISSK	Unmodified	1167.59	0.588401	68	sp|Q8CGP2|H2B1P_MOUSE;sp|Q8CGP1|H2B1K_MOUSE;sp|Q6ZWY9|H2B1C_MOUSE;sp|Q64525|H2B2B_MOUSE;sp|Q64478|H2B1H_MOUSE;sp|Q64475|H2B1B_MOUSE;sp|P10854|H2B1M_MOUSE;sp|P10853|H2B1F_MOUSE;sp|P70696|H2B1A_MOUSE;sp|Q9D2U9|H2B3A_MOUSE;sp|Q8CGP0|H2B3B_MOUSE;sp|Q64524|H2B2E_MOUSE	yes	no	0	0	0	0	0	0	By MS/MS	1	13.051	13.051	3	0.0077678	2117	20P05080001_CD	61.11	43.291	383.85	383.85
QVLLSAAEAAEVILR	Unmodified	1581.91	0.909007	173	sp|P80314|TCPB_MOUSE	yes	yes	0	0	0	0	0	0	By MS/MS	1	92.899	92.899	2	0.0018888	10598	20P05080001_CD	78.69	49.704	472.55	472.55
QYEEFYIGLEGSFGSK	Unmodified	1852.85	0.851945	93	sp|P25206|MCM3_MOUSE	yes	yes	0	0	0	0	0	0	By MS/MS	2	79.492	79.367	2	5.7549e-31	8167	20P05080001_CD	175.26	152.4	2146	2146
RAEDGSVIDYELIDQDAR	Unmodified	2063.98	0.975977	52	sp|P07356|ANXA2_MOUSE	yes	yes	0	0	0	0	0	1	By MS/MS	1	56.92	56.92	3	2.57e-12	6285	20P05080001_CD	97.271	70.008	0	0
RAEQSLQAAIK	Deamidation (NQ);Ubiquitination (K)	1328.7	0.704828	222	sp|Q6NZL8|SCUB1_MOUSE	yes	yes	0	1	0	0	1	1	By MS/MS	1	102.42	102.37	2	0.016641	13141	20P05080001_SQ	46.352	10.811	842.41	842.41
REEGWWVVIGDAK	Unmodified	1543.78	0.778327	224	sp|Q6P4T2|U520_MOUSE	yes	yes	0	0	0	0	0	1	By MS/MS	1	71.744	71.744	3	0.0033827	7461	20P05080001_CD	62.494	35.707	1041.9	1041.9
RGDLVIEFEVIFPER	Unmodified	1817.97	0.967584	366	sp|Q9QYJ3|DNJB1_MOUSE	yes	yes	0	0	0	0	0	1	By MS/MS	2	90.282	90.106	3	1.8256e-13	10115	20P05080001_CD	133.9	90.036	1228.3	1228.3
RLEVDIDIK	Unmodified	1099.62	0.623724	24	sp|E9PV24|FIBA_MOUSE	yes	yes	0	0	0	0	0	1	By MS/MS	2	46.031	46.006	2	0.0025821	5467	20P05080001_CD	80.24	0.020973	417.56	417.56
RNDFQLIGIQDGYLSLLQDSGEVR	Unmodified	2735.39	0.387857	162	sp|P63242|IF5A1_MOUSE	yes	yes	0	0	0	0	0	1	By MS/MS	1	94.617	94.617	3	3.1255e-06	10852	20P05080001_CD	80.102	64.302	2022.2	2022.2
RNQLLLEFSFWNEPQPR	Unmodified	2173.11	0.106872	36	sp|O55125|NIPS1_MOUSE	yes	yes	0	0	0	0	0	1	By MS/MS	1	87.376	87.376	3	3.2266e-06	9690	20P05080001_CD	99.044	85.103	974.6	974.6
RPFGISALIVGFDFDGTPR	Unmodified	2064.08	0.07926	377	sp|Q9Z2U0|PSA7_MOUSE	yes	yes	0	0	0	0	0	1	By MS/MS	1	96.157	96.157	3	7.584e-10	11047	20P05080001_CD	110.6	98.224	1343.3	1343.3
RPLQEGDIVNVDITLYR	Unmodified	2000.07	0.0690892	253	sp|Q8BP48|MAP11_MOUSE	yes	yes	0	0	0	0	0	1	By MS/MS	2	67.26	67.26	3	1.2264e-75	7084	20P05080001_CD	181.51	151.93	0	0
RPPSAFFLFCSEYRPK	Unmodified	2000.99	0.993087	161	sp|P63158|HMGB1_MOUSE	yes	yes	0	0	0	0	0	2	By MS/MS	1	68.044	68.044	4	0.0001846	7152	20P05080001_CD	83.751	70.326	644.82	644.82
RPYTVILIER	Unmodified	1258.74	0.739757	167	sp|P70122|SBDS_MOUSE	yes	yes	0	0	0	0	0	1	By MS/MS	1	47.544	47.544	3	0.00057049	5578	20P05080001_CD	103.91	36.703	1284.4	1284.4
RVIVPADPTLWTQEHVR	Unmodified	2016.09	0.0904933	99	sp|P26323|FLI1_MOUSE	yes	yes	0	0	0	0	0	1	By MS/MS	2	102.19	102.16	3	0.023944	13142	20P05080001_SQ	15.121	0.24073	8776.7	8776.7
RWEYCNSLDMMK	Unmodified	1631.69	0.689454	192	sp|Q3U0J8|TBD2B_MOUSE	yes	yes	0	0	0	0	0	1	By MS/MS	1	85.495	85.144	3	0.026154	10044	20P05080001_SQ	22.578	9.7822	1281.4	1281.4
RYEEIVK	Unmodified	935.508	0.507631	66	sp|P10126|EF1A1_MOUSE	yes	yes	0	0	0	0	0	1	By MS/MS	2	15.424	15.398	2	0.010302	2404	20P05080001_CD	69.825	15.667	383.06	383.06
SAINEVVTR	Unmodified	987.535	0.534909	155	sp|P62900|RL31_MOUSE	yes	yes	0	0	0	0	0	0	By MS/MS	1	26.632	26.632	2	1.4447e-07	3770	20P05080001_CD	93.561	48.48	0	0
SDWQLIVELK	Unmodified	1229.67	0.665589	186	sp|Q05D44|IF2P_MOUSE	yes	yes	0	0	0	0	0	0	By MS/MS	2	78.417	78.291	2	0.0024789	8076	20P05080001_CD	107.34	79.167	1486.4	1486.4
SDWQLIVELKK	Unmodified	1357.76	0.760552	186	sp|Q05D44|IF2P_MOUSE	yes	yes	0	0	0	0	0	1	By MS/MS	1	64.912	64.912	3	2.4264e-25	6867	20P05080001_CD	174.77	141.77	953.61	953.61
SEAVVEYVFSGSR	Unmodified	1428.69	0.688509	232	sp|Q78PY7|SND1_MOUSE	yes	yes	0	0	0	0	0	0	By MS/MS	1	63.983	63.983	2	0.0010598	6813	20P05080001_CD	94.287	53.427	590.71	590.71
SFDELGEIIQSVYEDLVAK	Unmodified	2154.07	0.0732311	300	sp|Q91V92|ACLY_MOUSE	yes	yes	0	0	0	0	0	0	By MS/MS	1	102.47	102.47	3	1.288e-06	14071	20P05080001_CD	95.409	77.705	6417.9	6417.9
SFLEYYDFYEVACK	Unmodified	1832.8	0.796739	194	sp|Q3UE37|UBE2Z_MOUSE	yes	yes	0	0	0	0	0	0	By MS/MS	1	85.4	85.4	2	3.8008e-05	8949	20P05080001_CD	102.52	83.688	1933	1933
SFLEYYDFYEVACKDR	Unmodified	2103.92	0.924793	194	sp|Q3UE37|UBE2Z_MOUSE	yes	yes	0	0	0	0	0	1	By MS/MS	1	79.728	79.728	3	1.2961e-05	8177	20P05080001_CD	97.235	73.6	1471.1	1471.1
SFLLDLLNATGKDSLTLVFVETK	Unmodified	2523.38	0.383607	213	sp|Q62095|DDX3Y_MOUSE;sp|Q62167|DDX3X_MOUSE	yes	no	0	0	0	0	0	1	By MS/MS	1	101.31	101.31	3	0.0024283	13054	20P05080001_CD	45.735	30.011	0	0
SGETEDTFIADLVVGLCTGQIK	Unmodified	2352.15	0.151892	81	sp|P17182|ENOA_MOUSE;sp|P21550|ENOB_MOUSE;sp|P17183|ENOG_MOUSE	yes	no	0	0	0	0	0	0	By MS/MS	1	100.95	100.95	2	1.3739e-30	12750	20P05080001_CD	163.96	142.65	41499	41499
SHLDAIYDVTVVYEGNEK	Unmodified	2050.98	0.98475	344	sp|Q9D1E8|PLCE_MOUSE	yes	yes	0	0	0	0	0	0	By MS/MS	1	65.477	65.477	3	2.0435e-18	6919	20P05080001_CD	137.45	115.12	739.81	739.81
SIYYITGESK	Unmodified	1159.58	0.576105	69	sp|P11499|HS90B_MOUSE	yes	yes	0	0	0	0	0	0	By MS/MS	2	38.409	38.384	2	0.00026249	4903	20P05080001_CD	121.9	92.155	559.84	559.84
SLEEIYLFSLPIK	Unmodified	1550.86	0.859597	94	sp|P25444|RS2_MOUSE	yes	yes	0	0	0	0	0	0	By MS/MS	1	97.62	97.62	2	1.9229e-09	11252	20P05080001_CD	140.01	104.48	1495.8	1495.8
SLEEIYLFSLPIKESEIIDFFLGASLKDEVLK	Unmodified	3684.98	0.979384	94	sp|P25444|RS2_MOUSE	yes	yes	0	0	0	0	0	2	By MS/MS	1	101.86	101.86	4	9.8226e-06	13559	20P05080001_CD	68.368	61.963	27520	27520
SLHTLFGDK	Unmodified	1016.53	0.529095	54	sp|P07724|ALBU_MOUSE	yes	yes	0	0	0	0	0	0	By MS/MS	1	38.515	38.515	2	2.4533e-06	4917	20P05080001_CD	132.88	90.006	587.63	587.63
SLPGVHNVSTLSDTSKK	Unmodified	1768.93	0.931927	28	sp|G3X9G7|ZN809_MOUSE	yes	yes	0	0	0	0	0	1	By MS/MS	1	103.66	103.66	2	0.028543	14926	20P05080001_CD	6.7738	0.08734	0	0
SLQSVAEER	Unmodified	1017.51	0.509088	336	sp|Q9CZM2|RL15_MOUSE	yes	yes	0	0	0	0	0	0	By MS/MS	2	24.304	24.278	2	2.4533e-06	3451	20P05080001_CD	132.88	39.713	615.74	615.74
SLTNDWEDHLAVK	Unmodified	1526.74	0.736522	69	sp|P11499|HS90B_MOUSE	yes	yes	0	0	0	0	0	0	By MS/MS	2	53.61	53.585	3	0.019334	6039	20P05080001_CD	48.532	32.182	566.21	566.21
SPSDLWKEDLAVFIEELEVVEAK	Unmodified	2645.35	0.347615	181	sp|Q01320|TOP2A_MOUSE	yes	yes	0	0	0	0	0	1	By MS/MS	1	101.77	101.77	4	0.008675	13329	20P05080001_CD	51.301	30.059	14712	14712
SQDDEIGDGTTGVVVLAGALLEEAEQLLDR	Unmodified	3112.54	0.541183	175	sp|P80316|TCPE_MOUSE	yes	yes	0	0	0	0	0	0	By MS/MS	1	103.44	103.44	3	7.2168e-24	14790	20P05080001_CD	113.33	94.502	11475	11475
SQIHDIVLVGGSTR	Unmodified	1480.8	0.799791	159	sp|P63017|HSP7C_MOUSE	yes	yes	0	0	0	0	0	0	By MS/MS	2	39.963	39.937	3	0.0014367	5053	20P05080001_CD	70.41	51.786	492.32	492.32
SRDGYVDISLLVSFNK	Unmodified	1811.94	0.941763	185	sp|Q05CL8|LARP7_MOUSE	yes	yes	0	0	0	0	0	1	By MS/MS	1	79.985	79.985	3	2.6709e-05	8216	20P05080001_CD	90.385	66.504	511.43	511.43
SRFWYFVSQLKK	Unmodified	1587.86	0.856183	147	sp|P62717|RL18A_MOUSE	yes	yes	0	0	0	0	0	2	By MS/MS	2	66.173	66.097	3	1.6264e-05	7019	20P05080001_CD	106.54	71.775	624.61	624.61
SRSPQRPGWSR	Deamidation (NQ)	1313.66	0.65888	254	sp|Q8BTI8|SRRM2_MOUSE	yes	yes	0	1	0	0	0	2	By MS/MS	3	40.617	40.584	2	0.0046606	5054	20P05080001_CD	68.536	47.164	4437.7	4437.7
SSGEIVYCGQVFEK	Unmodified	1601.74	0.739558	147	sp|P62717|RL18A_MOUSE	yes	yes	0	0	0	0	0	0	By MS/MS	1	48.671	48.671	2	2.0767e-10	5652	20P05080001_CD	141.06	115.94	769.21	769.21
SSIIVAADESTISWGPSPTFGELGYGDHKPK	Unmodified	3245.59	0.588073	250	sp|Q8BK67|RCC2_MOUSE	yes	yes	0	0	0	0	0	1	By MS/MS	1	75.39	75.39	4	3.3777e-08	7782	20P05080001_CD	80.729	73.562	1382	1382
SSITPGTVLIILTGR	Unmodified	1526.9	0.903193	116	sp|P47911|RL6_MOUSE	yes	yes	0	0	0	0	0	0	By MS/MS	2	99.61	99.584	2	0.0017877	11667	20P05080001_CD	79.317	67.049	1273.4	1273.4
SSLTIQFVEGQFVDSYDPTIENTFTK	Unmodified	2965.42	0.423299	310	sp|Q921J2|RHEB_MOUSE	yes	yes	0	0	0	0	0	0	By MS/MS	1	96.773	96.773	3	6.1673e-06	11137	20P05080001_CD	58.913	51.191	0	0
SSVDLRSLCISPR	Unmodified	1488.77	0.771861	342	sp|Q9D0M0|EXOS7_MOUSE	yes	yes	0	0	0	0	0	1	By MS/MS	2	96.417	96.342	2	0.019949	11075	20P05080001_CD	39.006	11.524	871.42	871.42
SSYYVVSGNDPAAEEPSR	Unmodified	1926.86	0.85955	77	sp|P14873|MAP1B_MOUSE	yes	yes	0	0	0	0	0	0	By MS/MS	2	73.596	73.52	3	0.027855	7607	20P05080001_CD	18.701	3.0743	574.12	574.12
STAISLFYELSENDLNFIK	Unmodified	2203.1	0.104866	130	sp|P58252|EF2_MOUSE	yes	yes	0	0	0	0	0	0	By MS/MS	2	101	101	3	7.0711e-26	12759	20P05080001_CD	121.03	87.669	48679	48679
STELLIR	Unmodified	830.486	0.486168	48	sp|P84244|H33_MOUSE;sp|P84228|H32_MOUSE;sp|P68433|H31_MOUSE;sp|P02301|H3C_MOUSE	yes	no	0	0	0	0	0	0	By MS/MS	1	36.013	36.013	2	1.6655e-18	4674	20P05080001_CD	116.88	41.695	0	0
SVDEIIR	Unmodified	830.45	0.449782	108	sp|P35700|PRDX1_MOUSE	yes	yes	0	0	0	0	0	0	By MS/MS	2	29.212	29.187	2	0.027883	4015	20P05080001_CD	87.754	24.448	298.73	298.73
SVGAYLPAVFEEVLDLVDAVILTEK	Unmodified	2689.45	0.446601	357	sp|Q9EQK5|MVP_MOUSE	yes	yes	0	0	0	0	0	0	By MS/MS	1	104.47	104.47	3	1.5298e-05	15582	20P05080001_CD	52.927	45.983	0	0
SVKDLVILLYETALLSSGFSLEDPQTHANR	Unmodified	3315.74	0.735072	55	sp|P07901|HS90A_MOUSE	yes	yes	0	0	0	0	0	1	By MS/MS	1	101.63	101.63	4	0.00062429	13383	20P05080001_CD	54.017	50.238	5981.4	5981.4
SVLQGLIDELVTDLFTSLK	Unmodified	2090.15	0.151088	226	sp|Q6P9P6|KIF11_MOUSE	yes	yes	0	0	0	0	0	0	By MS/MS	1	104.39	104.39	3	0.020234	15511	20P05080001_CD	44	29.121	836.76	836.76
SVYAHFPINVVIQENGSLVEIR	Unmodified	2483.32	0.317258	124	sp|P51410|RL9_MOUSE	yes	yes	0	0	0	0	0	0	By MS/MS	1	84.45	84.45	3	3.358e-25	8741	20P05080001_CD	149.71	126.41	5595.7	5595.7
SVYAHFPINVVIQENGSLVEIR	Deamidation (NQ)	2484.3	0.301274	124	sp|P51410|RL9_MOUSE	yes	yes	0	1	0	0	0	0	By MS/MS	2	84.988	84.812	3	1.6901e-08	8792	20P05080001_CD	99.923	81.908	908.21	908.21
SVYSWDIVVQR	Unmodified	1350.69	0.6932	39	sp|O70194|EIF3D_MOUSE	yes	yes	0	0	0	0	0	0	By MS/MS	1	66.723	66.723	2	8.4649e-13	7024	20P05080001_CD	159.83	126.74	422.5	422.5
TATFAISILQQIELDLK	Deamidation (NQ)	1904.05	0.0506452	134	sp|P60843|IF4A1_MOUSE	yes	yes	0	1	0	0	0	0	By MS/MS	1	101.52	101.52	3	5.04e-31	13246	20P05080001_CD	134.97	116.79	3023.9	3023.9
TAVVVGTVTDDVR	Unmodified	1330.71	0.709244	109	sp|P35980|RL18_MOUSE	yes	yes	0	0	0	0	0	0	By MS/MS	2	39.112	39.087	2	2.018e-09	4959	20P05080001_CD	139.7	98.463	679.39	679.39
TAYSYFYEAFEGYDSIDSPK	Unmodified	2352.01	0.0110248	242	sp|Q8BG32|PSD11_MOUSE	yes	yes	0	0	0	0	0	0	By MS/MS	2	91.633	91.507	3	1.4091e-07	10341	20P05080001_CD	72.568	63.511	1777.1	1777.1
TDTVIILCR	Unmodified	1089.59	0.58523	330	sp|Q9CXW3|CYBP_MOUSE	yes	yes	0	0	0	0	0	0	By MS/MS	1	46.207	46.207	2	1.927e-06	5479	20P05080001_CD	135.71	72.636	641.98	641.98
TECALLGFLLDLKR	Unmodified	1647.9	0.901813	29	sp|G5E829|AT2B1_MOUSE	yes	yes	0	0	0	0	0	1	By MS/MS	1	99.274	99.274	3	4.2245e-07	11614	20P05080001_CD	114.7	92.384	585.91	585.91
TELFIAAEGIHTGQFVYCGK	Unmodified	2240.09	0.0935894	157	sp|P62918|RL8_MOUSE	yes	yes	0	0	0	0	0	0	By MS/MS	1	71.677	71.677	3	9.5665e-14	7450	20P05080001_CD	124.63	99.268	1606.5	1606.5
TEVWGLVLVSEEKR	Unmodified	1643.89	0.888271	245	sp|Q8BHB4|WDR3_MOUSE	yes	yes	0	0	0	0	0	1	By MS/MS	1	72.689	72.689	3	1.7976e-05	7533	20P05080001_CD	100.4	84.457	892.55	892.55
TFDAQIVIIEHK	Unmodified	1412.77	0.766365	283	sp|Q8R050|ERF3A_MOUSE	yes	yes	0	0	0	0	0	0	By MS/MS	1	54.411	54.411	3	6.1909e-09	6095	20P05080001_CD	131.79	110.24	717.97	717.97
THINIVVIGHVDSGK	Ubiquitination (K)	1701.92	0.916217	66	sp|P10126|EF1A1_MOUSE;sp|P62631|EF1A2_MOUSE	yes	no	0	0	0	0	1	0	By MS/MS	2	39.989	39.964	3	0.012373	5019	20P05080001_CD	52.323	29.83	593.02	593.02
THINIVVIGHVDSGK	Unmodified	1587.87	0.87329	66	sp|P10126|EF1A1_MOUSE;sp|P62631|EF1A2_MOUSE	yes	no	0	0	0	0	0	0	By MS/MS	4	41.006	40.981	3;4	1.002e-31	5086	20P05080001_CD	182.09	164.89	4365.9	4365.9
TIDGILLLIER	Unmodified	1254.75	0.754738	16	sp|A2A432|CUL4B_MOUSE	yes	yes	0	0	0	0	0	0	By MS/MS	1	97.188	97.188	2	0.00079685	11179	20P05080001_CD	105.2	55.009	665.63	665.63
TITLEVEPSDTIENVK	Unmodified	1786.92	0.920025	62	sp|P62984|RL40_MOUSE;sp|P62983|RS27A_MOUSE;sp|P0CG49|UBB_MOUSE;sp|P0CG50|UBC_MOUSE	yes	no	0	0	0	0	0	0	By MS/MS	1	58.837	58.837	2	1.9337e-23	6434	20P05080001_CD	166.9	130.61	384.56	384.56
TKQTISLFKEGK	Deamidation (NQ);Ubiquitination (K)	1493.81	0.808958	89	sp|P22682|CBL_MOUSE	yes	yes	0	1	0	0	1	2	By MS/MS	1	83.551	83.551	2	0.027079	8625	20P05080001_CD	41.242	14.883	677.41	677.41
TLAFLIPVIELIVK	Unmodified	1568	0.995303	279	sp|Q8K363|DDX18_MOUSE	yes	yes	0	0	0	0	0	0	By MS/MS	1	102.39	102.39	2	0.0025662	13995	20P05080001_CD	77.776	74.701	4229.1	4229.1
TLDLIDEAYGFDFYILK	Unmodified	2035.02	0.0190107	343	sp|Q9D1B9|RM28_MOUSE	yes	yes	0	0	0	0	0	0	By MS/MS	1	101.08	101.08	2	0.00085954	12869	20P05080001_CD	65.231	43.565	0	0
TLPGQKISRLELGGAVNTPQEK	Unmodified	2335.29	0.285958	274	sp|Q8K2G4|BBS7_MOUSE	yes	yes	0	0	0	0	0	2	By MS/MS	1	102.63	102.58	3	0.014179	13341	20P05080001_SQ	34.148	22.223	0	0
TLSDYNIQKESTLHLVLRLR	Unmodified	2398.33	0.333243	62	sp|P62984|RL40_MOUSE;sp|P62983|RS27A_MOUSE;sp|P0CG49|UBB_MOUSE;sp|P0CG50|UBC_MOUSE	yes	no	0	0	0	0	0	2	By MS/MS	2	64.558	64.483	4	1.2479e-18	8205	20P05080001_SQ	135.24	118	1736.5	1736.5
TLSSSTQASIEIDSLYEGIDFYTSITR	Unmodified	2996.45	0.450242	159	sp|P63017|HSP7C_MOUSE	yes	yes	0	0	0	0	0	0	By MS/MS	1	100.85	100.85	3	6.2812e-07	12700	20P05080001_CD	79.172	61.803	16142	16142
TPEEVIEYSAVFWER	Unmodified	1853.88	0.88358	308	sp|Q91ZW3|SMCA5_MOUSE	yes	yes	0	0	0	0	0	0	By MS/MS	1	92.484	92.484	3	1.2707e-18	10435	20P05080001_CD	158.89	141.75	4290.2	4290.2
TQEFVEGFVDDLLEALR	Unmodified	1979.98	0.984022	190	sp|Q3TNL8|IPRI_MOUSE	yes	yes	0	0	0	0	0	0	By MS/MS	2	102.15	102.13	2;3	0.0030466	13854	20P05080001_CD	73.788	60.62	5557.5	5557.5
TQQTSPDKVDYEYSELLLYQNQVLR	Unmodified	3029.5	0.498195	239	sp|Q80UM3|NAA15_MOUSE	yes	yes	0	0	0	0	0	1	By MS/MS	2	79.39	79.265	3	2.1949e-17	8124	20P05080001_CD	123.29	111.89	1569.7	1569.7
TSSGQAKKNGTK	Deamidation (NQ);Ubiquitination (K)	1320.66	0.663357	21	sp|B0QZF7|PRCA1_MOUSE	yes	yes	0	1	0	0	1	2	By MS/MS	2	43.765	43.765	2	0.0068491	5308	20P05080001_CD	60.255	18.856	0	0
TSYGWIEIVGCADR	Unmodified	1625.75	0.750792	334	sp|Q9CZD3|GARS_MOUSE	yes	yes	0	0	0	0	0	0	By MS/MS	2	76.763	76.688	2	8.0291e-15	7910	20P05080001_CD	157.09	120.67	1301.8	1301.8
TTPDVIFVFGFR	Unmodified	1397.73	0.734337	152	sp|P62849|RS24_MOUSE	yes	yes	0	0	0	0	0	0	By MS/MS	2	95.086	95.011	2	0.0003047	10891	20P05080001_CD	102.4	82.759	12098	12098
TTYLVLDEADR	Unmodified	1294.64	0.640496	211	sp|Q61656|DDX5_MOUSE	yes	yes	0	0	0	0	0	0	By MS/MS	1	51.261	51.261	2	0.0041753	5860	20P05080001_CD	90.614	73.943	337.86	337.86
TYFFQLWYNQEYAR	Unmodified	1927.89	0.889334	73	sp|P13864|DNMT1_MOUSE	yes	yes	0	0	0	0	0	0	By MS/MS	1	93.576	93.576	3	0.014526	10679	20P05080001_CD	46.66	31.273	526.13	526.13
TYTVYLELEKDFAAEVVHPGDLK	Unmodified	2636.34	0.337385	305	sp|Q91WQ3|SYYC_MOUSE	yes	yes	0	0	0	0	0	1	By MS/MS	1	92.868	92.868	4	6.2086e-07	10594	20P05080001_CD	88.239	78.673	1321.2	1321.2
VAGPQPAQTGAPQGSLGEYLFERLTLKHD	Unmodified	3079.57	0.572698	104	sp|P29391|FRIL1_MOUSE	yes	yes	0	0	0	0	0	2	By MS/MS	2	84.37	84.195	4	6.4044e-16	9978	20P05080001_SQ	108.72	84.83	3236.3	3236.3
VAIVEELVVGYETSLK	Unmodified	1747.96	0.960768	239	sp|Q80UM3|NAA15_MOUSE	yes	yes	0	0	0	0	0	0	By MS/MS	1	100.28	100.28	3	2.4954e-07	12137	20P05080001_CD	109.07	94.51	5176.9	5176.9
VAVLIAVTLTVPIVLFPVRR	Unmodified	2175.39	0.387116	356	sp|Q9DCP2|S38A3_MOUSE	yes	yes	0	0	0	0	0	1	By MS/MS	1	100.56	100.56	2	0.027062	12419	20P05080001_CD	0	0	0	0
VEEEEER	Unmodified	918.393	0.393055	292	sp|Q8VDD5|MYH9_MOUSE;sp|Q61879|MYH10_MOUSE	yes	no	0	0	0	0	0	0	By MS/MS	1	11.729	11.729	2	0.0083845	1970	20P05080001_CD	60.91	1.5605	0	0
VEHINLHPELDGQEYVVEFDFPGK	Unmodified	2810.36	0.35516	184	sp|Q04750|TOP1_MOUSE	yes	yes	0	0	0	0	0	0	By MS/MS	1	76.507	76.507	4	5.9847e-05	7914	20P05080001_CD	73.574	61.56	1421.8	1421.8
VEHINLHPELDGQEYVVEFDFPGKDSIR	Unmodified	3281.6	0.599306	184	sp|Q04750|TOP1_MOUSE	yes	yes	0	0	0	0	0	1	By MS/MS	2	74.838	74.838	4;5	4.4496e-53	7708	20P05080001_CD	175.21	160.87	2640.2	2640.2
VEIIANDQGNR	Unmodified	1227.62	0.620764	159;86	sp|P63017|HSP7C_MOUSE;sp|P17156|HSP72_MOUSE;sp|Q61696|HS71A_MOUSE;sp|P16627|HS71L_MOUSE;sp|P17879|HS71B_MOUSE;sp|P20029|BIP_MOUSE	no	no	0	0	0	0	0	0	By MS/MS	2	22.697	22.672	2	5.1712e-05	3299	20P05080001_CD	124.12	75.7	341.61	341.61
VESLQEEIAFLK	Unmodified	1404.75	0.750046	87	sp|P20152|VIME_MOUSE	yes	yes	0	0	0	0	0	0	By MS/MS	2	90.281	90.105	2	0.017585	10125	20P05080001_CD	67.385	8.4956	1928.9	1928.9
VFDKDGNGYISAAELR	Unmodified	1753.86	0.863513	64	sp|P0DP28|CALM3_MOUSE;sp|P0DP27|CALM2_MOUSE;sp|P0DP26|CALM1_MOUSE	yes	no	0	0	0	0	0	1	By MS/MS	1	48.134	48.084	3	6.9435e-24	6382	20P05080001_SQ	163.2	131.85	2194.2	2194.2
VFDKDGNGYISAAELR	Deamidation (NQ)	1754.85	0.847529	64	sp|P0DP28|CALM3_MOUSE;sp|P0DP27|CALM2_MOUSE;sp|P0DP26|CALM1_MOUSE	yes	no	0	1	0	0	0	1	By MS/MS	2	49.755	49.73	3	0.00014348	6598	20P05080001_SQ	85.087	45.356	615.92	615.92
VFIMDNCEELIPEYLNFIR	Oxidation (M)	2430.16	0.159954	55	sp|P07901|HS90A_MOUSE	yes	yes	0	0	0	1	0	0	By MS/MS	2	92.304	92.179	3	0.020101	10426	20P05080001_CD	43.208	33.453	2307.9	2307.9
VGAGAPVYLAAVLEYLTAEILELAGNAAR	Unmodified	2914.58	0.580409	23	sp|Q8CGP6|H2A1H_MOUSE;sp|Q8R1M2|H2AJ_MOUSE;sp|Q8CGP7|H2A1K_MOUSE;sp|Q8CGP5|H2A1F_MOUSE;sp|Q8BFU2|H2A3_MOUSE;sp|C0HKE9|H2A1P_MOUSE;sp|C0HKE8|H2A1O_MOUSE;sp|C0HKE7|H2A1N_MOUSE;sp|C0HKE6|H2A1I_MOUSE;sp|C0HKE5|H2A1G_MOUSE;sp|C0HKE4|H2A1E_MOUSE;sp|C0HKE3|H2A1D_MOUSE;sp|C0HKE2|H2A1C_MOUSE;sp|C0HKE1|H2A1B_MOUSE;sp|P27661|H2AX_MOUSE	yes	no	0	0	0	0	0	0	By MS/MS	6	105.8	105.77	3;4	4.4293e-54	15929	20P05080001_CD	186.92	157.36	163340	163340
VGAGAPVYMAAVLEYLTAEILELAGNAAR	Unmodified	2932.54	0.53683	216	sp|Q64523|H2A2C_MOUSE;sp|Q6GSS7|H2A2A_MOUSE;sp|Q64522|H2A2B_MOUSE	yes	no	0	0	0	0	0	0	By MS/MS	2	104.25	104.25	3;4	5.1909e-12	15553	20P05080001_CD	96.793	85.597	22734	22734
VGEFSGANKEKLEASITEYA	Unmodified	2142.05	0.048079	67	sp|P10639|THIO_MOUSE	yes	yes	0	0	0	0	0	2	By MS/MS	1	61.364	61.213	3	0.00061319	7879	20P05080001_SQ	62.231	46.419	0	0
VGILPFVAEFEEFAGLAESIFK	Unmodified	2412.26	0.261701	288	sp|Q8R3S6|EXOC1_MOUSE	yes	yes	0	0	0	0	0	0	By MS/MS	1	104.04	104.04	3	2.8133e-07	15245	20P05080001_CD	88.983	73.687	5134	5134
VGLAVPILSTVAALRK	Unmodified	1607.01	0.0134122	257	sp|Q8BUM9|UBP43_MOUSE	yes	yes	0	0	0	0	0	1	By MS/MS	1	118.76	118.81	2	0.027694	15056	20P05080001_SQ	1.9283	1.0661	2615.6	2615.6
VGVNGFGR	Unmodified	804.424	0.424236	80	sp|P16858|G3P_MOUSE	yes	yes	0	0	0	0	0	0	By MS/MS	1	26.295	26.295	2	0.011151	3740	20P05080001_CD	101.64	34.65	490.4	490.4
VHLVGIDIFTGK	Unmodified	1297.74	0.739422	162	sp|P63242|IF5A1_MOUSE;sp|Q8BGY2|IF5A2_MOUSE	yes	no	0	0	0	0	0	0	By MS/MS	2	70.424	70.424	2;3	8.7888e-06	7328	20P05080001_CD	111.86	99.28	2722.7	2722.7
VHTVEDYQAIVDAEWNILYDK	Unmodified	2520.22	0.21727	172	sp|P80313|TCPH_MOUSE	yes	yes	0	0	0	0	0	0	By MS/MS	1	92.444	92.444	3	0.00025565	10492	20P05080001_CD	73.383	66.285	1132.4	1132.4
VHTVEDYQAIVDAEWNILYDKLEK	Unmodified	2890.44	0.43889	172	sp|P80313|TCPH_MOUSE	yes	yes	0	0	0	0	0	1	By MS/MS	2	99.707	99.707	3;4	4.3387e-07	11703	20P05080001_CD	74.278	67.631	3335.8	3335.8
VILHLKEDQTEYLEER	Unmodified	2014.04	0.0371204	55;69	sp|P07901|HS90A_MOUSE;sp|P11499|HS90B_MOUSE	no	no	0	0	0	0	0	1	By MS/MS	4	45.846	45.82	3;4	2.4974e-52	6092	20P05080001_SQ	205.78	162.02	4791.5	4791.5
VISICYFEQENDWWVCK	Unmodified	2275.01	0.00781085	374	sp|Q9WV32|ARC1B_MOUSE	yes	yes	0	0	0	0	0	0	By MS/MS	1	91.843	91.843	3	0.00026206	10354	20P05080001_CD	78.326	68.413	1870.4	1870.4
VIVSDVQESFIWVR	Unmodified	1675.89	0.893357	311	sp|Q921M3|SF3B3_MOUSE	yes	yes	0	0	0	0	0	0	By MS/MS	1	81.344	81.344	2	4.6652e-20	8348	20P05080001_CD	162.72	129.45	753.52	753.52
VLCELADLQDKEVGDGTTSVVIIAAELLK	Unmodified	3098.64	0.642083	70	sp|P11983|TCPA_MOUSE	yes	yes	0	0	0	0	0	1	By MS/MS	1	100.85	100.85	4	0.01599	12642	20P05080001_CD	38.553	35.508	4514.8	4514.8
VLITTDLLAR	Unmodified	1113.68	0.675759	134	sp|P60843|IF4A1_MOUSE;sp|P10630|IF4A2_MOUSE	yes	no	0	0	0	0	0	0	By MS/MS	2	64.393	64.318	2	0.021309	6835	20P05080001_CD	71.221	39.35	417.61	417.61
VLPTHDASKVK	Unmodified	1193.68	0.676822	255	sp|Q8BTM8|FLNA_MOUSE	yes	yes	0	0	0	0	0	1	By MS/MS	1	12.574	12.524	3	0.0045705	1801	20P05080001_SQ	69.554	37.225	1294	1294
VLYEFVLER	Unmodified	1166.63	0.63356	84	sp|P19182|IFRD1_MOUSE	yes	yes	0	0	0	0	0	0	By MS/MS	1	70.21	70.21	2	0.00028342	7316	20P05080001_CD	126.31	78.71	574.14	574.14
VNDTIQIDLETGK	Unmodified	1444.74	0.740938	146	sp|P62702|RS4X_MOUSE	yes	yes	0	0	0	0	0	0	By MS/MS	1	51.429	51.429	2	2.1538e-14	5863	20P05080001_CD	159.18	113.35	743.65	743.65
VNDTIQIDLETGKITDFIK	Unmodified	2162.15	0.147065	146	sp|P62702|RS4X_MOUSE	yes	yes	0	0	0	0	0	1	By MS/MS	2	81.696	81.521	3	8.7951e-19	8391	20P05080001_CD	141.6	123.88	1880	1880
VNPCIGGVILFHETLYQK	Unmodified	2087.09	0.0873818	49	sp|P05064|ALDOA_MOUSE	yes	yes	0	0	0	0	0	0	By MS/MS	2	75.398	75.322	3	0.00091701	7802	20P05080001_CD	72.433	60.3	827.22	827.22
VNQIGSVTESLQACK	Unmodified	1632.81	0.81412	81	sp|P17182|ENOA_MOUSE	yes	yes	0	0	0	0	0	0	By MS/MS	2	45.588	45.563	2	2.578e-06	5444	20P05080001_CD	106.14	0	627.52	627.52
VSLLLNLSR	Deamidation (NQ)	1014.61	0.607345	17	sp|A2A690|TANC2_MOUSE	yes	yes	0	1	0	0	0	0	By MS/MS	1	56.989	56.989	2	0.013926	6305	20P05080001_CD	59.35	16.267	1175.6	1175.6
VTAQDVR	Unmodified	787.419	0.418816	96	sp|P26041|MOES_MOUSE	yes	yes	0	0	0	0	0	0	By MS/MS	1	12.886	12.886	2	4.3197e-08	2101	20P05080001_CD	92.47	32.112	0	0
VTDGALVVVDCVSGVCVQTETVLR	Unmodified	2575.3	0.298573	130	sp|P58252|EF2_MOUSE	yes	yes	0	0	0	0	0	0	By MS/MS	1	84.587	84.587	3	1.5321e-08	8718	20P05080001_CD	92.034	80.653	806.74	806.74
VTGCLIVCIER	Unmodified	1318.67	0.673727	360	sp|Q9ESX5|DKC1_MOUSE	yes	yes	0	0	0	0	0	0	By MS/MS	2	55.911	55.886	2	0.0024326	6219	20P05080001_CD	97.439	68.376	726.5	726.5
VTGQHQGYGFVEFLSEEDADYAIK	Unmodified	2702.25	0.250026	281	sp|Q8QZY9|SF3B4_MOUSE	yes	yes	0	0	0	0	0	0	By MS/MS	2	83.558	83.382	3	4.5367e-06	8593	20P05080001_CD	78.098	65.427	1802.7	1802.7
VTLADITVVCTLLWLYKQVLEPSFR	Unmodified	2963.62	0.619437	350	sp|Q9D8N0|EF1G_MOUSE	yes	yes	0	0	0	0	0	1	By MS/MS	2	103.31	103.29	3	4.5726e-38	14253	20P05080001_CD	174.01	161.39	21342	21342
VTPTRTEIIILATR	Unmodified	1582.94	0.940641	156	sp|P62908|RS3_MOUSE	yes	yes	0	0	0	0	0	1	By MS/MS	2	56.316	56.29	3	8.8581e-11	6228	20P05080001_CD	137.21	94.89	643.37	643.37
VTQASVKNFQIVHGNDPDYIVMQFGR	Unmodified	2962.48	0.475961	41	sp|O88413|TULP3_MOUSE	yes	yes	0	0	0	0	0	1	By MS/MS	1	102.95	102.95	3	0.027911	14466	20P05080001_CD	9.7309	0.88423	0	0
VTVVFSTVFKDDDDVVIGK	Unmodified	2082.09	0.0884872	328	sp|Q9CVB6|ARPC2_MOUSE	yes	yes	0	0	0	0	0	1	By MS/MS	2	74.672	74.596	3	7.4326e-05	7707	20P05080001_CD	84.436	62.76	713.46	713.46
VTWLVSWTENIQGSIK	Unmodified	1859.98	0.978149	184	sp|Q04750|TOP1_MOUSE	yes	yes	0	0	0	0	0	0	By MS/MS	1	96.307	96.307	2	0.00090324	11060	20P05080001_CD	83.37	58.44	721.72	721.72
VVESEDYSQQLEIVCLIDPGCFR	Unmodified	2755.28	0.283317	167	sp|P70122|SBDS_MOUSE	yes	yes	0	0	0	0	0	0	By MS/MS	1	97.51	97.51	3	3.2251e-20	11247	20P05080001_CD	102.45	86.39	1330.1	1330.1
VVFQEFR	Unmodified	923.486	0.486502	292	sp|Q8VDD5|MYH9_MOUSE	yes	yes	0	0	0	0	0	0	By MS/MS	2	46.108	46.083	2	0.0045787	5463	20P05080001_CD	113.7	42.783	573.13	573.13
VVLVLAGR	Unmodified	825.544	0.543623	139	sp|P61358|RL27_MOUSE	yes	yes	0	0	0	0	0	0	By MS/MS	1	43.226	43.226	2	0.0012072	5253	20P05080001_CD	120.52	77.475	592.77	592.77
VVSLSEYR	Unmodified	951.503	0.502546	348	sp|Q9D6Z1|NOP56_MOUSE	yes	yes	0	0	0	0	0	0	By MS/MS	2	33.617	33.592	2	1.0776e-06	4406	20P05080001_CD	144.38	87.094	938.09	938.09
VWINTSDIILIGLR	Unmodified	1611.93	0.934828	206	sp|Q60872|IF1A_MOUSE	yes	yes	0	0	0	0	0	0	By MS/MS	1	97.997	97.997	2	0.010802	11335	20P05080001_CD	65.219	56.653	335.68	335.68
VYFDLQIGDESVGR	Unmodified	1596.78	0.778386	92	sp|P24369|PPIB_MOUSE	yes	yes	0	0	0	0	0	0	By MS/MS	1	71.5	71.5	2	4.5671e-10	7447	20P05080001_CD	135.02	92.941	352.47	352.47
WFATTDWIAIYQR	Unmodified	1669.83	0.825277	50	sp|P68181|KAPCB_MOUSE;sp|P05132|KAPCA_MOUSE	yes	no	0	0	0	0	0	0	By MS/MS	1	90.951	90.951	2	0.00022306	10216	20P05080001_CD	76.073	61.471	0	0
WLHLRETVELQLLKGLNAQQPPAPDQR	Unmodified	3149.71	0.7098	304	sp|Q91WG3|TRUB2_MOUSE	yes	yes	0	0	0	0	0	2	By MS/MS	1	100.96	100.91	4	0.028301	11822	20P05080001_SQ	1.2875	0.35084	556.98	556.98
WLYEQIEIEGGEIIHNK	Unmodified	2070.04	0.0422058	248	sp|Q8BIX3|AL14E_MOUSE	yes	yes	0	0	0	0	0	0	By MS/MS	1	80.372	80.372	3	3.3549e-36	8251	20P05080001_CD	142.91	110.54	0	0
WNEEILFR	Unmodified	1105.56	0.555644	115	sp|P46935|NEDD4_MOUSE	yes	yes	0	0	0	0	0	0	By MS/MS	1	67.083	67.083	2	0.0062557	7068	20P05080001_CD	109.71	89.508	561.22	561.22
WQNNLLPSR	Unmodified	1126.59	0.588341	143	sp|P62245|RS15A_MOUSE	yes	yes	0	0	0	0	0	0	By MS/MS	1	45.603	45.603	2	0.007655	5447	20P05080001_CD	97.277	67.968	451.53	451.53
WRDLPYDQASWESEDVEIQDYDLFK	Unmodified	3146.41	0.414525	227	sp|Q6PDQ2|CHD4_MOUSE	yes	yes	0	0	0	0	0	1	By MS/MS	1	87.903	87.903	3	4.451e-06	9760	20P05080001_CD	75.529	70.297	1426.5	1426.5
WRQWQEGK	Unmodified	1116.55	0.546476	209	sp|Q61606|GLR_MOUSE	yes	yes	0	0	0	0	0	1	By MS/MS	2	39.371	39.345	2	0.017823	4949	20P05080001_CD	61.962	4.4127	345.43	345.43
WVGGPEIELIAIATGGR	Unmodified	1737.94	0.941369	175	sp|P80316|TCPE_MOUSE	yes	yes	0	0	0	0	0	0	By MS/MS	2	100.43	100.41	2	1.617e-10	12330	20P05080001_CD	126.26	103.94	25004	25004
YDDPPDWQEILTYFR	Unmodified	1956.89	0.889393	136	sp|P61222|ABCE1_MOUSE	yes	yes	0	0	0	0	0	0	By MS/MS	1	100.73	100.67	2	0.007639	11840	20P05080001_SQ	56.514	42.768	0	0
YDTVLDILRDFFELR	Unmodified	1913.99	0.988714	181	sp|Q01320|TOP2A_MOUSE	yes	yes	0	0	0	0	0	1	By MS/MS	1	102.45	102.45	3	0.0020244	14026	20P05080001_CD	65.374	48.122	0	0
YDVEIVEEYFAR	Unmodified	1531.72	0.719475	18	sp|A2AN08|UBR4_MOUSE	yes	yes	0	0	0	0	0	0	By MS/MS	1	82.896	82.896	2	0.0088163	8552	20P05080001_CD	51.726	36.211	688.18	688.18
YGVIILDEAHER	Unmodified	1413.73	0.725229	33	sp|O35286|DHX15_MOUSE	yes	yes	0	0	0	0	0	0	By MS/MS	1	48.529	48.529	3	0.00072092	5645	20P05080001_CD	86.772	64.744	322.86	322.86
YIDQEELNK	Unmodified	1150.55	0.550618	55;69	sp|P07901|HS90A_MOUSE;sp|P11499|HS90B_MOUSE	no	no	0	0	0	0	0	0	By MS/MS	2	23.722	23.696	2	5.8759e-06	3462	20P05080001_CD	131.82	70.339	1077.6	1077.6
YIQELWR	Unmodified	1006.52	0.523616	336	sp|Q9CZM2|RL15_MOUSE	yes	yes	0	0	0	0	0	0	By MS/MS	2	53.666	53.641	2	0.0027185	6029	20P05080001_CD	116.37	54.409	588.13	588.13
YLELCVDLR	Unmodified	1179.6	0.595794	90	sp|P23116|EIF3A_MOUSE	yes	yes	0	0	0	0	0	0	By MS/MS	2	66.362	66.287	2	0.00058491	7002	20P05080001_CD	120.33	71.272	588.36	588.36
YLELFLLAK	Unmodified	1108.65	0.653233	238	sp|Q7TPV4|MBB1A_MOUSE	yes	yes	0	0	0	0	0	0	By MS/MS	1	90.196	90.196	2	0.0086336	10139	20P05080001_CD	93.649	72.349	878.07	878.07
YNIEVVCEYIVK	Unmodified	1527.76	0.764316	375	sp|Q9Z0N2|IF2H_MOUSE;sp|Q9Z0N1|IF2G_MOUSE	yes	no	0	0	0	0	0	0	By MS/MS	2	72.584	72.509	2	7.9969e-07	7530	20P05080001_CD	128.41	83.8	2593.5	2593.5
YQVLLDGLVLQGLYQLLEPR	Unmodified	2329.3	0.304568	122	sp|P50518|VATE1_MOUSE	yes	yes	0	0	0	0	0	0	By MS/MS	1	102.12	102.12	3	0.0085006	13746	20P05080001_CD	39.659	35.245	0	0
YSELIILYEK	Unmodified	1269.69	0.685655	290	sp|Q8R5L3|VPS39_MOUSE	yes	yes	0	0	0	0	0	0	By MS/MS	1	68.959	68.959	2	0.0050544	7230	20P05080001_CD	96.229	73.325	335.55	335.55
YSIQAHPLLLR	Deamidation (NQ)	1310.73	0.734671	197	sp|Q3UVY5|PCX4_MOUSE	yes	yes	0	1	0	0	0	0	By MS/MS	2	68.2	68.125	3	0.016257	7133	20P05080001_CD	52.167	23.963	569.21	569.21
YVIYIER	Unmodified	954.517	0.517468	137	sp|P61255|RL26_MOUSE	yes	yes	0	0	0	0	0	0	By MS/MS	1	45.917	45.917	2	2.5738e-06	5466	20P05080001_CD	143.02	28.423	1533.6	1533.6
YWELLIDLSK	Unmodified	1278.69	0.68599	127	sp|P53995|APC1_MOUSE	yes	yes	0	0	0	0	0	0	By MS/MS	2	94.837	94.712	2	0.010309	10855	20P05080001_CD	77.062	59.635	671.98	671.98
YWLEEAECRDQYSVIFESGDR	Unmodified	2651.16	0.159831	272	sp|Q8JZQ9|EIF3B_MOUSE	yes	yes	0	0	0	0	0	1	By MS/MS	2	75.336	75.26	3	4.6734e-47	7755	20P05080001_CD	190.83	175.67	7073.4	7073.4
YYLNLVLIDEEERR	Unmodified	1823.94	0.941763	261	sp|Q8C0E2|VP26B_MOUSE	yes	yes	0	0	0	0	0	1	By MS/MS	2	72.96	72.884	3	3.8692e-15	7552	20P05080001_CD	151.66	129.13	848.01	848.01
YYVTIIDAPGHR	Unmodified	1403.72	0.719749	66	sp|P10126|EF1A1_MOUSE	yes	yes	0	0	0	0	0	0	By MS/MS	2	46.718	46.693	3	1.8716e-07	5517	20P05080001_CD	128.08	112.11	508.76	508.76
