# Supplementary material for: Effects of Combinatorial Ubiquitinated Protein-Based Nanovaccine and STING Agonist in Mice With Drug-Resistant and Metastatic Breast Cancer
Source: Front Immunol. 2021 Sep 13;12:707298. doi: 10.3389/fimmu.2021.707298 (PMC8475273; doi:10.3389/fimmu.2021.707298)
Supplement: Supplementary file 3 [file Table_2.xls]

## Sheet: Table 2
Sequence	Modifications	Mass	Mass Fractional Part	Protein Groups	Proteins	Unique (Groups)	Unique (Proteins)	Acetyl (Protein N-term)	Deamidation (NQ)	Gln->pyro-Glu	Oxidation (M)	Ubiquitination (K)	Missed cleavages	Identification type sample1	Experiment sample1	Retention time	Calibrated retention time	Charges	PEP	MS/MS scan number	Raw file	Score	Delta score	Intensity	Intensity sample1
AAAAELR	Acetyl (Protein N-term)	742.397	0.397353	1945	sp|Q9D1M4|MCA3_MOUSE	yes	yes	1	0	0	0	0	0	By MS/MS	1	40.736	40.736	1	0.0049397	35076	20P03690001	84.064	19.306	58216	58216
AAAAGALAPGPLPDLAAR	Unmodified	1601.89	0.88894	923	sp|Q3TW96|UAP1L_MOUSE	yes	yes	0	0	0	0	0	0	By MS/MS	1	77.196	77.196	2	0.001647	91138	20P03690001	40.693	20.569	13161	13161
AAAAPGPVELGFAEEAPAWR	Acetyl (Protein N-term)	2051.01	0.01124	582	sp|P46718|PDCD2_MOUSE	yes	yes	1	0	0	0	0	0	By MS/MS	1	109	109	3	0.00041737	141666	20P03690001	48.616	38.37	12180	12180
AAAAVVVPAEWIK	Acetyl (Protein N-term)	1365.77	0.765637	169	sp|B1AZI6|THOC2_MOUSE	yes	yes	1	0	0	0	0	0	By MS/MS	1	110.63	110.63	2	0.015571	144307	20P03690001	44.426	32.507	5501.6	5501.6
AAAEAVLEAFR	Unmodified	1146.6	0.603323	1244	sp|Q7TME2|SPAG5_MOUSE	yes	yes	0	0	0	0	0	0	By MS/MS	1	84.202	84.202	2	0.0055482	102374	20P03690001	47.712	11.392	5504.5	5504.5
AAAEVNQEYGLDPK	Deamidation (NQ)	1504.7	0.704553	854	sp|P97807|FUMH_MOUSE	yes	yes	0	1	0	0	0	0	By MS/MS	1	42.664	42.664	2	0.015967	38051	20P03690001	48.369	27.563	7940.4	7940.4
AAAGGGAAAAAGR	Acetyl (Protein N-term)	1012.5	0.505006	547	sp|P35282|RAB21_MOUSE	yes	yes	1	0	0	0	0	0	By MS/MS	1	23.744	23.744	2	0.0011953	12369	20P03690001	64.266	45.863	12408	12408
AAAGSAAVSGAGTPVAGPTGR	Acetyl (Protein N-term)	1766.89	0.891125	2255	sp|Q9Z266|SNAPN_MOUSE	yes	yes	1	0	0	0	0	0	By MS/MS	1	47.92	47.92	2	5.5283e-06	45841	20P03690001	46.569	32.824	0	0
AAALEFLNR	Unmodified	1003.55	0.54508	1038	sp|Q60864|STIP1_MOUSE	yes	yes	0	0	0	0	0	0	By MS/MS	1	69.998	69.998	2	0.0012949	80131	20P03690001	74.376	32.089	27451	27451
AAALEQFK	Unmodified	876.471	0.470518	1096	sp|Q61941|NNTM_MOUSE	yes	yes	0	0	0	0	0	0	By MS/MS	1	38.421	38.421	2	0.02059	31804	20P03690001	49.96	25.988	9035	9035
AAALVLQTIWGYK	Unmodified	1432.81	0.807836	528	sp|P30999|CTND1_MOUSE	yes	yes	0	0	0	0	0	0	By MS/MS	1	107.07	107.07	2	0.030406	138587	20P03690001	36.944	21.004	0	0
AAASTDYYK	Unmodified	988.45	0.450176	549	sp|P35486|ODPA_MOUSE	yes	yes	0	0	0	0	0	0	By MS/MS	1	21.875	21.875	2	0.0025354	9899	20P03690001	70.908	42.69	13990	13990
AAAVPQR	Acetyl (Protein N-term)	753.413	0.413337	1120	sp|Q62446|FKBP3_MOUSE	yes	yes	1	0	0	0	0	0	By MS/MS	1	26.991	26.991	1	0.019498	16834	20P03690001	49.211	20.957	7809.8	7809.8
AADAEAEVASLNR	Unmodified	1315.64	0.636808	462	sp|P21107|TPM3_MOUSE	yes	yes	0	0	0	0	0	0	By MS/MS	1	37.1	37.1	2	3.1426e-05	30112	20P03690001	72.891	25.557	47466	47466
AADAVEDLR	Unmodified	958.472	0.471974	2213	sp|Q9WVE8|PACN2_MOUSE	yes	yes	0	0	0	0	0	0	By MS/MS	1	33.959	33.959	2	0.0032449	25344	20P03690001	158.57	65.098	84380	84380
AAEDLFVNIR	Unmodified	1146.6	0.603323	517	sp|P28660|NCKP1_MOUSE	yes	yes	0	0	0	0	0	0	By MS/MS	1	76.704	76.704	2	0.00074696	90453	20P03690001	72.848	49.012	27128	27128
AAEILYQLALK	Unmodified	1231.72	0.717624	505	sp|P27046|MA2A1_MOUSE	yes	yes	0	0	0	0	0	0	By MS/MS	1	92.248	92.248	2	0.0017608	115323	20P03690001	65.179	35.635	7206.8	7206.8
AAELETDIR	Unmodified	1016.51	0.513839	1682	sp|Q91YR7|PRP6_MOUSE	yes	yes	0	0	0	0	0	0	By MS/MS	1	36.848	36.848	2	0.0016279	29689	20P03690001	135.43	65.83	30767	30767
AAELFGLTAEEIYLVHDELDKPLGK	Unmodified	2770.44	0.442912	1406	sp|Q8BW00|PTH_MOUSE	yes	yes	0	0	0	0	0	1	By MS/MS	1	111.33	111.33	4	0.0017238	145404	20P03690001	33.193	25.471	7293.8	7293.8
AAENGAQSAPLPLEGVDISPK	Unmodified	2063.05	0.0534987	526	sp|P30416|FKBP4_MOUSE	yes	yes	0	0	0	0	0	0	By MS/MS	2	78.512	78.512	2;3	0.00064487	93385	20P03690001	48.255	37.881	33818	33818
AAENGAQSAPLPLEGVDISPK	Deamidation (NQ)	2064.04	0.0375143	526	sp|P30416|FKBP4_MOUSE	yes	yes	0	1	0	0	0	0	By MS/MS	3	80.77	80.77	2	0.0048179	96485	20P03690001	43.932	34.669	48775	48775
AAFADLDLR	Acetyl (Protein N-term)	1032.52	0.52401	331	sp|O88796|RPP30_MOUSE	yes	yes	1	0	0	0	0	0	By MS/MS	1	105.26	105.26	2	0.010271	135497	20P03690001	68.657	42.215	11434	11434
AAFDDAIAELDTLSEESYK	Unmodified	2086.96	0.958261	725	sp|P62259|1433E_MOUSE	yes	yes	0	0	0	0	0	0	By MS/MS	1	111.56	111.56	2	2.0471e-40	145846	20P03690001	115.41	99.78	71886	71886
AAFLQSLVEDR	Unmodified	1247.65	0.651001	933	sp|Q3U2P1|SC24A_MOUSE	yes	yes	0	0	0	0	0	0	By MS/MS	1	88.993	88.993	2	5.6068e-05	109907	20P03690001	76.326	32.429	6396.2	6396.2
AAFLSEQLQPLSR	Unmodified	1458.78	0.783078	1124	sp|Q62470|ITA3_MOUSE	yes	yes	0	0	0	0	0	0	By MS/MS	1	78.351	78.351	2	1.6166e-08	93123	20P03690001	115.12	71.81	32018	32018
AAFLSEQLQPLSR	Deamidation (NQ)	1459.77	0.767094	1124	sp|Q62470|ITA3_MOUSE	yes	yes	0	1	0	0	0	0	By MS/MS	2	83.49	83.49	2	1.0047e-11	103585	20P03690001	101.43	56.151	21554	21554
AAFPLLYVR	Unmodified	1048.61	0.606951	1681	sp|Q91YR5|EFNMT_MOUSE	yes	yes	0	0	0	0	0	0	By MS/MS	1	95.793	95.793	2	0.034494	120935	20P03690001	44.349	27.118	0	0
AAFQLGSPWR	Unmodified	1131.58	0.582528	587	sp|P47738|ALDH2_MOUSE	yes	yes	0	0	0	0	0	0	By MS/MS	1	78.549	78.549	2	3.5394e-05	93458	20P03690001	101.38	40.621	21169	21169
AAFVLPEFTR	Unmodified	1149.62	0.618244	1141	sp|Q64674|SPEE_MOUSE	yes	yes	0	0	0	0	0	0	By MS/MS	2	84.54	84.54	2;3	9.6484e-06	92118	20P03690001	81.263	58.684	89563	89563
AAGAAAIITEPEHTK	Unmodified	1478.77	0.772907	1348	sp|Q8BK67|RCC2_MOUSE	yes	yes	0	0	0	0	0	0	By MS/MS	2	36.522	36.522	2;3	7.4808e-18	29094	20P03690001	93.478	71.929	42762	42762
AAGAAAIITEPEHTKER	Unmodified	1763.92	0.916611	1348	sp|Q8BK67|RCC2_MOUSE	yes	yes	0	0	0	0	0	1	By MS/MS	1	31.396	31.396	3	0.0058985	22005	20P03690001	33.181	16.999	4958.4	4958.4
AAGFKDPLLASGTDGVGTK	Unmodified	1803.94	0.936678	1143	sp|Q64737|PUR2_MOUSE	yes	yes	0	0	0	0	0	1	By MS/MS	1	60.694	60.694	3	0.031424	65422	20P03690001	23.653	5.638	9485.9	9485.9
AAGLQSEIGQVK	Unmodified	1199.65	0.651001	1791	sp|Q99MI1|RB6I2_MOUSE	yes	yes	0	0	0	0	0	0	By MS/MS	1	44.918	44.918	2	0.018391	41369	20P03690001	35.809	17.619	13835	13835
AAGTLYTYPENWR	Acetyl (Protein N-term)	1582.74	0.741607	1987	sp|Q9D8N0|EF1G_MOUSE	yes	yes	1	0	0	0	0	0	By MS/MS	2	83.052	83.052	2	1.74e-12	116815	20P03690001	140.01	114.02	36030	36030
AAGVSVEPFWPGLFAK	Unmodified	1674.88	0.876978	598	sp|P47955|RLA1_MOUSE	yes	yes	0	0	0	0	0	0	By MS/MS	1	110.77	110.77	2	0.0026589	144413	20P03690001	43.432	21.52	29418	29418
AAHLCAEAALR	Unmodified	1181.6	0.597526	618	sp|P50580|PA2G4_MOUSE	yes	yes	0	0	0	0	0	0	By MS/MS	1	32.208	32.208	3	0.0083255	22952	20P03690001	48.028	22.554	42709	42709
AAHSEGHITAGLDMK	Unmodified	1536.74	0.735476	819	sp|P80314|TCPB_MOUSE	yes	yes	0	0	0	0	0	0	By MS/MS	1	30.041	30.041	3	0.026483	20441	20P03690001	25.365	1.1108	4820.4	4820.4
AAIAAAAAAAAAK	Unmodified	1040.6	0.597843	1852	sp|Q9CR57|RL14_MOUSE	yes	yes	0	0	0	0	0	0	By MS/MS	1	38.4	38.4	2	0.0062261	31812	20P03690001	42.446	15.015	16273	16273
AAIAQALAGEVSVVPPSR	Unmodified	1734.96	0.962833	952	sp|Q3UKJ7|SMU1_MOUSE	yes	yes	0	0	0	0	0	0	By MS/MS	2	82.846	82.846	2	7.681e-12	100685	20P03690001	80.541	69.927	5669.8	5669.8
AAILPTSIFLTNK	Unmodified	1387.81	0.807502	1497	sp|Q8CIG8|ANM5_MOUSE	yes	yes	0	0	0	0	0	0	By MS/MS	1	101.69	101.69	2	0.000406	130077	20P03690001	64.104	53.157	21246	21246
AAILPTSIFLTNKK	Unmodified	1515.9	0.902465	1497	sp|Q8CIG8|ANM5_MOUSE	yes	yes	0	0	0	0	0	1	By MS/MS	1	85.259	85.259	3	1.5957e-05	104023	20P03690001	63.185	35.504	7879.8	7879.8
AAILQTEVDALR	Unmodified	1298.72	0.719415	1791	sp|Q99MI1|RB6I2_MOUSE;sp|Q6PH08|ERC2_MOUSE	yes	no	0	0	0	0	0	0	By MS/MS	1	75.077	75.077	3	0.0060845	88293	20P03690001	39.581	13.138	4513.6	4513.6
AAITVEHLAIK	Unmodified	1164.69	0.686658	2090	sp|Q9JIK5|DDX21_MOUSE	yes	yes	0	0	0	0	0	0	By MS/MS	1	49.855	49.855	2	0.0029257	48776	20P03690001	57.225	42.552	18250	18250
AAIYLLISQLR	Unmodified	1259.76	0.760158	231	sp|O35134|RPA1_MOUSE	yes	yes	0	0	0	0	0	0	By MS/MS	1	109.23	109.23	2	4.1752e-08	141986	20P03690001	86.014	58.032	6358.5	6358.5
AALAPLPPLPAQFK	Acetyl (Protein N-term)	1474.85	0.854786	1850	sp|Q9CR26|VTA1_MOUSE	yes	yes	1	0	0	0	0	0	By MS/MS	1	110.58	110.58	2	0.0069201	144115	20P03690001	48.568	40.858	8576.9	8576.9
AALEELVR	Unmodified	899.508	0.507631	1050	sp|Q61035|SYHC_MOUSE	yes	yes	0	0	0	0	0	0	By MS/MS	1	55.554	55.554	2	0.0048161	57520	20P03690001	101.25	36.988	37170	37170
AALEEVYPDLTPEENRR	Unmodified	2000.98	0.980334	2010	sp|Q9DBR1|XRN2_MOUSE	yes	yes	0	0	0	0	0	1	By MS/MS	1	62.356	62.356	3	0.030645	67797	20P03690001	21.676	2.8441	18015	18015
AALEGTLAETEAR	Unmodified	1330.67	0.672859	451	sp|P19001|K1C19_MOUSE	yes	yes	0	0	0	0	0	0	By MS/MS	1	45.354	45.354	2	3.1426e-05	42110	20P03690001	72.891	32.876	63889	63889
AALHLYSNTLNFQISEVEPK	Unmodified	2273.17	0.169197	2136	sp|Q9QY36|NAA10_MOUSE	yes	yes	0	0	0	0	0	0	By MS/MS	1	90.648	90.648	3	1.8061e-05	112629	20P03690001	61.342	51.43	15269	15269
AALLNAVLHSAYSEPFLLPHLK	Unmodified	2403.33	0.331452	1343	sp|Q8BJW5|NOL11_MOUSE	yes	yes	0	0	0	0	0	0	By MS/MS	1	110.53	110.53	4	0.00088635	144100	20P03690001	31.917	27.161	6850.2	6850.2
AALLNQHYQVNFK	Deamidation (NQ)	1545.79	0.793977	1482	sp|Q8CGC7|SYEP_MOUSE	yes	yes	0	1	0	0	0	0	By MS/MS	2	59.436	59.436	3	0.0051667	65189	20P03690001	50.116	21.755	30355	30355
AALNAVR	Unmodified	713.418	0.418422	812	sp|P70441|NHRF1_MOUSE	yes	yes	0	0	0	0	0	0	By MS/MS	1	22.623	22.623	2	0.021866	10935	20P03690001	85.89	53.935	0	0
AALQELLSK	Unmodified	971.565	0.565146	751	sp|P62852|RS25_MOUSE	yes	yes	0	0	0	0	0	0	By MS/MS	2	68.17	68.17	1;2	0.00036109	77499	20P03690001	90.05	44.561	100210	100210
AALQELLSK	Deamidation (NQ)	972.549	0.549162	751	sp|P62852|RS25_MOUSE	yes	yes	0	1	0	0	0	0	By MS/MS	1	72.324	72.324	2	0.032627	84160	20P03690001	64.82	41.5	22542	22542
AALSVDEVEKK	Unmodified	1187.64	0.639768	1175	sp|Q6NZJ6|IF4G1_MOUSE	yes	yes	0	0	0	0	0	1	By MS/MS	1	31.67	31.67	3	0.0011923	22389	20P03690001	60.305	16.997	13390	13390
AAMIWIVGEYAER	Unmodified	1507.75	0.749335	2003;251	sp|Q9DBG3|AP2B1_MOUSE;sp|O35643|AP1B1_MOUSE	no	no	0	0	0	0	0	0	By MS/MS	1	103.82	103.82	2	0.0027733	133357	20P03690001	58.32	37.26	0	0
AANGVVLATEK	Unmodified	1071.59	0.592424	611	sp|P49722|PSA2_MOUSE	yes	yes	0	0	0	0	0	0	By MS/MS	1	31.534	31.534	2	5.6068e-05	22077	20P03690001	76.326	45.589	13977	13977
AANPVDFLSK	Unmodified	1060.56	0.55531	2002	sp|Q9DBE9|SPB1_MOUSE	yes	yes	0	0	0	0	0	0	By MS/MS	1	68.582	68.582	2	0.0089401	77915	20P03690001	47.302	21.743	10545	10545
AANSLEAFIFETQDK	Unmodified	1682.82	0.815166	2108	sp|Q9JKR6|HYOU1_MOUSE	yes	yes	0	0	0	0	0	0	By MS/MS	1	103.54	103.54	2	0.002674	132863	20P03690001	45.587	34.482	20791	20791
AAPDILIATPGR	Unmodified	1193.68	0.676822	1706	sp|Q921N6|DDX27_MOUSE	yes	yes	0	0	0	0	0	0	By MS/MS	1	64.451	64.451	2	0.0046458	71325	20P03690001	53.947	35.874	22380	22380
AAPFTLEYR	Unmodified	1066.54	0.544745	1978	sp|Q9D819|IPYR_MOUSE	yes	yes	0	0	0	0	0	0	By MS/MS	1	64.891	64.891	2	0.0012328	72070	20P03690001	100.25	73.862	59156	59156
AAQAVSLLR	Acetyl (Protein N-term)	969.561	0.56073	1345	sp|Q8BJY1|PSMD5_MOUSE	yes	yes	1	0	0	0	0	0	By MS/MS	1	88.156	88.156	2	0.0027649	108674	20P03690001	96.342	54.618	12897	12897
AAQAVSLLR	Acetyl (Protein N-term);Deamidation (NQ)	970.545	0.544745	1345	sp|Q8BJY1|PSMD5_MOUSE	yes	yes	1	1	0	0	0	0	By MS/MS	1	96.421	96.421	2	0.0010962	121715	20P03690001	68.657	44.627	4971.2	4971.2
AAQEEYIK	Deamidation (NQ)	951.455	0.454927	353	sp|P05064|ALDOA_MOUSE	yes	yes	0	1	0	0	0	0	By MS/MS	1	27.285	27.285	2	0.010084	17236	20P03690001	115.71	82.452	42428	42428
AAQEEYIK	Unmodified	950.471	0.470911	353	sp|P05064|ALDOA_MOUSE	yes	yes	0	0	0	0	0	0	By MS/MS	1	24.636	24.636	2	1.1543e-28	13545	20P03690001	144.5	109.14	167320	167320
AAQEEYIKR	Unmodified	1106.57	0.572023	353	sp|P05064|ALDOA_MOUSE	yes	yes	0	0	0	0	0	1	By MS/MS	1	19.385	19.385	3	0.0010011	6573	20P03690001	126.07	78.465	186500	186500
AAQEEYIKR	Deamidation (NQ)	1107.56	0.556038	353	sp|P05064|ALDOA_MOUSE	yes	yes	0	1	0	0	0	1	By MS/MS	2	21.499	21.499	2;3	0.0016677	9483	20P03690001	76.064	27.27	98980	98980
AAQGEPQVQFK	Acetyl (Protein N-term)	1243.62	0.619701	746	sp|P62827|RAN_MOUSE;sp|Q61820|RANT_MOUSE	yes	no	1	0	0	0	0	0	By MS/MS	1	51.275	51.275	2	2.5119e-08	50740	20P03690001	113.22	93.018	48066	48066
AAQGEPQVQFK	Acetyl (Protein N-term);Deamidation (NQ)	1244.6	0.603717	746	sp|P62827|RAN_MOUSE;sp|Q61820|RANT_MOUSE	yes	no	1	1	0	0	0	0	By MS/MS	1	54.264	54.264	2	2.014e-05	55050	20P03690001	75.819	41.819	52121	52121
AAQGEPQVQFK	Acetyl (Protein N-term);2 Deamidation (NQ)	1245.59	0.587732	746	sp|P62827|RAN_MOUSE;sp|Q61820|RANT_MOUSE	yes	no	1	2	0	0	0	0	By MS/MS	1	57.333	57.333	2	0.025655	60234	20P03690001	56.087	43.291	17765	17765
AAQLATEIADIK	Unmodified	1242.68	0.681967	1356	sp|Q8BL66|EEA1_MOUSE	yes	yes	0	0	0	0	0	0	By MS/MS	1	68.276	68.276	2	0.011069	77511	20P03690001	39.163	22.544	8398.3	8398.3
AASDLQIAASTFTSFGK	Unmodified	1713.86	0.857365	2021	sp|Q9DC50|OCTC_MOUSE	yes	yes	0	0	0	0	0	0	By MS/MS	1	103.37	103.37	2	0.001262	132538	20P03690001	62.203	48.784	21412	21412
AASGFNATEDAQTLR	Unmodified	1550.73	0.732499	845	sp|P97429|ANXA4_MOUSE	yes	yes	0	0	0	0	0	0	By MS/MS	1	43.951	43.951	2	4.9582e-05	39689	20P03690001	61.186	22.472	23298	23298
AASGFNATEDAQTLR	Deamidation (NQ)	1551.72	0.716515	845	sp|P97429|ANXA4_MOUSE	yes	yes	0	1	0	0	0	0	By MS/MS	1	48.12	48.12	2	0.0096534	46055	20P03690001	49.343	30.099	10925	10925
AASGFNATEDAQTLRK	Unmodified	1678.83	0.827462	845	sp|P97429|ANXA4_MOUSE	yes	yes	0	0	0	0	0	1	By MS/MS	1	35.25	35.25	3	1.8756e-07	27275	20P03690001	76.341	49.313	14005	14005
AASITSEVFNK	Unmodified	1165.6	0.597903	1691	sp|Q920B9|SP16H_MOUSE	yes	yes	0	0	0	0	0	0	By MS/MS	1	53.906	53.906	2	4.4348e-08	55177	20P03690001	85.885	58.021	28825	28825
AATAAADFTAK	Unmodified	1036.52	0.518924	2251	sp|Q9Z1Z2|STRAP_MOUSE	yes	yes	0	0	0	0	0	0	By MS/MS	1	30.019	30.019	2	3.0622e-08	20336	20P03690001	100.93	58.644	35413	35413
AATFGLILDDVSLTHLTFGK	Unmodified	2118.14	0.136106	782	sp|P67778|PHB_MOUSE	yes	yes	0	0	0	0	0	0	By MS/MS	2	112.87	112.87	2;3	1.2011e-07	148014	20P03690001	61.942	48.787	11558	11558
AATLAQELEK	Unmodified	1072.58	0.576439	1864	sp|Q9CU62|SMC1A_MOUSE	yes	yes	0	0	0	0	0	0	By MS/MS	1	48.917	48.917	2	0.0014432	47383	20P03690001	70.412	42.93	22258	22258
AATLELSEVKK	Unmodified	1187.68	0.676153	653	sp|P55937|GOGA3_MOUSE	yes	yes	0	0	0	0	0	1	By MS/MS	1	35.957	35.957	3	0.012942	28346	20P03690001	35.594	11.505	16078	16078
AATTGSGVK	Acetyl (Protein N-term)	832.429	0.429047	1917	sp|Q9CZY3|UB2V1_MOUSE	yes	yes	1	0	0	0	0	0	By MS/MS	1	19.51	19.51	1	0.0023793	6869	20P03690001	80.455	46.939	12995	12995
AAVAGLDR	Unmodified	771.424	0.423902	1143	sp|Q64737|PUR2_MOUSE	yes	yes	0	0	0	0	0	0	By MS/MS	1	25.558	25.558	2	0.0019285	14875	20P03690001	89.698	31.531	44503	44503
AAVASLLQSVQVPEFTPK	Unmodified	1884.04	0.0356638	871	sp|Q02053|UBA1_MOUSE	yes	yes	0	0	0	0	0	0	By MS/MS	1	106.42	106.42	2	0.0026485	137369	20P03690001	37.993	22.149	53200	53200
AAVASLLQSVQVPEFTPK	Deamidation (NQ)	1885.02	0.0196794	871	sp|Q02053|UBA1_MOUSE	yes	yes	0	1	0	0	0	0	By MS/MS	2	107.7	107.7	2	0.00063294	139759	20P03690001	82.709	71.941	37913	37913
AAVAVPNRPPDAVLR	Unmodified	1544.88	0.87871	623	sp|P51660|DHB4_MOUSE	yes	yes	0	0	0	0	0	1	By MS/MS	1	47.841	47.841	3	0.0055878	45901	20P03690001	38.995	17.936	14628	14628
AAVAWEAGKPLSIEEIEVAPPK	Unmodified	2304.24	0.236548	514	sp|P28474|ADHX_MOUSE	yes	yes	0	0	0	0	0	1	By MS/MS	1	87.807	87.807	3	0.00047324	108051	20P03690001	45.099	37.347	16763	16763
AAVELEEPEDAR	Unmodified	1327.63	0.625574	1682	sp|Q91YR7|PRP6_MOUSE	yes	yes	0	0	0	0	0	0	By MS/MS	1	39.727	39.727	2	2.0372e-06	33883	20P03690001	110.64	71.963	30844	30844
AAVENLPTFLVELSR	Unmodified	1657.9	0.903921	794	sp|P70168|IMB1_MOUSE	yes	yes	0	0	0	0	0	0	By MS/MS	1	112.58	112.58	3	4.3011e-06	147326	20P03690001	79.346	54.161	39849	39849
AAVESLGFILFR	Unmodified	1321.74	0.739422	924	sp|Q3TXS7|PSMD1_MOUSE	yes	yes	0	0	0	0	0	0	By MS/MS	1	112.09	112.09	2	1.1035e-08	146603	20P03690001	162.21	133.56	70985	70985
AAVIGDVIR	Unmodified	912.539	0.539266	2090	sp|Q9JIK5|DDX21_MOUSE	yes	yes	0	0	0	0	0	0	By MS/MS	1	54.117	54.117	2	0.0012328	55163	20P03690001	100.25	54.565	56900	56900
AAVLDLEK	Unmodified	857.486	0.485833	1356	sp|Q8BL66|EEA1_MOUSE	yes	yes	0	0	0	0	0	0	By MS/MS	1	46.101	46.101	2	0.010561	42971	20P03690001	80.438	24.908	9380.8	9380.8
AAVLFATDIAAR	Unmodified	1217.68	0.676822	1283	sp|Q80Y44|DDX10_MOUSE	yes	yes	0	0	0	0	0	0	By MS/MS	1	76.16	76.16	2	0.00539	89594	20P03690001	45.891	25.057	10249	10249
AAVPSGASTGIYEALELR	Unmodified	1803.94	0.936678	437;466	sp|P17182|ENOA_MOUSE;sp|P17183|ENOG_MOUSE;sp|P21550|ENOB_MOUSE	no	no	0	0	0	0	0	0	By MS/MS	3	86.126	86.126	2;3	4.0431e-20	116359	20P03690001	107.97	88.128	216210	216210
AAYEAELGDAR	Unmodified	1164.54	0.541116	605	sp|P48678|LMNA_MOUSE	yes	yes	0	0	0	0	0	0	By MS/MS	1	36.884	36.884	2	5.0217e-08	29739	20P03690001	140.09	117.45	65958	65958
AAYEAELGDARK	Unmodified	1292.64	0.636079	605	sp|P48678|LMNA_MOUSE	yes	yes	0	0	0	0	0	1	By MS/MS	1	28.186	28.186	3	0.006123	18166	20P03690001	47.57	14.513	15469	15469
AAYFGIYDTAK	Unmodified	1218.59	0.592089	627	sp|P51881|ADT2_MOUSE	yes	yes	0	0	0	0	0	0	By MS/MS	2	58.671	58.671	2	2.045e-05	75471	20P03690001	79.286	64.607	113070	113070
AAYFGVYDTAK	Unmodified	1204.58	0.576439	607	sp|P48962|ADT1_MOUSE	yes	yes	0	0	0	0	0	0	By MS/MS	1	58.045	58.045	2	0.028017	61285	20P03690001	34.768	22.709	23676	23676
AAYLQENGKPLDEVLR	Unmodified	1814.95	0.952662	384	sp|P10107|ANXA1_MOUSE	yes	yes	0	0	0	0	0	1	By MS/MS	1	65.386	65.386	3	0.00062059	72532	20P03690001	50.966	34.241	19462	19462
AAYLQENGKPLDEVLR	Deamidation (NQ)	1815.94	0.936678	384	sp|P10107|ANXA1_MOUSE	yes	yes	0	1	0	0	0	1	By MS/MS	2	69.308	69.308	3	9.5377e-05	79875	20P03690001	81.656	55.833	21738	21738
AAYVLFYQR	Unmodified	1129.59	0.59203	1591	sp|Q8R5H1|UBP15_MOUSE;sp|Q99K46|UBP11_MOUSE;sp|P35123|UBP4_MOUSE	yes	no	0	0	0	0	0	0	By MS/MS	1	72.735	72.735	2	0.0079507	84437	20P03690001	55.37	37.971	21620	21620
ACQLSVVVDDKK	Unmodified	1360.7	0.70205	409	sp|P13864|DNMT1_MOUSE	yes	yes	0	0	0	0	0	1	By MS/MS	1	35.24	35.24	3	0.024524	27296	20P03690001	28.727	12.701	4557.8	4557.8
ACQSIYPLHDVFVR	Unmodified	1703.85	0.845361	835	sp|P97351|RS3A_MOUSE	yes	yes	0	0	0	0	0	0	By MS/MS	1	76.322	76.322	3	3.6865e-08	89946	20P03690001	83.856	48.334	36115	36115
ACQSIYPLHDVFVR	Deamidation (NQ)	1704.83	0.829376	835	sp|P97351|RS3A_MOUSE	yes	yes	0	1	0	0	0	0	By MS/MS	1	79.565	79.565	3	0.0018925	94986	20P03690001	46.797	21.868	11248	11248
ACVAGTSDAEAVK	Unmodified	1277.59	0.592166	1080	sp|Q61595|KTN1_MOUSE	yes	yes	0	0	0	0	0	0	By MS/MS	1	22.965	22.965	2	0.00011148	11279	20P03690001	69.578	34.036	8143.8	8143.8
ADAAEFWR	Unmodified	964.44	0.44028	472	sp|P22682|CBL_MOUSE;sp|Q3TTA7|CBLB_MOUSE	yes	no	0	0	0	0	0	0	By MS/MS	1	60.763	60.763	2	0.014436	65597	20P03690001	54.982	41.403	6215.9	6215.9
ADAEGESDLENSR	Unmodified	1391.58	0.580081	494	sp|P26039|TLN1_MOUSE	yes	yes	0	0	0	0	0	0	By MS/MS	1	22.799	22.799	2	1.0161e-09	11092	20P03690001	84.753	37.957	0	0
ADAFPQVLK	Unmodified	987.539	0.538931	1245	sp|Q7TMF2|ERI1_MOUSE	yes	yes	0	0	0	0	0	0	By MS/MS	1	62.073	62.073	2	0.02078	67648	20P03690001	44.318	21.173	13484	13484
ADASQAQR	Unmodified	845.399	0.399144	907	sp|Q30D77|COOA1_MOUSE	yes	yes	0	0	0	0	0	0	By MS/MS	1	47.067	47.067	2	0.0099777	44508	20P03690001	57.177	12.485	20326	20326
ADAYFSPIHSQLEHLLDPSSFTGR	Unmodified	2687.3	0.29798	647	sp|P54822|PUR8_MOUSE	yes	yes	0	0	0	0	0	0	By MS/MS	1	107.39	107.39	4	0.0015326	138999	20P03690001	29.174	15.779	16480	16480
ADDGRPFPQVIK	Deamidation (NQ)	1342.69	0.688115	353	sp|P05064|ALDOA_MOUSE	yes	yes	0	1	0	0	0	1	By MS/MS	1	50.586	50.586	3	0.001201	49427	20P03690001	63.611	38.137	81887	81887
ADDTFEALR	Unmodified	1036.48	0.482539	753	sp|P62869|ELOB_MOUSE	yes	yes	0	0	0	0	0	0	By MS/MS	1	50.462	50.462	2	0.0037422	49256	20P03690001	67.704	36.282	21771	21771
ADEDPALFHSVK	Unmodified	1327.64	0.64083	640	sp|P53811|PIPNB_MOUSE	yes	yes	0	0	0	0	0	0	By MS/MS	1	42.919	42.919	3	0.016447	38337	20P03690001	32.43	2.8792	12196	12196
ADEGISFR	Unmodified	893.424	0.424296	552	sp|P35700|PRDX1_MOUSE	yes	yes	0	0	0	0	0	0	By MS/MS	1	40.41	40.41	2	0.00070671	34697	20P03690001	150.24	80.338	276820	276820
ADFCIIHYAGK	Unmodified	1293.62	0.617593	1603;1093	sp|Q8VDD5|MYH9_MOUSE;sp|Q61879|MYH10_MOUSE	no	no	0	0	0	0	0	0	By MS/MS	1	59.964	59.964	2	0.030873	64247	20P03690001	33.761	17.288	4455.5	4455.5
ADGATSDDLDLHDDR	Unmodified	1614.68	0.675772	562	sp|P39447|ZO1_MOUSE	yes	yes	0	0	0	0	0	0	By MS/MS	1	32.5	32.5	3	9.9285e-05	23533	20P03690001	55.546	33.996	8538.2	8538.2
ADGELNVDSLITR	Acetyl (Protein N-term)	1443.72	0.720537	720	sp|P62141|PP1B_MOUSE	yes	yes	1	0	0	0	0	0	By MS/MS	1	99.91	99.91	2	9.4919e-05	127277	20P03690001	72.898	45.735	35461	35461
ADGQALGDSHLR	Unmodified	1238.6	0.600363	1867	sp|Q9CW46|RAVR1_MOUSE	yes	yes	0	0	0	0	0	0	By MS/MS	1	23.895	23.895	2	0.00096647	12451	20P03690001	64.104	34.56	7343.8	7343.8
ADGSTQVIDTK	Unmodified	1133.56	0.556432	213	sp|O08749|DLDH_MOUSE	yes	yes	0	0	0	0	0	0	By MS/MS	1	23.294	23.294	2	8.1384e-06	11670	20P03690001	80.31	38.586	27709	27709
ADGYEPPVQESV	Unmodified	1289.58	0.577561	835	sp|P97351|RS3A_MOUSE	yes	yes	0	0	0	0	0	0	By MS/MS	1	53.446	53.446	2	0.023374	54396	20P03690001	33.526	17.897	20802	20802
ADGYVLEGK	Unmodified	950.471	0.470911	723	sp|P62242|RS8_MOUSE	yes	yes	0	0	0	0	0	0	By MS/MS	1	34.416	34.416	2	0.00030559	25985	20P03690001	84.054	49.965	70333	70333
ADIDKLNIDSIIQR	Acetyl (Protein N-term)	1654.89	0.889	771	sp|P63087|PP1G_MOUSE	yes	yes	1	0	0	0	0	1	By MS/MS	2	101.93	101.93	2;3	4.6358e-07	130339	20P03690001	72.898	34.598	68678	68678
ADIFMFDEPSSYLDVK	Unmodified	1875.86	0.860067	704	sp|P61222|ABCE1_MOUSE	yes	yes	0	0	0	0	0	0	By MS/MS	1	108.47	108.47	2	0.034493	140814	20P03690001	25.586	10.393	7577.1	7577.1
ADILEDKDGK	Unmodified	1102.55	0.550618	1924	sp|Q9D0E1|HNRPM_MOUSE	yes	yes	0	0	0	0	0	1	By MS/MS	1	23.924	23.924	3	0.0016355	12511	20P03690001	69.346	22.884	36028	36028
ADILQVGLR	Unmodified	983.576	0.57638	1613	sp|Q8VE62|PAIP1_MOUSE	yes	yes	0	0	0	0	0	0	By MS/MS	1	69.526	69.526	2	0.029348	79587	20P03690001	40.724	9.4344	3198.6	3198.6
ADKDYHFKVDNDENEHQLSLR	Unmodified	2572.19	0.194243	1095	sp|Q61937|NPM_MOUSE	yes	yes	0	0	0	0	0	2	By MS/MS	1	39.176	39.176	3	2.5416e-09	33045	20P03690001	93.61	78.208	11287	11287
ADKDYHFKVDNDENEHQLSLR	Deamidation (NQ)	2573.18	0.178258	1095	sp|Q61937|NPM_MOUSE	yes	yes	0	1	0	0	0	2	By MS/MS	1	40.848	40.848	4	0.0010886	35344	20P03690001	76.807	59.94	9296.9	9296.9
ADKEAAFDDAVEER	Acetyl (Protein N-term)	1606.71	0.711095	1045	sp|Q60972|RBBP4_MOUSE	yes	yes	1	0	0	0	0	1	By MS/MS	2	51.956	51.956	2;3	2.0947e-05	52079	20P03690001	61.265	47.939	51520	51520
ADLAEEYSK	Unmodified	1024.47	0.471305	785	sp|P68037|UB2L3_MOUSE	yes	yes	0	0	0	0	0	0	By MS/MS	1	31.431	31.431	2	0.0037422	22155	20P03690001	67.704	37.017	21581	21581
ADLAEEYSKDR	Unmodified	1295.6	0.599359	785	sp|P68037|UB2L3_MOUSE	yes	yes	0	0	0	0	0	1	By MS/MS	1	29.042	29.042	3	0.01214	19151	20P03690001	40.516	21.891	13045	13045
ADLAVAIVYPLVK	Unmodified	1370.82	0.817338	2060	sp|Q9ERA6|TFP11_MOUSE	yes	yes	0	0	0	0	0	0	By MS/MS	1	105.21	105.21	2	0.025205	135603	20P03690001	38.3	29.018	0	0
ADLIAYLK	Unmodified	905.522	0.522219	756	sp|P62897|CYC_MOUSE	yes	yes	0	0	0	0	0	0	By MS/MS	1	79.851	79.851	2	0.0040329	95481	20P03690001	73.665	27.536	28151	28151
ADLINNLGTIAK	Unmodified	1241.7	0.697951	396;368	sp|P11499|HS90B_MOUSE;sp|P07901|HS90A_MOUSE	no	no	0	0	0	0	0	0	By MS/MS	3	57.734	57.734	2;3	1.2502e-08	47917	20P03690001	93.623	59.392	167660	167660
ADLINNLGTIAK	Deamidation (NQ)	1242.68	0.681967	396;368	sp|P11499|HS90B_MOUSE;sp|P07901|HS90A_MOUSE	no	no	0	1	0	0	0	0	By MS/MS	4	73.797	73.797	2;3	6.6317e-07	103018	20P03690001	106.47	60.868	434140	434140
ADLINNLGTIAK	2 Deamidation (NQ)	1243.67	0.665982	396;368	sp|P11499|HS90B_MOUSE;sp|P07901|HS90A_MOUSE	no	no	0	2	0	0	0	0	By MS/MS	1	94.988	94.988	2	2.0387e-05	119608	20P03690001	75.736	41.861	16764	16764
ADLTALFLPR	Unmodified	1115.63	0.633895	2095	sp|Q9JJ28|FLII_MOUSE	yes	yes	0	0	0	0	0	0	By MS/MS	1	105.2	105.2	2	0.0046042	135453	20P03690001	57.149	39.316	7166.3	7166.3
ADLYTVESK	Unmodified	1024.51	0.507691	2083	sp|Q9JHW2|NIT2_MOUSE	yes	yes	0	0	0	0	0	0	By MS/MS	1	35.708	35.708	2	0.02701	28015	20P03690001	41.704	23.032	11085	11085
ADNLIPGTR	Unmodified	955.509	0.508694	2082	sp|Q9JHU9|INO1_MOUSE	yes	yes	0	0	0	0	0	0	By MS/MS	1	40.186	40.186	2	0.0072018	34523	20P03690001	57.888	35.928	29614	29614
ADPDVLTEVPAALKR	Acetyl (Protein N-term)	1635.88	0.883186	1923	sp|Q9D0D5|T2EA_MOUSE	yes	yes	1	0	0	0	0	1	By MS/MS	1	91.028	91.028	2	0.0004029	113179	20P03690001	61.265	43.062	29120	29120
ADPSLNPEQLK	Unmodified	1210.62	0.619367	2213	sp|Q9WVE8|PACN2_MOUSE	yes	yes	0	0	0	0	0	0	By MS/MS	1	45.064	45.064	2	0.00045957	41650	20P03690001	72.29	43.333	36873	36873
ADPSLNPEQLKK	Unmodified	1338.71	0.71433	2213	sp|Q9WVE8|PACN2_MOUSE	yes	yes	0	0	0	0	0	1	By MS/MS	2	34.16	34.16	2;3	0.0098648	25862	20P03690001	35.268	16.643	23370	23370
ADQDRLDLEER	Unmodified	1358.64	0.642621	1864	sp|Q9CU62|SMC1A_MOUSE	yes	yes	0	0	0	0	0	1	By MS/MS	1	33.049	33.049	3	0.0018444	24282	20P03690001	63.473	32.744	11789	11789
ADQWNVNYVETSAK	Unmodified	1623.75	0.7529	779	sp|P63321|RALA_MOUSE	yes	yes	0	0	0	0	0	0	By MS/MS	1	58.348	58.348	2	3.7393e-10	61610	20P03690001	89.136	74.372	11976	11976
ADTLDPALLRPGR	Unmodified	1393.77	0.767762	646	sp|P54775|PRS6B_MOUSE	yes	yes	0	0	0	0	0	1	By MS/MS	1	56.993	56.993	3	0.0077051	59505	20P03690001	44.426	26.606	0	0
ADVAFHFNPR	Unmodified	1172.57	0.572691	2112	sp|Q9JL15|LEG8_MOUSE	yes	yes	0	0	0	0	0	0	By MS/MS	1	49.579	49.579	3	0.010584	48056	20P03690001	50.353	33.682	8379.9	8379.9
ADVIQATGDAICIFR	Unmodified	1648.82	0.824291	894	sp|Q08943|SSRP1_MOUSE	yes	yes	0	0	0	0	0	0	By MS/MS	1	100.13	100.13	2	4.0456e-05	127657	20P03690001	63.062	42.054	7762.2	7762.2
ADVVESWIGEK	Unmodified	1231.61	0.608468	432	sp|P16546|SPTN1_MOUSE;sp|P08032|SPTA1_MOUSE	yes	no	0	0	0	0	0	0	By MS/MS	1	73.236	73.236	2	0.018555	85500	20P03690001	45.28	25.638	0	0
ADYNLTR	Unmodified	851.414	0.413731	2246	sp|Q9Z1Q9|SYVC_MOUSE	yes	yes	0	0	0	0	0	0	By MS/MS	1	27.649	27.649	2	0.0027626	17581	20P03690001	81.296	5.9856	0	0
ADYSLILQR	Unmodified	1077.58	0.581859	1262	sp|Q80TY0|FNBP1_MOUSE	yes	yes	0	0	0	0	0	0	By MS/MS	1	65.97	65.97	2	0.0012139	73920	20P03690001	100.02	68.713	13145	13145
AEAAAGAPGIILR	Unmodified	1208.69	0.687721	228	sp|O35047|HOP2_MOUSE	yes	yes	0	0	0	0	0	0	By MS/MS	1	56.829	56.829	2	0.010293	59362	20P03690001	38.3	26.717	3516.5	3516.5
AEALPLQR	Unmodified	896.508	0.507966	1087	sp|Q61739|ITA6_MOUSE	yes	yes	0	0	0	0	0	0	By MS/MS	1	38.089	38.089	2	0.019399	31582	20P03690001	50.703	19.4	10188	10188
AEAMEILLSR	Unmodified	1131.6	0.595794	1520	sp|Q8K1N4|SPAS2_MOUSE	yes	yes	0	0	0	0	0	0	By MS/MS	1	80.811	80.811	2	0.0094234	96998	20P03690001	51.252	25.134	0	0
AEDGSVIDYELIDQDAR	Deamidation (NQ)	1908.86	0.858881	364	sp|P07356|ANXA2_MOUSE	yes	yes	0	1	0	0	0	0	By MS/MS	1	81.402	81.402	2	0.00544	97636	20P03690001	52.866	38.292	20749	20749
AEDGSVIDYELIDQDAR	Unmodified	1907.87	0.874866	364	sp|P07356|ANXA2_MOUSE	yes	yes	0	0	0	0	0	0	By MS/MS	3	79.462	79.462	2;3	4.427e-75	94832	20P03690001	125.41	98.142	30203	30203
AEDKEWIPVTK	Unmodified	1314.68	0.681967	491	sp|P25444|RS2_MOUSE	yes	yes	0	0	0	0	0	1	By MS/MS	1	44.006	44.006	3	3.9643e-07	39999	20P03690001	105.66	69.235	62143	62143
AEDNADTLALVFEAPNQEK	Unmodified	2073.99	0.985479	446	sp|P17918|PCNA_MOUSE	yes	yes	0	0	0	0	0	0	By MS/MS	1	94.564	94.564	3	0.0012255	118791	20P03690001	38.205	21.893	11876	11876
AEDVSAIEIVGGATR	Unmodified	1486.76	0.762736	1085	sp|Q61699|HS105_MOUSE	yes	yes	0	0	0	0	0	0	By MS/MS	1	69.569	69.569	2	0.0026603	79844	20P03690001	45.618	26.711	28196	28196
AEEHSVAILLLR	Unmodified	1349.77	0.7667	1216	sp|Q6PIP5|NUDC1_MOUSE	yes	yes	0	0	0	0	0	0	By MS/MS	1	75.87	75.87	3	0.0032198	89411	20P03690001	45.911	25.707	9286.4	9286.4
AEEKYEALENK	Unmodified	1322.64	0.635411	1477	sp|Q8CG48|SMC2_MOUSE	yes	yes	0	0	0	0	0	1	By MS/MS	1	23.551	23.551	2	0.010426	12010	20P03690001	68.463	20.428	6906	6906
AEEVATFFAK	Unmodified	1111.56	0.554975	881	sp|Q04750|TOP1_MOUSE	yes	yes	0	0	0	0	0	0	By MS/MS	1	67.689	67.689	2	0.0047681	76472	20P03690001	56.404	30.287	36726	36726
AEFAAPPVDAPDR	Unmodified	1354.65	0.651729	1970	sp|Q9D753|EXOS8_MOUSE	yes	yes	0	0	0	0	0	0	By MS/MS	1	48.495	48.495	2	0.0022641	46588	20P03690001	49.188	25.815	0	0
AEFEVHEVYAVDVLVSSGEGK	Unmodified	2263.1	0.100843	618	sp|P50580|PA2G4_MOUSE	yes	yes	0	0	0	0	0	0	By MS/MS	3	97.498	97.498	3	0.0005515	120626	20P03690001	41.798	31.802	20133	20133
AEFFADVVPAVR	Unmodified	1319.69	0.687387	1305	sp|Q8BGB7|ENOPH_MOUSE	yes	yes	0	0	0	0	0	0	By MS/MS	1	91.969	91.969	2	0.0027941	114916	20P03690001	52.576	37.638	19169	19169
AEFIVGGK	Unmodified	819.449	0.449054	1346	sp|Q8BK63|KC1A_MOUSE	yes	yes	0	0	0	0	0	0	By MS/MS	1	41.29	41.29	2	0.0025058	35956	20P03690001	81.296	47.044	30378	30378
AEFTVETR	Unmodified	951.466	0.46616	1389	sp|Q8BTM8|FLNA_MOUSE	yes	yes	0	0	0	0	0	0	By MS/MS	1	35.468	35.468	2	0.010586	27408	20P03690001	65.404	23.214	75722	75722
AEGQVLVLDGR	Acetyl (Protein N-term)	1197.64	0.635351	455	sp|P19253|RL13A_MOUSE	yes	yes	1	0	0	0	0	0	By MS/MS	1	78.018	78.018	2	0.0077777	92848	20P03690001	59.225	42.058	36300	36300
AEIAFEDRK	Unmodified	1077.55	0.545473	1626	sp|Q8VHX6|FLNC_MOUSE	yes	yes	0	0	0	0	0	1	By MS/MS	1	29.032	29.032	3	0.02075	19326	20P03690001	37.696	2.9418	11766	11766
AEIQYCQR	Unmodified	1066.49	0.486578	2202	sp|Q9WV04|KIF9_MOUSE	yes	yes	0	0	0	0	0	0	By MS/MS	1	30.711	30.711	2	0.031874	21023	20P03690001	36.57	0.32924	16808	16808
AEISNAIDQYVTGTIGEGEDLVK	Unmodified	2421.19	0.191114	1868	sp|Q9CWJ9|PUR9_MOUSE	yes	yes	0	0	0	0	0	0	By MS/MS	1	110.49	110.49	3	0.0011879	144024	20P03690001	31.36	22.89	18229	18229
AELEIQK	Unmodified	829.455	0.454533	370	sp|P08030|APT_MOUSE	yes	yes	0	0	0	0	0	0	By MS/MS	1	29.838	29.838	2	0.0074922	20207	20P03690001	71.342	6.0299	0	0
AELEIQKDALEPGQR	Unmodified	1695.88	0.879163	370	sp|P08030|APT_MOUSE	yes	yes	0	0	0	0	0	1	By MS/MS	1	47.676	47.676	2	0.00024875	45359	20P03690001	65.231	39.5	7144.8	7144.8
AELGEYIR	Unmodified	949.487	0.486896	2081	sp|Q9JHU4|DYHC1_MOUSE	yes	yes	0	0	0	0	0	0	By MS/MS	1	49.146	49.146	2	0.023052	47563	20P03690001	48.423	10.696	12417	12417
AELGTDLLSQLSLEDQKR	Unmodified	2015.05	0.0534987	1866	sp|Q9CW03|SMC3_MOUSE	yes	yes	0	0	0	0	0	1	By MS/MS	2	94.86	94.86	2;3	0.0005537	119245	20P03690001	50.392	29.954	30613	30613
AELLFQGK	Unmodified	904.502	0.501818	204	sp|O08528|HXK2_MOUSE	yes	yes	0	0	0	0	0	0	By MS/MS	1	54.441	54.441	2	0.010346	55601	20P03690001	64.207	27.812	46082	46082
AELNEFLTR	Unmodified	1091.56	0.561123	758	sp|P62908|RS3_MOUSE	yes	yes	0	0	0	0	0	0	By MS/MS	3	62.526	62.526	2;3	0.00023245	65003	20P03690001	86.014	43.15	142300	142300
AELNPWPEYINTR	Unmodified	1601.78	0.783806	1936	sp|Q9D0R2|SYTC_MOUSE	yes	yes	0	0	0	0	0	0	By MS/MS	1	83.169	83.169	2	6.3731e-13	100368	20P03690001	95.264	65.714	12584	12584
AELPGTHPLASK	Unmodified	1219.66	0.656087	408	sp|P13439|UMPS_MOUSE	yes	yes	0	0	0	0	0	0	By MS/MS	1	30.879	30.879	2	0.00051215	21415	20P03690001	67.952	28.015	18389	18389
AELQAQIAFLQGER	Unmodified	1572.83	0.826005	281	sp|O55106|STRN_MOUSE	yes	yes	0	0	0	0	0	0	By MS/MS	1	84.939	84.939	3	0.026677	103471	20P03690001	26.771	12.962	2943.9	2943.9
AELSQNISAR	Unmodified	1087.56	0.562186	1521	sp|Q8K1X1|WDR11_MOUSE	yes	yes	0	0	0	0	0	0	By MS/MS	1	28.257	28.257	2	8.7589e-05	18391	20P03690001	79.659	14.407	8638.8	8638.8
AENEALAMQK	Oxidation (M)	1119.52	0.523023	1073	sp|Q61335|BAP31_MOUSE	yes	yes	0	0	0	1	0	0	By MS/MS	1	18.338	18.338	2	0.016892	5231	20P03690001	42.843	22.066	0	0
AENFFILR	Unmodified	1008.54	0.539266	682	sp|P59999|ARPC4_MOUSE	yes	yes	0	0	0	0	0	0	By MS/MS	1	86.719	86.719	2	0.004589	106405	20P03690001	104.2	57.385	28401	28401
AENILLTVLER	Unmodified	1269.73	0.729251	1470	sp|Q8CEZ4|MB214_MOUSE	yes	yes	0	0	0	0	0	0	By MS/MS	1	108.8	108.8	2	0.00091604	141295	20P03690001	70.089	44.616	8530	8530
AENYDISPADR	Unmodified	1249.56	0.557495	871	sp|Q02053|UBA1_MOUSE	yes	yes	0	0	0	0	0	0	By MS/MS	1	33.999	33.999	2	3.3902e-08	25466	20P03690001	96.745	67.001	54778	54778
AEPATPAEAAQSDR	Unmodified	1412.65	0.653186	1253	sp|Q7TPV4|MBB1A_MOUSE	yes	yes	0	0	0	0	0	0	By MS/MS	1	22.571	22.571	2	0.011125	11026	20P03690001	36.592	23.41	3663.5	3663.5
AEPEDHYFLLTEPPLNTPENR	Unmodified	2481.18	0.181218	1754	sp|Q99JY9|ARP3_MOUSE	yes	yes	0	0	0	0	0	0	By MS/MS	1	85.695	85.695	3	2.4626e-13	104657	20P03690001	74.029	42.112	0	0
AEQEPTAEQLAQIAAENEEDEHSVNYKPPAQK	Acetyl (Protein N-term)	3605.68	0.675778	1806	sp|Q99PT1|GDIR1_MOUSE	yes	yes	1	0	0	0	0	1	By MS/MS	1	75.95	75.95	4	1.5076e-05	89483	20P03690001	53.987	45.373	18380	18380
AEQVILVR	Unmodified	926.555	0.554916	535	sp|P32507|NECT2_MOUSE	yes	yes	0	0	0	0	0	0	By MS/MS	1	44.174	44.174	2	0.010034	40186	20P03690001	64.711	26.984	10201	10201
AESPDFPYLNTLLR	Unmodified	1634.83	0.830422	1861	sp|Q9CSH3|RRP44_MOUSE	yes	yes	0	0	0	0	0	0	By MS/MS	1	107.58	107.58	2	0.036386	139334	20P03690001	28.549	16.344	8713.2	8713.2
AETLVTLDFTSR	Unmodified	1351.7	0.698345	1282	sp|Q80Y17|L2GL1_MOUSE	yes	yes	0	0	0	0	0	0	By MS/MS	1	84.282	84.282	2	0.0068038	102432	20P03690001	51.463	31.176	7204.6	7204.6
AETPGPQIK	Unmodified	939.503	0.502546	254	sp|O35685|NUDC_MOUSE	yes	yes	0	0	0	0	0	0	By MS/MS	1	24.218	24.218	2	0.0054608	13063	20P03690001	63.076	35.945	15542	15542
AETVAAPVTVR	Unmodified	1112.62	0.618973	1421	sp|Q8BY87|UBP47_MOUSE	yes	yes	0	0	0	0	0	0	By MS/MS	1	36.802	36.802	2	0.0027535	29384	20P03690001	58.172	34.853	19786	19786
AEVLSEEPILK	Unmodified	1226.68	0.675819	1825	sp|Q9CQC6|BZW1_MOUSE	yes	yes	0	0	0	0	0	0	By MS/MS	1	61.818	61.818	2	0.0029257	67436	20P03690001	57.225	32.031	21357	21357
AEYEGDGIPTVFVSVAGR	Unmodified	1865.92	0.915943	2032	sp|Q9DCL9|PUR6_MOUSE	yes	yes	0	0	0	0	0	0	By MS/MS	1	94.435	94.435	3	0.011621	118733	20P03690001	30.042	14.528	0	0
AFAFVTFADDK	Unmodified	1230.59	0.592089	1697	sp|Q921F2|TADBP_MOUSE	yes	yes	0	0	0	0	0	0	By MS/MS	1	91.523	91.523	2	0.00069076	113947	20P03690001	71.176	46.921	37834	37834
AFAHITGGGLLENIPR	Unmodified	1664.9	0.899839	1143	sp|Q64737|PUR2_MOUSE	yes	yes	0	0	0	0	0	0	By MS/MS	1	81.811	81.811	3	0.0013212	98447	20P03690001	44.691	22.153	26242	26242
AFALDVINSAHER	Unmodified	1441.73	0.731377	1644	sp|Q91VM9|IPYR2_MOUSE	yes	yes	0	0	0	0	0	0	By MS/MS	1	66.225	66.225	3	0.005093	74188	20P03690001	44.511	26.438	8098.2	8098.2
AFAVGVQQVLLK	Deamidation (NQ)	1272.74	0.744173	2047	sp|Q9EPL8|IPO7_MOUSE	yes	yes	0	1	0	0	0	0	By MS/MS	1	89.782	89.782	2	0.023311	111058	20P03690001	50.95	32.511	5250.5	5250.5
AFDLTEQR	Unmodified	978.477	0.47706	279	sp|O55047|TLK2_MOUSE	yes	yes	0	0	0	0	0	0	By MS/MS	1	43.312	43.312	2	0.014003	38832	20P03690001	68.846	31.297	0	0
AFEDDDITHVEGSVDPIR	Unmodified	2013.93	0.927964	1904	sp|Q9CZ30|OLA1_MOUSE	yes	yes	0	0	0	0	0	0	By MS/MS	2	70.612	70.612	2;3	0.0016088	81171	20P03690001	40.968	30.238	18436	18436
AFEESLSTLK	Unmodified	1123.58	0.576105	979	sp|Q4PZA2|ECE1_MOUSE	yes	yes	0	0	0	0	0	0	By MS/MS	1	56.394	56.394	2	0.0079844	58714	20P03690001	53.211	25.387	0	0
AFEILHLHLDLR	Unmodified	1475.82	0.824883	1599	sp|Q8VCT3|AMPB_MOUSE	yes	yes	0	0	0	0	0	0	By MS/MS	1	97.696	97.696	3	0.0048486	123994	20P03690001	42.083	16.072	4314.2	4314.2
AFELELSWVGELTK	Unmodified	1620.84	0.839924	307	sp|O70435|PSA3_MOUSE	yes	yes	0	0	0	0	0	0	By MS/MS	1	113.89	113.89	2	0.0055849	149603	20P03690001	41.695	24.578	16416	16416
AFFALVTNGVR	Deamidation (NQ)	1194.64	0.639708	272	sp|O54950|AAKG1_MOUSE	yes	yes	0	1	0	0	0	0	By MS/MS	1	91.577	91.577	2	0.012845	114040	20P03690001	61.344	40.044	6307.5	6307.5
AFFSEVER	Unmodified	983.471	0.471246	618	sp|P50580|PA2G4_MOUSE	yes	yes	0	0	0	0	0	0	By MS/MS	1	56.62	56.62	2	0.0025096	59136	20P03690001	147.36	96.17	154890	154890
AFGDVFSVIGVR	Unmodified	1265.68	0.676822	1099	sp|Q62083|PICK1_MOUSE	yes	yes	0	0	0	0	0	0	By MS/MS	1	108.03	108.03	2	1.755e-08	140099	20P03690001	84.365	65.233	23060	23060
AFGFSHLEALLDDSKELQR	Unmodified	2175.1	0.0960322	1254	sp|Q7TQI3|OTUB1_MOUSE	yes	yes	0	0	0	0	0	1	By MS/MS	1	103.21	103.21	3	0.0022384	132391	20P03690001	62.468	42.677	7077.3	7077.3
AFGFSHLEALLDDSKELQR	Deamidation (NQ)	2176.08	0.0800478	1254	sp|Q7TQI3|OTUB1_MOUSE	yes	yes	0	1	0	0	0	1	By MS/MS	1	104.69	104.69	4	0.0041043	134761	20P03690001	57.173	45.248	4017.3	4017.3
AFGPGLEGGLVNK	Unmodified	1257.67	0.671737	1626	sp|Q8VHX6|FLNC_MOUSE	yes	yes	0	0	0	0	0	0	By MS/MS	1	63.71	63.71	2	0.00047568	70095	20P03690001	63.185	33.809	44050	44050
AFGPGLQGGNAGSPAR	Unmodified	1455.72	0.721875	1389	sp|Q8BTM8|FLNA_MOUSE	yes	yes	0	0	0	0	0	0	By MS/MS	1	39.146	39.146	2	1.2065e-19	33205	20P03690001	116.87	86.39	94630	94630
AFGPGLQGGNAGSPAR	Deamidation (NQ)	1456.71	0.70589	1389	sp|Q8BTM8|FLNA_MOUSE	yes	yes	0	1	0	0	0	0	By MS/MS	2	41.704	41.704	2	0.0009119	35986	20P03690001	65.949	37.046	58983	58983
AFGPGLQGGNAGSPAR	2 Deamidation (NQ)	1457.69	0.689906	1389	sp|Q8BTM8|FLNA_MOUSE	yes	yes	0	2	0	0	0	0	By MS/MS	1	44.302	44.302	2	0.00028157	40394	20P03690001	76.82	60.956	8526.4	8526.4
AFHNEAQVNPER	Unmodified	1410.66	0.664025	401	sp|P11983|TCPA_MOUSE	yes	yes	0	0	0	0	0	0	By MS/MS	1	21.563	21.563	2	3.577e-06	9386	20P03690001	112.44	79.438	9016.3	9016.3
AFIITGQTYTR	Unmodified	1269.67	0.671737	647	sp|P54822|PUR8_MOUSE	yes	yes	0	0	0	0	0	0	By MS/MS	1	59.926	59.926	2	0.0016792	64152	20P03690001	65.842	41.004	15816	15816
AFINLEAAGVGGK	Unmodified	1245.67	0.671737	966	sp|Q3UVK0|ERMP1_MOUSE	yes	yes	0	0	0	0	0	0	By MS/MS	1	73.825	73.825	2	8.7663e-09	86393	20P03690001	80.96	33.658	11887	11887
AFIPAIDSFGFETDLR	Unmodified	1797.89	0.893751	219	sp|O08810|U5S1_MOUSE	yes	yes	0	0	0	0	0	0	By MS/MS	1	110.85	110.85	3	5.3386e-05	144523	20P03690001	76.82	62.256	47191	47191
AFIPQLLSR	Unmodified	1043.61	0.612765	2080	sp|Q9JHR7|IDE_MOUSE	yes	yes	0	0	0	0	0	0	By MS/MS	1	87.092	87.092	2	0.0094158	106634	20P03690001	52.579	29.559	15609	15609
AFITNIPFDVK	Unmodified	1263.69	0.686324	1924	sp|Q9D0E1|HNRPM_MOUSE	yes	yes	0	0	0	0	0	0	By MS/MS	1	95.95	95.95	2	1.6408e-05	121174	20P03690001	112.64	82.877	67519	67519
AFLADPSAFAAAAPAAAATTAAPAAAAAPAK	Unmodified	2695.4	0.396965	421	sp|P14869|RLA0_MOUSE	yes	yes	0	0	0	0	0	0	By MS/MS	3	88.576	88.576	3;4	8.7865e-07	116453	20P03690001	57.097	49.93	87135	87135
AFLAVLVASAPR	Unmodified	1213.72	0.718293	1685	sp|Q91Z92|B3GT6_MOUSE	yes	yes	0	0	0	0	0	0	By MS/MS	1	102.36	102.36	2	0.024987	131004	20P03690001	39.73	21.291	0	0
AFLDFHSLPYQVVEVNPVR	Unmodified	2229.16	0.158239	1408	sp|Q8BWM0|PGES2_MOUSE	yes	yes	0	0	0	0	0	0	By MS/MS	1	106.15	106.15	3	0.00087347	137073	20P03690001	40.645	32.56	8490.4	8490.4
AFLEENQLDYIIR	Unmodified	1622.83	0.830422	1028	sp|Q60676|PPP5_MOUSE	yes	yes	0	0	0	0	0	0	By MS/MS	1	99.835	99.835	2	0.0062977	127473	20P03690001	42.317	26.376	32699	32699
AFLFDVVSK	Unmodified	1024.56	0.559333	1758	sp|Q99K70|RRAGC_MOUSE;sp|Q7TT45|RRAGD_MOUSE	yes	no	0	0	0	0	0	0	By MS/MS	1	92.954	92.954	2	0.0031504	116464	20P03690001	69.275	27.827	14183	14183
AFLTLAEDILR	Unmodified	1260.71	0.707788	694	sp|P61027|RAB10_MOUSE	yes	yes	0	0	0	0	0	0	By MS/MS	1	113.15	113.15	2	1.7115e-05	148469	20P03690001	112.83	76.15	92433	92433
AFMIIQEQQSR	Unmodified	1349.68	0.67617	1016	sp|Q5U462|CDCP1_MOUSE	yes	yes	0	0	0	0	0	0	By MS/MS	1	63.151	63.151	2	0.0025668	69373	20P03690001	59.198	35.522	5665.4	5665.4
AFNDPFIQK	Unmodified	1078.54	0.544745	1085	sp|Q61699|HS105_MOUSE	yes	yes	0	0	0	0	0	0	By MS/MS	1	65.166	65.166	2	0.01456	72710	20P03690001	47.334	25.939	11641	11641
AFNSVDPTFDNSVPSK	Unmodified	1723.81	0.80533	644	sp|P54103|DNJC2_MOUSE	yes	yes	0	0	0	0	0	0	By MS/MS	1	59.048	59.048	2	0.0072891	62718	20P03690001	33.872	25.531	7819.4	7819.4
AFQINTFNLK	Unmodified	1194.64	0.639708	435	sp|P17047|LAMP2_MOUSE	yes	yes	0	0	0	0	0	0	By MS/MS	1	80.369	80.369	2	2.8725e-05	96417	20P03690001	94.309	68.415	26261	26261
AFSDPFVEAEK	Unmodified	1238.58	0.581919	1071	sp|Q61316|HSP74_MOUSE	yes	yes	0	0	0	0	0	0	By MS/MS	1	69.87	69.87	2	0.012136	79916	20P03690001	41.242	20.21	25879	25879
AFSGYLGPDESK	Unmodified	1269.59	0.587732	2159	sp|Q9R0P3|ESTD_MOUSE	yes	yes	0	0	0	0	0	0	By MS/MS	1	48.913	48.913	2	0.007929	47019	20P03690001	42.317	23.185	50029	50029
AFSIDIIR	Unmodified	933.528	0.528367	2134	sp|Q9QXZ0|MACF1_MOUSE	yes	yes	0	0	0	0	0	0	By MS/MS	1	83.468	83.468	2	0.016549	101051	20P03690001	52.482	21.253	5581.1	5581.1
AFTHTAQYDEAISDYFR	Unmodified	2033.91	0.91192	1868	sp|Q9CWJ9|PUR9_MOUSE	yes	yes	0	0	0	0	0	0	By MS/MS	2	79.958	79.958	2;3	0.00065469	95546	20P03690001	62.438	48.491	60817	60817
AFTHTAQYDEAISDYFR	Deamidation (NQ)	2034.9	0.895935	1868	sp|Q9CWJ9|PUR9_MOUSE	yes	yes	0	1	0	0	0	0	By MS/MS	1	82.405	82.405	2	0.0085528	99377	20P03690001	62.203	46.762	5786	5786
AFTYINLDK	Unmodified	1083.56	0.560061	1111	sp|Q62351|TFR1_MOUSE	yes	yes	0	0	0	0	0	0	By MS/MS	1	66.774	66.774	2	0.027046	75151	20P03690001	41.689	15.75	23749	23749
AFVAIGDYNGHVGLGVK	Unmodified	1715.9	0.899505	491	sp|P25444|RS2_MOUSE	yes	yes	0	0	0	0	0	0	By MS/MS	1	73.255	73.255	3	2.4147e-25	85631	20P03690001	132.08	99.148	95612	95612
AFVAIGDYNGHVGLGVK	Deamidation (NQ)	1716.88	0.88352	491	sp|P25444|RS2_MOUSE	yes	yes	0	1	0	0	0	0	By MS/MS	2	77.095	77.095	3	0.00099295	90795	20P03690001	53.565	27.273	72321	72321
AFVEAQNK	Unmodified	905.461	0.460681	2128	sp|Q9QUR6|PPCE_MOUSE	yes	yes	0	0	0	0	0	0	By MS/MS	1	21.866	21.866	2	0.0026545	9894	20P03690001	111.82	61.78	39150	39150
AFVEFLTDEIK	Unmodified	1310.68	0.675819	252	sp|O35658|C1QBP_MOUSE	yes	yes	0	0	0	0	0	0	By MS/MS	1	103.79	103.79	2	0.011862	133215	20P03690001	41.48	11.736	14265	14265
AFVEFLTDEIKEEK	Unmodified	1696.86	0.855968	252	sp|O35658|C1QBP_MOUSE	yes	yes	0	0	0	0	0	1	By MS/MS	1	94.846	94.846	3	4.222e-05	119191	20P03690001	61.23	48.308	113050	113050
AFVEFLTDEIKEEKK	Unmodified	1824.95	0.950931	252	sp|O35658|C1QBP_MOUSE	yes	yes	0	0	0	0	0	2	By MS/MS	1	84.245	84.245	4	1.0033e-13	102461	20P03690001	112.17	89.182	23905	23905
AFVHWYVGEGMEEGEFSEAR	Unmodified	2329.01	0.010982	356;790;789	sp|P05213|TBA1B_MOUSE;sp|P68373|TBA1C_MOUSE;sp|Q9JJZ2|TBA8_MOUSE;sp|P68368|TBA4A_MOUSE;sp|P68369|TBA1A_MOUSE;sp|P05214|TBA3_MOUSE	no	no	0	0	0	0	0	0	By MS/MS	2	87.163	87.163	2;3	0.0011832	106941	20P03690001	37.884	29.027	12677	12677
AFVRPSGTEDIVR	Unmodified	1445.76	0.762677	1900	sp|Q9CYR6|AGM1_MOUSE	yes	yes	0	0	0	0	0	1	By MS/MS	1	41.659	41.659	3	6.0552e-05	36575	20P03690001	71.513	47.802	7364	7364
AFYNNVLGEYEEYITK	Unmodified	1951.92	0.920359	524	sp|P29758|OAT_MOUSE	yes	yes	0	0	0	0	0	0	By MS/MS	1	107.46	107.46	3	0.00056363	139184	20P03690001	49.537	36.024	12440	12440
AGAASLDVIQEVEYVKEEAK	Unmodified	2148.09	0.0950292	1645	sp|Q91VN6|DDX41_MOUSE	yes	yes	0	0	0	0	0	1	By MS/MS	1	92.842	92.842	3	0.0013509	116208	20P03690001	73.448	58.568	15486	15486
AGAFDQLK	Unmodified	848.439	0.439217	417	sp|P14576|SRP54_MOUSE	yes	yes	0	0	0	0	0	0	By MS/MS	2	39.958	39.958	2	0.035789	34129	20P03690001	59.597	24.159	0	0
AGAIAPCEVTVPAQNTGLGPEK	Unmodified	2179.09	0.0943177	421	sp|P14869|RLA0_MOUSE	yes	yes	0	0	0	0	0	0	By MS/MS	2	60.59	60.59	2;3	0.0070292	65173	20P03690001	27.086	22.209	26795	26795
AGALLPAIR	Unmodified	880.549	0.549437	1048	sp|Q61001|LAMA5_MOUSE	yes	yes	0	0	0	0	0	0	By MS/MS	1	62.547	62.547	2	0.019237	68513	20P03690001	52.482	35.242	0	0
AGAVAEEVLAAIR	Unmodified	1268.71	0.70885	465;361	sp|P06795|MDR1B_MOUSE;sp|P21447|MDR1A_MOUSE	no	no	0	0	0	0	0	0	By MS/MS	1	98.775	98.775	2	4.1253e-46	125863	20P03690001	207.47	148.4	387890	387890
AGEASAESTGAADGAAPEEGEAK	Unmodified	2074.89	0.892701	1674	sp|Q91XV3|BASP1_MOUSE	yes	yes	0	0	0	0	0	0	By MS/MS	1	22.794	22.794	2	0.00023655	11058	20P03690001	61.612	51.7	5026.5	5026.5
AGEILTK	Unmodified	730.423	0.422505	465;361	sp|P06795|MDR1B_MOUSE;sp|P21447|MDR1A_MOUSE	no	no	0	0	0	0	0	0	By MS/MS	1	24.303	24.303	2	0.015222	12985	20P03690001	101.6	42.819	65044	65044
AGETTGQLTK	Deamidation (NQ)	1005.5	0.497855	351	sp|P03975|IGEB_MOUSE	yes	yes	0	1	0	0	0	0	By MS/MS	1	19.674	19.674	2	0.017407	6918	20P03690001	66.267	34.845	25321	25321
AGFAGDDAPR	Unmodified	975.441	0.441008	689	sp|P63260|ACTG_MOUSE;sp|P60710|ACTB_MOUSE;sp|P68134|ACTS_MOUSE;sp|P68033|ACTC_MOUSE;sp|P63268|ACTH_MOUSE;sp|P62737|ACTA_MOUSE	yes	no	0	0	0	0	0	0	By MS/MS	1	25.947	25.947	2	1.5241e-08	15349	20P03690001	180.09	135.37	518330	518330
AGFDSDYDQALADIR	Unmodified	1655.74	0.742729	645	sp|P54276|MSH6_MOUSE	yes	yes	0	0	0	0	0	0	By MS/MS	1	84.309	84.309	2	0.006179	102535	20P03690001	38.777	19.534	6107.3	6107.3
AGFFGTIVEYGAER	Unmodified	1515.74	0.735793	1015	sp|Q5U458|DJC11_MOUSE	yes	yes	0	0	0	0	0	0	By MS/MS	1	99.357	99.357	2	0.0031895	126433	20P03690001	46.318	20.788	7528.6	7528.6
AGFLDLKDFLPK	Unmodified	1362.75	0.754738	494	sp|P26039|TLN1_MOUSE	yes	yes	0	0	0	0	0	1	By MS/MS	2	108.56	108.56	2;3	0.00023884	140970	20P03690001	71.176	22.892	32956	32956
AGFLVLAVLSDGAGDHIR	Unmodified	1809.97	0.973732	1628	sp|Q8VI75|IPO4_MOUSE	yes	yes	0	0	0	0	0	0	By MS/MS	1	109.12	109.12	3	0.0011616	141892	20P03690001	64.588	45.766	7925.8	7925.8
AGGEGGVTLGQPHLSR	Unmodified	1534.79	0.785203	2222	sp|Q9Z0N1|IF2G_MOUSE	yes	yes	0	0	0	0	0	0	By MS/MS	1	37.749	37.749	3	0.0001156	30898	20P03690001	56.295	39.522	22054	22054
AGGEGGVTLGQPHLSR	Acetyl (Protein N-term)	1576.8	0.795768	2222	sp|Q9Z0N1|IF2G_MOUSE	yes	yes	1	0	0	0	0	0	By MS/MS	2	50.581	50.581	2;3	3.3973e-68	49619	20P03690001	205.98	172.19	83076	83076
AGGEGGVTLGQPHLSR	Acetyl (Protein N-term);Deamidation (NQ)	1577.78	0.779783	2222	sp|Q9Z0N1|IF2G_MOUSE	yes	yes	1	1	0	0	0	0	By MS/MS	1	54.687	54.687	2	6.598e-05	56092	20P03690001	62.304	50.573	23953	23953
AGGFVVGYTPSGNPIFR	Unmodified	1737.88	0.883855	1725	sp|Q924C1|XPO5_MOUSE	yes	yes	0	0	0	0	0	0	By MS/MS	1	85.475	85.475	2	0.022228	104283	20P03690001	26.89	9.6375	10914	10914
AGGIETIANEYSDR	Unmodified	1494.7	0.695051	1071	sp|Q61316|HSP74_MOUSE	yes	yes	0	0	0	0	0	0	By MS/MS	1	58.741	58.741	2	0.0041909	62342	20P03690001	59.248	33.265	0	0
AGIISTVEVLK	Unmodified	1128.68	0.675425	897	sp|Q11011|PSA_MOUSE	yes	yes	0	0	0	0	0	0	By MS/MS	1	79.205	79.205	2	0.021023	94665	20P03690001	37.236	11.762	11244	11244
AGIPVFAWK	Unmodified	987.554	0.554188	614	sp|P50247|SAHH_MOUSE	yes	yes	0	0	0	0	0	0	By MS/MS	1	90.755	90.755	2	0.0076507	112793	20P03690001	56.378	33.359	85351	85351
AGITTTLNSR	Unmodified	1032.56	0.556372	610	sp|P49718|MCM5_MOUSE	yes	yes	0	0	0	0	0	0	By MS/MS	1	34.544	34.544	2	3.2605e-05	26270	20P03690001	97.734	47.261	30321	30321
AGKEPGLQIWR	Unmodified	1253.69	0.688055	407	sp|P13020|GELS_MOUSE	yes	yes	0	0	0	0	0	1	By MS/MS	1	54.121	54.121	3	0.002222	55207	20P03690001	60.255	36.001	6760	6760
AGKPHLVLGLLWQIIK	Unmodified	1785.1	0.102896	1757	sp|Q99K51|PLST_MOUSE	yes	yes	0	0	0	0	0	1	By MS/MS	1	112.74	112.74	4	0.021298	147684	20P03690001	23.779	22.917	5618.3	5618.3
AGLAPLEVR	Unmodified	924.539	0.539266	1281	sp|Q80X90|FLNB_MOUSE	yes	yes	0	0	0	0	0	0	By MS/MS	1	54.524	54.524	2	0.024594	56061	20P03690001	42.718	18.086	14184	14184
AGLLEPEVFHLNPAR	Unmodified	1661.89	0.88894	635	sp|P52825|CPT2_MOUSE	yes	yes	0	0	0	0	0	0	By MS/MS	1	85.102	85.102	3	8.2209e-27	103801	20P03690001	98.942	64.678	0	0
AGLLQVYIHTQK	Unmodified	1369.77	0.771785	230	sp|O35130|NEP1_MOUSE	yes	yes	0	0	0	0	0	0	By MS/MS	1	64.952	64.952	3	0.004703	72064	20P03690001	42.426	11.568	5484.7	5484.7
AGLNSLEAVKR	Acetyl (Protein N-term)	1198.67	0.666986	1166	sp|Q6IRU2|TPM4_MOUSE	yes	yes	1	0	0	0	0	1	By MS/MS	1	56.303	56.303	2	0.016142	58595	20P03690001	63.473	38.697	26039	26039
AGLQFPVGR	Unmodified	943.524	0.52395	180	sp|Q8CGP6|H2A1H_MOUSE;sp|Q8R1M2|H2AJ_MOUSE;sp|Q64523|H2A2C_MOUSE;sp|Q8CGP7|H2A1K_MOUSE;sp|Q8CGP5|H2A1F_MOUSE;sp|Q8BFU2|H2A3_MOUSE;sp|Q6GSS7|H2A2A_MOUSE;sp|C0HKE9|H2A1P_MOUSE;sp|C0HKE8|H2A1O_MOUSE;sp|C0HKE7|H2A1N_MOUSE;sp|C0HKE6|H2A1I_MOUSE;sp|C0HKE5|H2A1G_MOUSE;sp|C0HKE4|H2A1E_MOUSE;sp|C0HKE3|H2A1D_MOUSE;sp|C0HKE2|H2A1C_MOUSE;sp|C0HKE1|H2A1B_MOUSE;sp|Q3THW5|H2AV_MOUSE;sp|P0C0S6|H2AZ_MOUSE;sp|Q645…	yes	no	0	0	0	0	0	0	By MS/MS	2	60.918	60.918	1;2	0.00024508	66098	20P03690001	85.676	30.145	93439	93439
AGLQFPVGR	Deamidation (NQ)	944.508	0.507966	180	sp|Q8CGP6|H2A1H_MOUSE;sp|Q8R1M2|H2AJ_MOUSE;sp|Q64523|H2A2C_MOUSE;sp|Q8CGP7|H2A1K_MOUSE;sp|Q8CGP5|H2A1F_MOUSE;sp|Q8BFU2|H2A3_MOUSE;sp|Q6GSS7|H2A2A_MOUSE;sp|C0HKE9|H2A1P_MOUSE;sp|C0HKE8|H2A1O_MOUSE;sp|C0HKE7|H2A1N_MOUSE;sp|C0HKE6|H2A1I_MOUSE;sp|C0HKE5|H2A1G_MOUSE;sp|C0HKE4|H2A1E_MOUSE;sp|C0HKE3|H2A1D_MOUSE;sp|C0HKE2|H2A1C_MOUSE;sp|C0HKE1|H2A1B_MOUSE;sp|Q3THW5|H2AV_MOUSE;sp|P0C0S6|H2AZ_MOUSE;sp|Q645…	yes	no	0	1	0	0	0	0	By MS/MS	1	63.723	63.723	2	0.0329	70410	20P03690001	64.711	16.15	31198	31198
AGLTEPVLIR	Unmodified	1067.63	0.633895	1542	sp|Q8K4L0|DDX54_MOUSE	yes	yes	0	0	0	0	0	0	By MS/MS	1	65.105	65.105	2	0.01077	72300	20P03690001	45.829	6.8276	25472	25472
AGLVVEDALFETLPSDVR	Unmodified	1930	0.00475761	1589	sp|Q8R502|LRC8C_MOUSE	yes	yes	0	0	0	0	0	0	By MS/MS	1	109.33	109.33	2	0.00099552	142191	20P03690001	42.716	32.795	9278.2	9278.2
AGNFYVPAEPK	Unmodified	1191.59	0.592424	413	sp|P14148|RL7_MOUSE	yes	yes	0	0	0	0	0	0	By MS/MS	1	48.713	48.713	2	2.6463e-08	46786	20P03690001	86.772	66.986	67835	67835
AGNILFTLDGDIK	Unmodified	1375.73	0.734731	274	sp|O54988|SLK_MOUSE	yes	yes	0	0	0	0	0	0	By MS/MS	1	100.6	100.6	2	0.019128	128516	20P03690001	33.265	16.688	9766.3	9766.3
AGNLGGGVVTIER	Unmodified	1241.67	0.672799	784	sp|P67984|RL22_MOUSE	yes	yes	0	0	0	0	0	0	By MS/MS	2	48.984	48.984	2;3	5.5891e-09	47193	20P03690001	110.44	45.214	256930	256930
AGNLGGGVVTIER	Deamidation (NQ)	1242.66	0.656815	784	sp|P67984|RL22_MOUSE	yes	yes	0	1	0	0	0	0	By MS/MS	1	52.336	52.336	2	5.5341e-06	52502	20P03690001	77.746	45.528	39478	39478
AGPIWDLR	Unmodified	926.497	0.497401	1246	sp|Q7TMK9|HNRPQ_MOUSE	yes	yes	0	0	0	0	0	0	By MS/MS	1	74.194	74.194	2	0.0024575	86772	20P03690001	131.03	80.912	156940	156940
AGPNIYELR	Unmodified	1031.54	0.539994	282	sp|O55125|NIPS1_MOUSE	yes	yes	0	0	0	0	0	0	By MS/MS	1	53.584	53.584	2	0.00055155	54302	20P03690001	79.986	49.422	78290	78290
AGQAVDDFIEK	Unmodified	1191.58	0.577167	2027	sp|Q9DCD0|6PGD_MOUSE	yes	yes	0	0	0	0	0	0	By MS/MS	1	50.982	50.982	2	1.3287e-08	50372	20P03690001	142.76	90.596	60376	60376
AGTQIENIDEDFRDGLK	Unmodified	1919.92	0.922485	662	sp|P57780|ACTN4_MOUSE	yes	yes	0	0	0	0	0	1	By MS/MS	1	73.046	73.046	3	0.023658	85133	20P03690001	25.941	11.595	9867.4	9867.4
AGTVVLDDVELR	Acetyl (Protein N-term)	1327.7	0.698345	490	sp|P25206|MCM3_MOUSE	yes	yes	1	0	0	0	0	0	By MS/MS	1	101.19	101.19	2	8.837e-08	129381	20P03690001	81.92	56.446	17850	17850
AGVAPLQVK	Unmodified	881.533	0.533452	1389	sp|Q8BTM8|FLNA_MOUSE	yes	yes	0	0	0	0	0	0	By MS/MS	1	37.921	37.921	2	0.0012139	31162	20P03690001	100.02	21.402	189640	189640
AGVAPLQVK	Deamidation (NQ)	882.517	0.517468	1389	sp|Q8BTM8|FLNA_MOUSE	yes	yes	0	1	0	0	0	0	By MS/MS	1	40.353	40.353	2	0.0017038	34858	20P03690001	88.819	38.116	61618	61618
AGVLAHLEEER	Unmodified	1222.63	0.6306	1603;1093	sp|Q8VDD5|MYH9_MOUSE;sp|Q61879|MYH10_MOUSE	no	no	0	0	0	0	0	0	By MS/MS	2	47.778	47.778	2;3	5.3425e-06	45587	20P03690001	80.245	54.127	71603	71603
AGVNTVTTLVENK	Unmodified	1344.72	0.724894	406	sp|P12970|RL7A_MOUSE	yes	yes	0	0	0	0	0	0	By MS/MS	2	42.568	42.568	2	0.00033472	59110	20P03690001	65.043	39.569	72861	72861
AGVQSGTNALLVVK	Unmodified	1355.78	0.777264	1533	sp|Q8K2T8|PAF1_MOUSE	yes	yes	0	0	0	0	0	0	By MS/MS	1	59.471	59.471	2	6.8888e-05	63512	20P03690001	59.997	30.939	7825.9	7825.9
AGVVGPELHEK	Unmodified	1134.6	0.603323	2132	sp|Q9QXS1|PLEC_MOUSE	yes	yes	0	0	0	0	0	0	By MS/MS	2	26.721	26.721	2;3	0.0030999	16369	20P03690001	48.822	26.585	20760	20760
AGYTDQVVIGMDVAASEFYR	Unmodified	2191.03	0.0255694	437	sp|P17182|ENOA_MOUSE	yes	yes	0	0	0	0	0	0	By MS/MS	2	109.22	109.22	2;3	4.3645e-07	142220	20P03690001	68.639	60.355	61492	61492
AHFFVEDATTASALK	Unmodified	1606.8	0.799122	1752	sp|Q99JX7|NXF1_MOUSE	yes	yes	0	0	0	0	0	0	By MS/MS	1	62.906	62.906	2	0.035736	68942	20P03690001	26.837	14.779	15781	15781
AHGPGLEGGLVGKPAEFTIDTK	Unmodified	2193.14	0.142982	1281	sp|Q80X90|FLNB_MOUSE	yes	yes	0	0	0	0	0	1	By MS/MS	1	64.24	64.24	4	0.0017269	71009	20P03690001	29.965	19.103	7040.3	7040.3
AHIVFDFHQAADGIQEQQR	Unmodified	2209.07	0.0664634	581	sp|P46664|PURA2_MOUSE	yes	yes	0	0	0	0	0	0	By MS/MS	2	64.534	64.534	3;4	1.8781e-05	71465	20P03690001	84.653	63.233	36742	36742
AHIVFDFHQAADGIQEQQR	Deamidation (NQ)	2210.05	0.050479	581	sp|P46664|PURA2_MOUSE	yes	yes	0	1	0	0	0	0	By MS/MS	1	66.804	66.804	3	3.6476e-07	75220	20P03690001	50.957	40.282	0	0
AHLLADMAHISGLVAAK	Unmodified	1716.93	0.93451	1909	sp|Q9CZN7|GLYM_MOUSE	yes	yes	0	0	0	0	0	0	By MS/MS	1	87.035	87.035	3	0.00076247	106681	20P03690001	62.055	47.264	11586	11586
AHLMEIQVNGGTVAEK	Deamidation (NQ)	1696.85	0.84542	510	sp|P27659|RL3_MOUSE	yes	yes	0	1	0	0	0	0	By MS/MS	1	53.856	53.856	2	0.0010725	55016	20P03690001	63.691	33.207	8562.8	8562.8
AHLVAVFNEYQR	Unmodified	1445.74	0.741547	841	sp|P97384|ANX11_MOUSE	yes	yes	0	0	0	0	0	0	By MS/MS	2	57.46	57.46	2;3	1.4146e-08	60128	20P03690001	83.081	69.804	25769	25769
AHPVSNAIDGTER	Unmodified	1365.66	0.663691	1048	sp|Q61001|LAMA5_MOUSE	yes	yes	0	0	0	0	0	0	By MS/MS	1	22.298	22.298	2	0.012672	10548	20P03690001	36.944	16.107	3317.9	3317.9
AHQVVEDGYEFFAK	Unmodified	1638.77	0.767822	719;771;720	sp|P62137|PP1A_MOUSE;sp|P63087|PP1G_MOUSE;sp|P62141|PP1B_MOUSE	no	no	0	0	0	0	0	0	By MS/MS	2	66.356	66.356	2;3	2.091e-10	74354	20P03690001	91.592	56.632	86331	86331
AHQVVEDGYEFFAK	Deamidation (NQ)	1639.75	0.751837	719;771;720	sp|P62137|PP1A_MOUSE;sp|P63087|PP1G_MOUSE;sp|P62141|PP1B_MOUSE	no	no	0	1	0	0	0	0	By MS/MS	1	68.791	68.791	2	1.4147e-05	78393	20P03690001	70.783	50.198	14567	14567
AHSAPINSVLLVDENALVTGDDTGGIR	Unmodified	2733.39	0.393336	1883	sp|Q9CX97|WDR55_MOUSE	yes	yes	0	0	0	0	0	0	By MS/MS	1	95.525	95.525	3	0.0014653	120465	20P03690001	27.119	20.756	9726.1	9726.1
AHSSMVGVNLPQK	Unmodified	1366.7	0.702719	379	sp|P09411|PGK1_MOUSE	yes	yes	0	0	0	0	0	0	By MS/MS	1	37.694	37.694	3	0.0018944	30893	20P03690001	58.32	36.77	0	0
AHSVNGITEEANPTIYSGK	Unmodified	1986.96	0.964684	1656	sp|Q91W50|CSDE1_MOUSE	yes	yes	0	0	0	0	0	0	By MS/MS	1	42.896	42.896	2	0.0079531	38104	20P03690001	30.244	9.993	6281.9	6281.9
AHSVNGITEEANPTIYSGK	Deamidation (NQ)	1987.95	0.948699	1656	sp|Q91W50|CSDE1_MOUSE	yes	yes	0	1	0	0	0	0	By MS/MS	2	44.118	44.118	2;3	1.2346e-05	43942	20P03690001	44.641	30.469	9947.7	9947.7
AHTDFFEAFK	Unmodified	1211.56	0.561123	701	sp|P61202|CSN2_MOUSE	yes	yes	0	0	0	0	0	0	By MS/MS	1	72.956	72.956	3	0.0023724	84977	20P03690001	58.699	44.019	5889.8	5889.8
AHVAPCFDASK	Unmodified	1201.56	0.554992	1389	sp|Q8BTM8|FLNA_MOUSE	yes	yes	0	0	0	0	0	0	By MS/MS	2	26.713	26.713	2;3	0.0022166	16356	20P03690001	61.48	40.329	24280	24280
AHVEGDGVVEGVIR	Unmodified	1435.74	0.741941	1185	sp|Q6P5D8|SMHD1_MOUSE	yes	yes	0	0	0	0	0	0	By MS/MS	2	44.867	44.867	2;3	0.015876	41090	20P03690001	33.265	22.319	16295	16295
AHVIVMAATNRPNSIDPALR	Unmodified	2145.15	0.147691	870	sp|Q01853|TERA_MOUSE	yes	yes	0	0	0	0	0	1	By MS/MS	1	52.464	52.464	4	0.00053757	52870	20P03690001	40.968	26.664	29385	29385
AIACLLFGGSR	Unmodified	1163.61	0.612113	610	sp|P49718|MCM5_MOUSE	yes	yes	0	0	0	0	0	0	By MS/MS	1	87.304	87.304	2	0.0079773	107307	20P03690001	44.847	29.703	5442.8	5442.8
AIAELGIYPAVDPLDSTSR	Unmodified	1987.03	0.0262213	657	sp|P56480|ATPB_MOUSE	yes	yes	0	0	0	0	0	0	By MS/MS	2	100.06	100.06	2;3	0.014136	127488	20P03690001	26.344	17.547	13803	13803
AIAGTGANVIVTGGK	Unmodified	1327.75	0.745964	572	sp|P42932|TCPQ_MOUSE	yes	yes	0	0	0	0	0	0	By MS/MS	2	44.324	44.324	2;3	1.0814e-13	40509	20P03690001	110.84	57.087	171390	171390
AIANECQANFISIK	Unmodified	1577.79	0.787177	870	sp|Q01853|TERA_MOUSE	yes	yes	0	0	0	0	0	0	By MS/MS	1	64.644	64.644	2	1.0337e-07	71788	20P03690001	81.128	60.09	30590	30590
AIASATEGGSVPQIR	Unmodified	1455.77	0.768156	2227	sp|Q9Z0X1|AIFM1_MOUSE	yes	yes	0	0	0	0	0	0	By MS/MS	1	43.716	43.716	2	0.0022098	39499	20P03690001	50.158	30.378	0	0
AIDEHNAEAQESFGK	Deamidation (NQ)	1645.72	0.721994	1192	sp|Q6P9P6|KIF11_MOUSE	yes	yes	0	1	0	0	0	0	By MS/MS	1	31.187	31.187	2	0.01973	21801	20P03690001	46.156	31.168	0	0
AIDLFTDAIK	Unmodified	1105.6	0.601926	1773	sp|Q99L47|F10A1_MOUSE	yes	yes	0	0	0	0	0	0	By MS/MS	1	89.228	89.228	2	2.8936e-05	110454	20P03690001	115.41	79.967	188700	188700
AIEALKEFNEDGALAVLQQFK	Unmodified	2333.23	0.226712	1246	sp|Q7TMK9|HNRPQ_MOUSE	yes	yes	0	0	0	0	0	1	By MS/MS	1	109.2	109.2	2	0.00011548	142025	20P03690001	85.062	75.587	16827	16827
AIEFLSVFR	Unmodified	1080.6	0.596781	1921	sp|Q9D0C4|TRM5_MOUSE	yes	yes	0	0	0	0	0	0	By MS/MS	1	107	107	2	0.0041662	138442	20P03690001	66.568	27.749	6500.7	6500.7
AIEINPDSAQPYK	Unmodified	1444.72	0.719809	1773	sp|Q99L47|F10A1_MOUSE	yes	yes	0	0	0	0	0	0	By MS/MS	1	48.275	48.275	2	2.6657e-09	46320	20P03690001	109.15	67.062	104600	104600
AIEINPDSAQPYK	Deamidation (NQ)	1445.7	0.703825	1773	sp|Q99L47|F10A1_MOUSE	yes	yes	0	1	0	0	0	0	By MS/MS	1	51.696	51.696	2	1.399e-10	51483	20P03690001	90.861	53.533	29835	29835
AIELATTLDGSLTNR	Unmodified	1573.83	0.83115	1268	sp|Q80UM3|NAA15_MOUSE	yes	yes	0	0	0	0	0	0	By MS/MS	2	74.052	74.052	3	9.6191e-06	97180	20P03690001	75.316	52.199	12851	12851
AIENLGVSYVK	Unmodified	1191.65	0.649938	539	sp|P33610|PRI2_MOUSE	yes	yes	0	0	0	0	0	0	By MS/MS	1	57.026	57.026	2	0.0050217	59438	20P03690001	49.28	24.386	15931	15931
AIEQADLLQEEDESPR	Unmodified	1841.86	0.864301	714	sp|P61967|AP1S1_MOUSE	yes	yes	0	0	0	0	0	0	By MS/MS	1	56.683	56.683	2	0.008767	58928	20P03690001	32.627	21.251	9151	9151
AIETTDVTR	Unmodified	1004.51	0.513839	1421	sp|Q8BY87|UBP47_MOUSE	yes	yes	0	0	0	0	0	0	By MS/MS	1	24.849	24.849	2	0.015799	13762	20P03690001	46.406	16.632	13837	13837
AIFASGSPFDPVTLPDGR	Unmodified	1845.93	0.926113	363	sp|P06801|MAOX_MOUSE	yes	yes	0	0	0	0	0	0	By MS/MS	1	99.806	99.806	2	0.0019648	127064	20P03690001	39.387	27.744	8283	8283
AIFEIVLNR	Unmodified	1073.62	0.62333	1181	sp|Q6P4T2|U520_MOUSE	yes	yes	0	0	0	0	0	0	By MS/MS	1	93.033	93.033	2	0.00051305	116562	20P03690001	96.034	35.246	21421	21421
AIFLADGK	Unmodified	833.465	0.464704	2195	sp|Q9WUM3|COR1B_MOUSE	yes	yes	0	0	0	0	0	0	By MS/MS	1	49.628	49.628	2	0.032064	48288	20P03690001	44.349	12.414	24529	24529
AIFLADGNVFTTGFSR	Unmodified	1714.87	0.86787	2196	sp|Q9WUM4|COR1C_MOUSE	yes	yes	0	0	0	0	0	0	By MS/MS	2	105.55	105.55	2;3	0.0033954	135979	20P03690001	41.386	20.802	80733	80733
AIFLFVDK	Unmodified	951.543	0.542954	687	sp|P60521|GBRL2_MOUSE	yes	yes	0	0	0	0	0	0	By MS/MS	1	93.264	93.264	2	0.027285	116963	20P03690001	46.129	16.98	12510	12510
AIFQAIAAK	Unmodified	931.549	0.549102	2027	sp|Q9DCD0|6PGD_MOUSE	yes	yes	0	0	0	0	0	0	By MS/MS	1	58.056	58.056	2	0.00084144	61397	20P03690001	95.502	20.392	82121	82121
AIFQAIAAK	Deamidation (NQ)	932.533	0.533118	2027	sp|Q9DCD0|6PGD_MOUSE	yes	yes	0	1	0	0	0	0	By MS/MS	1	61.126	61.126	2	0.0329	66374	20P03690001	64.711	9.2704	19580	19580
AIGGIILTASHNPGGPNGDFGIK	Unmodified	2205.15	0.154216	1927	sp|Q9D0F9|PGM1_MOUSE	yes	yes	0	0	0	0	0	0	By MS/MS	1	81.486	81.486	3	1.4296e-09	98010	20P03690001	65.438	56.155	7362	7362
AIGNIVTGTDEQTQK	Unmodified	1573.79	0.794765	630	sp|P52293|IMA1_MOUSE	yes	yes	0	0	0	0	0	0	By MS/MS	1	41.648	41.648	2	4.8329e-05	36470	20P03690001	61.444	40.198	7735.8	7735.8
AIGPHDVLATLLNNLK	Unmodified	1687.96	0.962105	1800	sp|Q99NB9|SF3B1_MOUSE	yes	yes	0	0	0	0	0	0	By MS/MS	1	113.61	113.61	3	0.00010172	149019	20P03690001	65.038	46.414	9259.2	9259.2
AIGSASEGAQSSLQEVYHK	Unmodified	1960.95	0.949034	2269	sp|Q9Z2U1|PSA5_MOUSE	yes	yes	0	0	0	0	0	0	By MS/MS	1	44.407	44.407	3	0.00097934	40477	20P03690001	69.081	39.009	25419	25419
AIGSASEGAQSSLQEVYHK	Deamidation (NQ)	1961.93	0.933049	2269	sp|Q9Z2U1|PSA5_MOUSE	yes	yes	0	1	0	0	0	0	By MS/MS	2	48.984	48.984	3	3.63e-07	48427	20P03690001	50.87	32.517	6445	6445
AIHILDVEQGQLER	Unmodified	1619.86	0.863119	1883	sp|Q9CX97|WDR55_MOUSE	yes	yes	0	0	0	0	0	0	By MS/MS	1	66.329	66.329	2	0.003425	74449	20P03690001	52.527	33.705	0	0
AIIIFVPVPQLK	Unmodified	1336.85	0.848244	718	sp|P62082|RS7_MOUSE	yes	yes	0	0	0	0	0	0	By MS/MS	1	109.97	109.97	2	6.4549e-09	143420	20P03690001	93.096	52.368	90414	90414
AIIIFVPVPQLK	Deamidation (NQ)	1337.83	0.83226	718	sp|P62082|RS7_MOUSE	yes	yes	0	1	0	0	0	0	By MS/MS	1	111.23	111.23	2	0.0058122	145402	20P03690001	63.624	49.815	12085	12085
AIITALGVDR	Unmodified	1027.6	0.602594	184	sp|E9PVA8|GCN1_MOUSE	yes	yes	0	0	0	0	0	0	By MS/MS	1	63.978	63.978	2	0.0055601	70688	20P03690001	53.237	25.029	6281.1	6281.1
AIIVEFAQQGLNAALFYENKDPR	Unmodified	2606.35	0.349287	885	sp|Q05D44|IF2P_MOUSE	yes	yes	0	0	0	0	0	1	By MS/MS	2	110.17	110.17	3;4	1.35e-09	143518	20P03690001	54.869	43.063	21418	21418
AILCLLLGGVER	Unmodified	1312.75	0.753692	490	sp|P25206|MCM3_MOUSE	yes	yes	0	0	0	0	0	0	By MS/MS	1	110.79	110.79	2	8.3615e-06	144571	20P03690001	78.324	38.702	13827	13827
AILDEVTHVQDLFLR	Unmodified	1767.95	0.951934	188	sp|E9Q555|RN213_MOUSE	yes	yes	0	0	0	0	0	0	By MS/MS	1	110.38	110.38	3	0.0094926	143917	20P03690001	39.629	20.385	0	0
AILGSVER	Unmodified	843.481	0.481417	1936;1359	sp|Q9D0R2|SYTC_MOUSE;sp|Q8BLY2|SYTC2_MOUSE	no	no	0	0	0	0	0	0	By MS/MS	1	38.248	38.248	2	0.0055511	31655	20P03690001	139.88	36.592	90104	90104
AILILDNDGDR	Unmodified	1213.63	0.630266	710	sp|P61924|COPZ1_MOUSE	yes	yes	0	0	0	0	0	0	By MS/MS	1	66.129	66.129	2	0.0073016	74062	20P03690001	45.433	31.497	11361	11361
AILILDNDGDRLFAK	Unmodified	1672.91	0.91482	710	sp|P61924|COPZ1_MOUSE	yes	yes	0	0	0	0	0	1	By MS/MS	1	87.497	87.497	3	0.0076605	107488	20P03690001	36.667	10.435	6852	6852
AILNGIDSINK	Unmodified	1156.65	0.645187	1866	sp|Q9CW03|SMC3_MOUSE	yes	yes	0	0	0	0	0	0	By MS/MS	1	60.657	60.657	2	1.323e-07	65287	20P03690001	81.525	1.2956	38388	38388
AILVVFANK	Unmodified	973.596	0.596052	703	sp|P61211|ARL1_MOUSE	yes	yes	0	0	0	0	0	0	By MS/MS	1	76.605	76.605	2	0.0076788	90631	20P03690001	62.546	27.251	9853.3	9853.3
AINEAYKEDYHK	Unmodified	1479.7	0.699408	420	sp|P14824|ANXA6_MOUSE	yes	yes	0	0	0	0	0	1	By MS/MS	1	20.362	20.362	4	0.0033666	7779	20P03690001	42.446	21.386	19362	19362
AINFNFGYAK	Unmodified	1143.57	0.571294	1367	sp|Q8BML9|SYQ_MOUSE	yes	yes	0	0	0	0	0	0	By MS/MS	1	76.095	76.095	2	0.0010997	89500	20P03690001	71.614	44.132	20989	20989
AINNYNPK	Unmodified	932.472	0.47158	1424	sp|Q8BYK6|YTHD3_MOUSE	yes	yes	0	0	0	0	0	0	By MS/MS	1	20.501	20.501	2	0.025343	8008	20P03690001	46.994	7.3312	5717.9	5717.9
AINQGGLTSVAVR	Unmodified	1284.71	0.714998	2127	sp|Q9QUM9|PSA6_MOUSE	yes	yes	0	0	0	0	0	0	By MS/MS	1	46.477	46.477	2	9.968e-12	43608	20P03690001	130.65	75.192	85311	85311
AINQGGLTSVAVR	Deamidation (NQ)	1285.7	0.699014	2127	sp|Q9QUM9|PSA6_MOUSE	yes	yes	0	1	0	0	0	0	By MS/MS	1	50.435	50.435	2	0.021752	49399	20P03690001	48.527	24.273	8361.4	8361.4
AINQIAAALFTIHK	Unmodified	1509.87	0.866748	517	sp|P28660|NCKP1_MOUSE	yes	yes	0	0	0	0	0	0	By MS/MS	1	100.9	100.9	3	3.141e-19	128872	20P03690001	138.55	107.66	8693.1	8693.1
AIQAELLK	Unmodified	884.533	0.533118	1849	sp|Q9CR16|PPID_MOUSE	yes	yes	0	0	0	0	0	0	By MS/MS	2	48.618	48.618	1;2	0.0030326	46771	20P03690001	78.149	25.466	50736	50736
AIQEALAK	Unmodified	842.486	0.486168	885	sp|Q05D44|IF2P_MOUSE	yes	yes	0	0	0	0	0	0	By MS/MS	1	27.472	27.472	2	0.012397	17328	20P03690001	60.892	0.59784	14235	14235
AIQGATSHHLGQNFSK	Unmodified	1694.85	0.848866	1482	sp|Q8CGC7|SYEP_MOUSE	yes	yes	0	0	0	0	0	0	By MS/MS	1	25.053	25.053	2	8.5251e-05	14049	20P03690001	77.037	56.953	7515.7	7515.7
AIQTGEELFFDYR	Unmodified	1587.76	0.756923	1061	sp|Q61188|EZH2_MOUSE	yes	yes	0	0	0	0	0	0	By MS/MS	1	93.61	93.61	2	0.0063393	117481	20P03690001	42.242	17.389	8429.2	8429.2
AISAANLHLR	Unmodified	1064.61	0.609077	1808	sp|Q99PV0|PRP8_MOUSE	yes	yes	0	0	0	0	0	0	By MS/MS	1	42.63	42.63	3	0.00038142	37584	20P03690001	73.233	37.938	21449	21449
AITGFDDPFSGK	Unmodified	1253.59	0.592818	189	sp|E9Q557|DESP_MOUSE	yes	yes	0	0	0	0	0	0	By MS/MS	1	77.457	77.457	2	0.0023953	91630	20P03690001	54.007	32.014	31882	31882
AITTSLTTK	Unmodified	934.534	0.533512	1186	sp|Q6P5E4|UGGG1_MOUSE	yes	yes	0	0	0	0	0	0	By MS/MS	1	32.462	32.462	2	0.0069606	23527	20P03690001	58.699	30.816	15888	15888
AITVFSPDGHLFQVEYAQEAVK	Unmodified	2448.23	0.232526	2268	sp|Q9Z2U0|PSA7_MOUSE;sp|Q9CWH6|PSMA8_MOUSE	yes	no	0	0	0	0	0	0	By MS/MS	2	96.69	96.69	2;3	0.000537	122282	20P03690001	65.833	56.351	47292	47292
AITVFSPDGHLFQVEYAQEAVKK	Unmodified	2576.33	0.327489	2268	sp|Q9Z2U0|PSA7_MOUSE;sp|Q9CWH6|PSMA8_MOUSE	yes	no	0	0	0	0	0	1	By MS/MS	1	86.83	86.83	4	0.00010047	106371	20P03690001	70.994	54.67	20499	20499
AITVQEIAVLK	Unmodified	1183.72	0.717624	1651	sp|Q91VU7|PUS7_MOUSE	yes	yes	0	0	0	0	0	0	By MS/MS	1	78.887	78.887	2	5.2078e-07	94067	20P03690001	106.67	93.267	16990	16990
AIVAIENPADVSVISSR	Unmodified	1739.94	0.941763	415	sp|P14206|RSSA_MOUSE	yes	yes	0	0	0	0	0	0	By MS/MS	1	80.167	80.167	2	4.6896e-20	96032	20P03690001	109.87	93.126	48953	48953
AIVDGNLK	Unmodified	828.471	0.470518	1389;1626;1281	sp|Q8BTM8|FLNA_MOUSE;sp|Q8VHX6|FLNC_MOUSE;sp|Q80X90|FLNB_MOUSE	no	no	0	0	0	0	0	0	By MS/MS	1	32.911	32.911	2	0.014501	23997	20P03690001	54.776	2.0932	34115	34115
AIVEFLSNLAR	Unmodified	1231.69	0.692472	1935	sp|Q9D0N7|CAF1B_MOUSE	yes	yes	0	0	0	0	0	0	By MS/MS	1	106.33	106.33	2	0.0040842	137340	20P03690001	52.071	13.318	11535	11535
AIVPQALSGIIK	Unmodified	1208.75	0.749259	681	sp|P59997|KDM2A_MOUSE	yes	yes	0	0	0	0	0	0	By MS/MS	1	92.762	92.762	2	0.031783	115969	20P03690001	31.675	25.399	4841.5	4841.5
AIWAALQTQASSSAK	Unmodified	1531.8	0.799456	1186	sp|Q6P5E4|UGGG1_MOUSE	yes	yes	0	0	0	0	0	0	By MS/MS	1	70.701	70.701	2	0.011678	81204	20P03690001	32.997	15.331	6116.8	6116.8
AIYAALSGNLK	Unmodified	1119.63	0.628809	1324	sp|Q8BH74|NU107_MOUSE	yes	yes	0	0	0	0	0	0	By MS/MS	1	62.227	62.227	2	0.0082487	67926	20P03690001	44.612	22.941	6482.8	6482.8
AIYDETQGR	Unmodified	1051.49	0.493438	1185	sp|Q6P5D8|SMHD1_MOUSE	yes	yes	0	0	0	0	0	0	By MS/MS	1	26.45	26.45	2	0.010528	16051	20P03690001	51.445	25.061	12377	12377
AIYELAISQPR	Unmodified	1259.69	0.687387	774	sp|P63154|CRNL1_MOUSE	yes	yes	0	0	0	0	0	0	By MS/MS	1	67.362	67.362	2	0.0017608	75976	20P03690001	65.179	43.124	22547	22547
AIYNSGQDHVQNEENYAQVLDK	Unmodified	2534.17	0.167359	2129	sp|Q9QWY8|ASAP1_MOUSE	yes	yes	0	0	0	0	0	0	By MS/MS	1	55.057	55.057	3	0.017286	56870	20P03690001	22.569	10.065	9470	9470
AKDFSLILDDVAITELSFSR	Unmodified	2239.17	0.173614	229	sp|O35129|PHB2_MOUSE	yes	yes	0	0	0	0	0	1	By MS/MS	2	114.62	114.62	2;3	0.014537	150630	20P03690001	50.255	35.22	20218	20218
AKDIVPGDIVEIAVGDKVPADIR	Unmodified	2389.32	0.321675	286	sp|O55143|AT2A2_MOUSE	yes	yes	0	0	0	0	0	2	By MS/MS	1	94.732	94.732	4	0.00019899	119149	20P03690001	51.001	46.801	8252.8	8252.8
AKDLQDELAGNSEQR	Unmodified	1672.8	0.801641	1866	sp|Q9CW03|SMC3_MOUSE	yes	yes	0	0	0	0	0	1	By MS/MS	1	36.494	36.494	2	0.00042957	28907	20P03690001	60.764	36.349	9468.8	9468.8
AKDPFAHLPK	Unmodified	1122.62	0.618579	1987	sp|Q9D8N0|EF1G_MOUSE	yes	yes	0	0	0	0	0	1	By MS/MS	1	35.859	35.859	3	0.016431	27996	20P03690001	53.013	28.791	116710	116710
AKEELIFHCGFR	Unmodified	1505.74	0.744918	1011	sp|Q5SWD9|TSR1_MOUSE	yes	yes	0	0	0	0	0	1	By MS/MS	1	51.027	51.027	4	0.032431	50446	20P03690001	24.352	10.607	3583.2	3583.2
AKEFTNVYIK	Unmodified	1211.65	0.655024	520	sp|P29341|PABP1_MOUSE	yes	yes	0	0	0	0	0	1	By MS/MS	2	40.38	40.38	2;3	0.012141	34988	20P03690001	44.598	26.261	63140	63140
AKFEELNMDLFR	Oxidation (M)	1527.74	0.739164	458	sp|P20029|BIP_MOUSE	yes	yes	0	0	0	1	0	1	By MS/MS	1	71.432	71.432	3	2.0615e-06	82598	20P03690001	79.875	55.643	24027	24027
AKFEELNMDLFR	Unmodified	1511.74	0.74425	458	sp|P20029|BIP_MOUSE	yes	yes	0	0	0	0	0	1	By MS/MS	2	88.471	88.471	2;3	1.3988e-07	109265	20P03690001	108.01	89.872	168010	168010
AKLYDNHLGKSNNFQK	Ubiquitination (K)	1990	0.00207227	874	sp|Q91Z83|MYH7_MOUSE;sp|Q02566|MYH6_MOUSE	yes	no	0	0	0	0	1	2	By MS/MS	1	53.387	53.387	4	0.0033934	54201	20P03690001	40.941	21.273	2567.7	2567.7
AKPVVSFIAGITAPPGR	Unmodified	1679.97	0.972276	2197	sp|Q9WUM5|SUCA_MOUSE	yes	yes	0	0	0	0	0	1	By MS/MS	1	84.35	84.35	3	0.0010468	102562	20P03690001	47.222	32.59	11736	11736
ALAAAGYDVEK	Unmodified	1106.56	0.560789	426	sp|Q07133|H1T_MOUSE;sp|P15864|H12_MOUSE;sp|P43274|H14_MOUSE;sp|P43277|H13_MOUSE	yes	no	0	0	0	0	0	0	By MS/MS	1	37.108	37.108	2	7.2711e-08	30012	20P03690001	84.479	62.452	33401	33401
ALAAGGVGSIVR	Unmodified	1069.62	0.624392	1817	sp|Q9CPW4|ARPC5_MOUSE	yes	yes	0	0	0	0	0	0	By MS/MS	1	51.453	51.453	2	0.002207	51139	20P03690001	55.261	8.8354	11808	11808
ALADVEVTYTVQR	Unmodified	1463.76	0.762008	1437	sp|Q8C1A5|THOP1_MOUSE	yes	yes	0	0	0	0	0	0	By MS/MS	1	60.471	60.471	2	2.5641e-09	65024	20P03690001	83.877	55.824	9426.7	9426.7
ALAEGVLLR	Unmodified	940.571	0.570566	624	sp|P51855|GSHB_MOUSE	yes	yes	0	0	0	0	0	0	By MS/MS	1	61.736	61.736	2	0.016765	67096	20P03690001	46.001	13.647	10574	10574
ALAENSGVK	Deamidation (NQ)	888.455	0.455261	572	sp|P42932|TCPQ_MOUSE	yes	yes	0	1	0	0	0	0	By MS/MS	1	20.294	20.294	2	0.034168	7638	20P03690001	61.78	29.309	11188	11188
ALAGCDFLTISPK	Unmodified	1391.71	0.711887	1733	sp|Q93092|TALDO_MOUSE	yes	yes	0	0	0	0	0	0	By MS/MS	1	81.847	81.847	2	0.0085782	98562	20P03690001	45.614	22.496	9640.3	9640.3
ALAGVTFAAK	Unmodified	947.544	0.544017	1354	sp|Q8BKX1|BAIP2_MOUSE	yes	yes	0	0	0	0	0	0	By MS/MS	2	51.615	51.615	1;2	1.4658e-05	51276	20P03690001	82.008	42.362	66329	66329
ALALAQADR	Unmodified	927.514	0.513779	1413	sp|Q8BWY9|CIP2A_MOUSE	yes	yes	0	0	0	0	0	0	By MS/MS	1	34.926	34.926	2	0.0084306	26743	20P03690001	53.756	14.95	14802	14802
ALANSLACQGK	Unmodified	1131.57	0.570642	353	sp|P05064|ALDOA_MOUSE	yes	yes	0	0	0	0	0	0	By MS/MS	1	30.353	30.353	2	4.5703e-11	20851	20P03690001	172.21	129.87	52489	52489
ALANSLACQGK	Deamidation (NQ)	1132.55	0.554658	353	sp|P05064|ALDOA_MOUSE	yes	yes	0	1	0	0	0	0	By MS/MS	2	33.532	33.532	2	2.3327e-07	25636	20P03690001	94.465	48.464	50549	50549
ALANVATVLAR	Unmodified	1097.66	0.655693	660	sp|P57716|NICA_MOUSE	yes	yes	0	0	0	0	0	0	By MS/MS	1	69.119	69.119	2	0.011048	78834	20P03690001	50.786	20.619	10963	10963
ALAPEYAK	Unmodified	861.46	0.459619	377	sp|P09103|PDIA1_MOUSE	yes	yes	0	0	0	0	0	0	By MS/MS	1	27.245	27.245	2	0.0023573	17012	20P03690001	82.452	18.188	108080	108080
ALAPTWEQLALGLEHSETVK	Unmodified	2192.15	0.147733	1657	sp|Q91W90|TXND5_MOUSE	yes	yes	0	0	0	0	0	0	By MS/MS	1	106.32	106.32	3	0.00092059	137397	20P03690001	71.853	52.556	61332	61332
ALASIDSK	Unmodified	803.439	0.438883	1142	sp|Q64727|VINC_MOUSE	yes	yes	0	0	0	0	0	0	By MS/MS	2	26.319	26.319	1;2	0.0028049	15746	20P03690001	79.474	14.222	52646	52646
ALASQLQDSLK	Unmodified	1172.64	0.640102	1142	sp|Q64727|VINC_MOUSE	yes	yes	0	0	0	0	0	0	By MS/MS	1	55.477	55.477	2	5.868e-11	57443	20P03690001	116.55	66.193	34588	34588
ALAVGGLGSIIR	Unmodified	1125.69	0.686993	1983	sp|Q9D898|ARP5L_MOUSE	yes	yes	0	0	0	0	0	0	By MS/MS	1	85.851	85.851	2	0.021763	104894	20P03690001	34.264	12.305	5075.3	5075.3
ALDESHNQSLK	Unmodified	1240.6	0.604779	280	sp|O55098|STK10_MOUSE	yes	yes	0	0	0	0	0	0	By MS/MS	1	18.2	18.2	2	6.1969e-09	4961	20P03690001	87.777	32.693	4729.6	4729.6
ALDFIASK	Unmodified	863.475	0.475269	662;1252	sp|Q7TPR4|ACTN1_MOUSE;sp|O88990|ACTN3_MOUSE;sp|P57780|ACTN4_MOUSE	no	no	0	0	0	0	0	0	By MS/MS	2	56.112	56.112	1;2	0.0033847	58159	20P03690001	76.1	35.831	38934	38934
ALDGDFTEENR	Unmodified	1265.55	0.552409	494	sp|P26039|TLN1_MOUSE	yes	yes	0	0	0	0	0	0	By MS/MS	1	39.955	39.955	2	0.0019898	34156	20P03690001	72.29	42.231	0	0
ALDIPLVK	Unmodified	867.543	0.542954	1808	sp|Q99PV0|PRP8_MOUSE	yes	yes	0	0	0	0	0	0	By MS/MS	1	74.016	74.016	2	0.012679	86908	20P03690001	60.436	39.136	15755	15755
ALDLELKGDIEK	Unmodified	1342.73	0.734396	384	sp|P10107|ANXA1_MOUSE	yes	yes	0	0	0	0	0	1	By MS/MS	2	58.813	58.813	2;3	0.0015078	62266	20P03690001	59.227	24.535	81119	81119
ALDLIEVLVTK	Unmodified	1212.73	0.73294	1253	sp|Q7TPV4|MBB1A_MOUSE	yes	yes	0	0	0	0	0	0	By MS/MS	1	111.31	111.31	2	0.00037364	145260	20P03690001	72.705	45.401	77192	77192
ALDQASEEIWNDFR	Unmodified	1692.77	0.774364	209	sp|O08663|MAP2_MOUSE	yes	yes	0	0	0	0	0	0	By MS/MS	1	100.23	100.23	2	2.4609e-05	127797	20P03690001	64.21	43.382	10142	10142
ALDQFVNFSEQK	Unmodified	1424.69	0.693594	1866	sp|Q9CW03|SMC3_MOUSE	yes	yes	0	0	0	0	0	0	By MS/MS	1	75.106	75.106	2	3.2054e-07	88270	20P03690001	128.61	95.752	48719	48719
ALDQFVNFSEQK	Deamidation (NQ)	1425.68	0.67761	1866	sp|Q9CW03|SMC3_MOUSE	yes	yes	0	1	0	0	0	0	By MS/MS	1	77.613	77.613	2	4.0384e-05	92142	20P03690001	79.089	49.786	7025.5	7025.5
ALDTMNFDVIK	Oxidation (M)	1281.63	0.627489	520	sp|P29341|PABP1_MOUSE	yes	yes	0	0	0	1	0	0	By MS/MS	1	67.48	67.48	2	3.9449e-07	76294	20P03690001	84.507	41.79	13911	13911
ALDVIQAGK	Unmodified	913.523	0.523281	1173	sp|Q6NZB0|DNJC8_MOUSE	yes	yes	0	0	0	0	0	0	By MS/MS	1	39.936	39.936	2	0.0012774	34004	20P03690001	105.52	30.411	27484	27484
ALEAEQVEVTVGR	Unmodified	1399.73	0.730708	1561	sp|Q8R0W0|EPIPL_MOUSE	yes	yes	0	0	0	0	0	0	By MS/MS	1	52.63	52.63	2	0.0023733	52983	20P03690001	50.806	18.588	6176.8	6176.8
ALEEALEAK	Unmodified	972.513	0.512776	1093	sp|Q61879|MYH10_MOUSE	no	no	0	0	0	0	0	0	By MS/MS	1	39.29	39.29	2	0.014338	33227	20P03690001	47.561	3.2119	9003.4	9003.4
ALEEALEAKEEFER	Unmodified	1662.81	0.810081	1093	sp|Q61879|MYH10_MOUSE	yes	yes	0	0	0	0	0	1	By MS/MS	1	57.733	57.733	2	2.0726e-05	60842	20P03690001	69.92	52.291	8756.6	8756.6
ALEEAMEQK	Unmodified	1047.49	0.490661	1603	sp|Q8VDD5|MYH9_MOUSE	yes	yes	0	0	0	0	0	0	By MS/MS	1	28.705	28.705	2	0.0072324	18746	20P03690001	57.785	5.7867	7494.6	7494.6
ALEEANADLEVK	Deamidation (NQ)	1301.64	0.635076	1164	sp|Q6IFX2|K1C42_MOUSE	yes	yes	0	1	0	0	0	0	By MS/MS	1	47.552	47.552	2	0.008302	45253	20P03690001	60.345	9.336	9082.4	9082.4
ALEEANTELEVK	Unmodified	1344.68	0.677275	1092	sp|Q61781|K1C14_MOUSE	no	no	0	0	0	0	0	0	By MS/MS	1	44.101	44.101	2	1.3017e-09	40163	20P03690001	88.021	1.2484	37059	37059
ALEEERPSLR	Unmodified	1198.63	0.6306	1641	sp|Q91VI7|RINI_MOUSE	yes	yes	0	0	0	0	0	1	By MS/MS	1	28.956	28.956	3	0.0042673	19285	20P03690001	57.347	21.806	49244	49244
ALEESNYELEGK	Unmodified	1380.64	0.64089	348	sp|P02535|K1C10_MOUSE	yes	yes	0	0	0	0	0	0	By MS/MS	1	39.849	39.849	2	4.2831e-09	34021	20P03690001	164.48	130.27	107500	107500
ALEHSALAINHK	Unmodified	1302.7	0.704434	816	sp|P70698|PYRG1_MOUSE;sp|P70303|PYRG2_MOUSE	yes	no	0	0	0	0	0	0	By MS/MS	1	24.706	24.706	2	2.3329e-06	13654	20P03690001	125.54	84.142	9773	9773
ALEIIPR	Unmodified	810.496	0.496338	818	sp|P80313|TCPH_MOUSE	yes	yes	0	0	0	0	0	0	By MS/MS	1	57.64	57.64	2	0.0093546	60349	20P03690001	102.71	41.926	161780	161780
ALELDPNLYR	Unmodified	1202.63	0.629537	1093	sp|Q61879|MYH10_MOUSE	no	no	0	0	0	0	0	0	By MS/MS	1	72.667	72.667	2	0.002055	84668	20P03690001	66.056	24.608	15850	15850
ALELDSNNEK	Deamidation (NQ)	1132.52	0.524798	526	sp|P30416|FKBP4_MOUSE	yes	yes	0	1	0	0	0	0	By MS/MS	1	32.089	32.089	2	0.024753	22895	20P03690001	58.511	14.704	14257	14257
ALELTGLK	Unmodified	843.507	0.506569	378	sp|P09405|NUCL_MOUSE	yes	yes	0	0	0	0	0	0	By MS/MS	2	56.907	56.907	1;2	0.0026364	59620	20P03690001	106.91	29.853	610440	610440
ALENPDTASLLGR	Unmodified	1355.7	0.704493	1200	sp|Q6PB44|PTN23_MOUSE	yes	yes	0	0	0	0	0	0	By MS/MS	1	61.486	61.486	2	0.002046	66800	20P03690001	51.643	3.5524	0	0
ALEPTGQSGEAVK	Unmodified	1285.65	0.651395	1443	sp|Q8C4Y3|NELFB_MOUSE	yes	yes	0	0	0	0	0	0	By MS/MS	1	24.748	24.748	2	0.0076111	13743	20P03690001	39.947	1.1968	5677.1	5677.1
ALEQANGELEVK	Unmodified	1299.67	0.667045	451	sp|P19001|K1C19_MOUSE	yes	yes	0	0	0	0	0	0	By MS/MS	1	39.345	39.345	2	4.1854e-09	33249	20P03690001	118.24	73.376	39502	39502
ALEQFLQEYFDGNLK	Deamidation (NQ)	1814.87	0.872681	511	sp|P27773|PDIA3_MOUSE	yes	yes	0	1	0	0	0	0	By MS/MS	4	113.67	113.67	2;3	1.8565e-12	149791	20P03690001	98.281	63.244	70177	70177
ALEQFLQEYFDGNLK	Unmodified	1813.89	0.888665	511	sp|P27773|PDIA3_MOUSE	yes	yes	0	0	0	0	0	0	By MS/MS	4	113.26	113.26	3	2.4956e-05	148422	20P03690001	62.813	20.496	113590	113590
ALEQFLQEYFDGNLKR	Deamidation (NQ)	1970.97	0.973792	511	sp|P27773|PDIA3_MOUSE	yes	yes	0	1	0	0	0	1	By MS/MS	2	109.12	109.12	3	4.6593e-20	141069	20P03690001	119	68.193	76712	76712
ALEQFLQEYFDGNLKR	2 Deamidation (NQ)	1971.96	0.957807	511	sp|P27773|PDIA3_MOUSE	yes	yes	0	2	0	0	0	1	By MS/MS	1	110.47	110.47	3	8.295e-05	144055	20P03690001	69.331	44.906	5991.6	5991.6
ALEQFLQEYFDGNLKR	Unmodified	1969.99	0.989776	511	sp|P27773|PDIA3_MOUSE	yes	yes	0	0	0	0	0	1	By MS/MS	1	107.68	107.68	2	0.00057807	139576	20P03690001	48.623	27.202	0	0
ALEQIDENLIYWPR	Unmodified	1758.89	0.894085	1313	sp|Q8BGS0|MAK16_MOUSE	yes	yes	0	0	0	0	0	0	By MS/MS	1	104.42	104.42	2	0.01642	134326	20P03690001	40.278	23.748	0	0
ALESPERPFLAILGGAK	Unmodified	1767.99	0.98832	379	sp|P09411|PGK1_MOUSE	yes	yes	0	0	0	0	0	1	By MS/MS	2	99.306	99.306	2;3	9.3721e-40	126246	20P03690001	182.15	152.79	201940	201940
ALESSIAPIVIFASNR	Unmodified	1686.93	0.93047	683	sp|P60122|RUVB1_MOUSE	yes	yes	0	0	0	0	0	0	By MS/MS	1	106.46	106.46	3	5.0895e-20	137612	20P03690001	118.5	101.76	71020	71020
ALESSIAPIVIFASNR	Deamidation (NQ)	1687.91	0.914486	683	sp|P60122|RUVB1_MOUSE	yes	yes	0	1	0	0	0	0	By MS/MS	1	107.71	107.71	3	0.001725	139637	20P03690001	47.478	33.394	5343.2	5343.2
ALETLQGQLEEK	Unmodified	1357.71	0.70891	192	sp|E9Q7G0|NUMA1_MOUSE	yes	yes	0	0	0	0	0	0	By MS/MS	1	52.062	52.062	2	0.0069029	51929	20P03690001	43.761	10.499	10405	10405
ALETLTGALFQRPPLIAAVK	Unmodified	2108.24	0.235761	2073	sp|Q9ESX5|DKC1_MOUSE	yes	yes	0	0	0	0	0	1	By MS/MS	1	106.59	106.59	3	7.7797e-08	137811	20P03690001	64.705	50.082	0	0
ALEVELQNVGQSK	Unmodified	1413.75	0.746358	653	sp|P55937|GOGA3_MOUSE	yes	yes	0	0	0	0	0	0	By MS/MS	1	55.822	55.822	2	1.7529e-11	57867	20P03690001	91.457	61.69	16820	16820
ALEVLVAK	Unmodified	841.527	0.527304	2089	sp|Q9JII6|AK1A1_MOUSE	yes	yes	0	0	0	0	0	0	By MS/MS	1	51.643	51.643	2	0.0030073	51407	20P03690001	95.815	39.094	24459	24459
ALEYLQQEVEER	Deamidation (NQ)	1506.72	0.720203	2114	sp|Q9JLI8|SART3_MOUSE	yes	yes	0	1	0	0	0	0	By MS/MS	1	66.499	66.499	2	0.02433	74622	20P03690001	50.286	22.233	7907.5	7907.5
ALEYTIYNQELNETR	Unmodified	1855.9	0.895207	1866	sp|Q9CW03|SMC3_MOUSE	yes	yes	0	0	0	0	0	0	By MS/MS	2	69.144	69.144	2;3	1.3925e-13	78957	20P03690001	118.21	94.754	38885	38885
ALFEIALR	Unmodified	931.549	0.549102	186	sp|E9PZJ8|ASCC3_MOUSE	yes	yes	0	0	0	0	0	0	By MS/MS	1	91.654	91.654	2	0.021451	114171	20P03690001	49.423	2.4288	2474.1	2474.1
ALFGLYMSASHIASNPK	Unmodified	1805.91	0.91344	1857	sp|Q9CRD2|EMC2_MOUSE	yes	yes	0	0	0	0	0	0	By MS/MS	1	84.622	84.622	3	0.001578	103065	20P03690001	40.616	26.271	8275.4	8275.4
ALGDLISATK	Unmodified	987.56	0.560061	494	sp|P26039|TLN1_MOUSE	yes	yes	0	0	0	0	0	0	By MS/MS	1	62.724	62.724	2	0.031698	68919	20P03690001	37.327	11.706	34137	34137
ALGDQILFVSRPDK	Unmodified	1557.85	0.851492	1991	sp|Q9D902|T2EB_MOUSE	yes	yes	0	0	0	0	0	1	By MS/MS	1	73.379	73.379	2	0.035441	85602	20P03690001	44.252	28.311	5919.9	5919.9
ALGEPITLFGEGPAER	Unmodified	1655.85	0.851886	1994	sp|Q9DAW6|PRP4_MOUSE	yes	yes	0	0	0	0	0	0	By MS/MS	1	92.984	92.984	2	0.009635	116173	20P03690001	32.366	20.211	4795.7	4795.7
ALGFPLER	Unmodified	901.502	0.502152	1913	sp|Q9CZU6|CISY_MOUSE	yes	yes	0	0	0	0	0	0	By MS/MS	1	69.934	69.934	2	0.014699	79905	20P03690001	54.157	6.3086	11402	11402
ALGFPLERPK	Unmodified	1126.65	0.649879	1913	sp|Q9CZU6|CISY_MOUSE	yes	yes	0	0	0	0	0	1	By MS/MS	1	56.346	56.346	3	0.0021735	58706	20P03690001	67.334	34.521	85051	85051
ALGGASGGYTTGPEPLVSLLR	Unmodified	2015.07	0.0687549	334	sp|O88986|KBL_MOUSE	yes	yes	0	0	0	0	0	0	By MS/MS	1	105.54	105.54	2	0.00091634	136314	20P03690001	41.911	34.78	10011	10011
ALGLSPSEWSSILEHAR	Unmodified	1851.95	0.947911	1007	sp|Q5SUQ9|CTC1_MOUSE	yes	yes	0	0	0	0	0	0	By MS/MS	1	103.98	103.98	3	0.034668	133619	20P03690001	26.837	15.232	7089	7089
ALGNIQIAHSLYWLLK	Unmodified	1839.04	0.0406896	1064	sp|Q61194|P3C2A_MOUSE	yes	yes	0	0	0	0	0	0	By MS/MS	1	109.93	109.93	3	0.019478	143181	20P03690001	25.823	13.305	3347	3347
ALGPEQLLR	Unmodified	995.576	0.57638	558	sp|P36916|GNL1_MOUSE	yes	yes	0	0	0	0	0	0	By MS/MS	1	65.739	65.739	2	0.0076865	73342	20P03690001	56.258	26.073	5911	5911
ALGQNPTNAEVLK	Unmodified	1353.73	0.725229	1024	sp|Q60605|MYL6_MOUSE;sp|Q8CI43|MYL6B_MOUSE	yes	no	0	0	0	0	0	0	By MS/MS	1	40.877	40.877	2	3.9959e-09	35322	20P03690001	81.632	56.044	17522	17522
ALGTAWAK	Ubiquitination (K)	930.492	0.492316	2184	sp|Q9WTS5|TEN2_MOUSE	yes	yes	0	0	0	0	1	0	By MS/MS	1	42.444	42.444	1	0.0049426	37581	20P03690001	88.643	15.027	65636	65636
ALGVLAQLIWSR	Unmodified	1325.78	0.781956	1913	sp|Q9CZU6|CISY_MOUSE	yes	yes	0	0	0	0	0	0	By MS/MS	1	113.44	113.44	3	1.1012e-08	148834	20P03690001	84.188	68.851	10640	10640
ALGVLAQLIWSR	Deamidation (NQ)	1326.77	0.765971	1913	sp|Q9CZU6|CISY_MOUSE	yes	yes	0	1	0	0	0	0	By MS/MS	1	114.99	114.99	2	0.026222	151146	20P03690001	49.483	27.49	8139.6	8139.6
ALGYFAVVTGK	Unmodified	1124.62	0.622995	670	sp|P58281|OPA1_MOUSE	yes	yes	0	0	0	0	0	0	By MS/MS	1	79.542	79.542	2	0.01302	94985	20P03690001	40.475	17.156	6608.3	6608.3
ALHGEQYLELYKPLPR	Deamidation (NQ)	1927.02	0.0203481	623	sp|P51660|DHB4_MOUSE	yes	yes	0	1	0	0	0	1	By MS/MS	1	67.933	67.933	4	0.00031618	76994	20P03690001	54.859	46.774	6308.9	6308.9
ALHGEQYLELYKPLPR	Unmodified	1926.04	0.0363325	623	sp|P51660|DHB4_MOUSE	yes	yes	0	0	0	0	0	1	By MS/MS	1	65.172	65.172	4	0.0051805	72608	20P03690001	38.977	22.795	11253	11253
ALHHGIDLEK	Unmodified	1131.6	0.603657	1709	sp|Q922B2|SYDC_MOUSE	yes	yes	0	0	0	0	0	0	By MS/MS	2	23.994	23.994	2;3	0.010297	12665	20P03690001	42.243	20.215	52811	52811
ALHLVEDLR	Unmodified	1064.6	0.597843	1455	sp|Q8C8U0|LIPB1_MOUSE	yes	yes	0	0	0	0	0	0	By MS/MS	1	54.282	54.282	3	0.00086538	55596	20P03690001	82.287	32.247	0	0
ALIAAQYSGAQVR	Unmodified	1346.73	0.730648	1987	sp|Q9D8N0|EF1G_MOUSE	yes	yes	0	0	0	0	0	0	By MS/MS	2	48.281	48.281	2;3	2.9681e-09	46170	20P03690001	83.243	58.989	98628	98628
ALIAAQYSGAQVR	Deamidation (NQ)	1347.71	0.714664	1987	sp|Q9D8N0|EF1G_MOUSE	yes	yes	0	1	0	0	0	0	By MS/MS	2	51.332	51.332	2	2.2407e-06	51385	20P03690001	79.875	43.191	52357	52357
ALIAAQYSGAQVR	2 Deamidation (NQ)	1348.7	0.69868	1987	sp|Q9D8N0|EF1G_MOUSE	yes	yes	0	2	0	0	0	0	By MS/MS	1	54.238	54.238	2	0.014741	55538	20P03690001	57.434	37.228	0	0
ALIAGGGAPEIELALR	Unmodified	1549.88	0.882792	820	sp|P80315|TCPD_MOUSE	yes	yes	0	0	0	0	0	0	By MS/MS	2	95.359	95.359	2;3	2.6354e-21	120429	20P03690001	122.33	113.02	309550	309550
ALIDYENSNK	Unmodified	1165.56	0.561517	1989	sp|Q9D8U8|SNX5_MOUSE	yes	yes	0	0	0	0	0	0	By MS/MS	1	39.614	39.614	2	0.0005607	33609	20P03690001	73.499	50.127	30724	30724
ALIESGLGTDFSPDVGYNGYTR	Unmodified	2331.1	0.101905	1540	sp|Q8K411|PREP_MOUSE	yes	yes	0	0	0	0	0	0	By MS/MS	1	90.593	90.593	2	0.01655	112423	20P03690001	24.63	19.239	5840.3	5840.3
ALIESYQNLTR	Unmodified	1306.69	0.688115	1458	sp|Q8CBW3|ABI1_MOUSE	yes	yes	0	0	0	0	0	0	By MS/MS	1	61.485	61.485	2	0.00045987	66844	20P03690001	72.289	45.242	9033.4	9033.4
ALILSPTR	Unmodified	869.533	0.533452	1542	sp|Q8K4L0|DDX54_MOUSE	yes	yes	0	0	0	0	0	0	By MS/MS	1	48.343	48.343	2	0.024394	46187	20P03690001	61.962	20.31	13578	13578
ALIVLAHSEK	Unmodified	1079.63	0.633895	1140	sp|Q64669|NQO1_MOUSE	yes	yes	0	0	0	0	0	0	By MS/MS	1	40.41	40.41	3	0.0051529	34852	20P03690001	47.894	31.223	9883.6	9883.6
ALKDPNAFLFDHLLTLKPVK	Unmodified	2279.3	0.304175	1751	sp|Q99JX4|EIF3M_MOUSE	yes	yes	0	0	0	0	0	2	By MS/MS	1	98.759	98.759	5	0.01643	125611	20P03690001	22.395	19.971	8695.6	8695.6
ALKEEVESLKK	Unmodified	1272.73	0.728917	1783	sp|Q99LJ0|CT2NL_MOUSE	yes	yes	0	0	0	0	0	2	By MS/MS	1	30.75	30.75	2	0.0016207	21164	20P03690001	54.772	16.192	4319.7	4319.7
ALKMKNTK	Oxidation (M);Deamidation (NQ);Ubiquitination (K)	1063.57	0.56958	1442	sp|Q8C4M7|CENPU_MOUSE	yes	yes	0	1	0	1	1	2	By MS/MS	1	19.397	19.397	3	0.017794	6704	20P03690001	42.869	10.399	9050.6	9050.6
ALLALAK	Unmodified	698.469	0.469061	384	sp|P10107|ANXA1_MOUSE;sp|A2BH40|ARI1A_MOUSE	yes	no	0	0	0	0	0	0	By MS/MS	1	54.017	54.018	1	0.024815	55190	20P03690001	109.88	8.1574	70257	70257
ALLANALTSALR	Unmodified	1212.72	0.719021	1853	sp|Q9CR67|TMM33_MOUSE	yes	yes	0	0	0	0	0	0	By MS/MS	1	96.487	96.487	2	0.00092737	121912	20P03690001	67.519	50.288	20377	20377
ALLDFEDK	Unmodified	949.476	0.475663	2054	sp|Q9EQK5|MVP_MOUSE	yes	yes	0	0	0	0	0	0	By MS/MS	1	68.858	68.858	2	0.0035131	78469	20P03690001	89.698	24.446	0	0
ALLELQLEPEELYQTFQR	Unmodified	2219.15	0.147399	669	sp|P58252|EF2_MOUSE	yes	yes	0	0	0	0	0	0	By MS/MS	2	106.95	106.95	2;3	8.5452e-37	146902	20P03690001	138.77	112.95	279350	279350
ALLELQLEPEELYQTFQR	Deamidation (NQ)	2220.13	0.131415	669	sp|P58252|EF2_MOUSE	yes	yes	0	1	0	0	0	0	By MS/MS	1	113.23	113.23	3	0.002895	148438	20P03690001	74.325	57.961	39470	39470
ALLEVLGR	Unmodified	869.533	0.533452	1760	sp|Q99KB8|GLO2_MOUSE	yes	yes	0	0	0	0	0	0	By MS/MS	1	75.746	75.746	2	0.0055272	89000	20P03690001	71.501	6.249	14049	14049
ALLEVVQSGGK	Unmodified	1099.62	0.623724	2268	sp|Q9Z2U0|PSA7_MOUSE;sp|Q9CWH6|PSMA8_MOUSE	yes	no	0	0	0	0	0	0	By MS/MS	1	55.639	55.639	2	3.5418e-06	57715	20P03690001	127.87	45.442	74835	74835
ALLFIPR	Unmodified	828.522	0.522159	396	sp|P11499|HS90B_MOUSE	yes	yes	0	0	0	0	0	0	By MS/MS	1	82.29	82.29	1	7.5905e-13	99228	20P03690001	136.19	28.465	66154	66154
ALLFVPR	Unmodified	814.507	0.506509	368	sp|P07901|HS90A_MOUSE	yes	yes	0	0	0	0	0	0	By MS/MS	1	73.686	73.686	1	0.023474	86291	20P03690001	118.18	55.247	86408	86408
ALLGASALDSIQEFR	Unmodified	1589.84	0.841321	921	sp|Q3TRM4|PLPL6_MOUSE	yes	yes	0	0	0	0	0	0	By MS/MS	1	103.01	103.01	2	0.003352	132077	20P03690001	44.045	29.817	5805.1	5805.1
ALLLEILHEIK	Unmodified	1290.79	0.791123	1564	sp|Q8R180|ERO1A_MOUSE	yes	yes	0	0	0	0	0	0	By MS/MS	2	110.25	110.25	2;3	1.7568e-05	143684	20P03690001	78.548	52.431	42318	42318
ALLLLCGGEDD	Unmodified	1174.55	0.553989	603	sp|P48036|ANXA5_MOUSE	yes	yes	0	0	0	0	0	0	By MS/MS	2	96.122	96.122	1;2	0.0046612	121442	20P03690001	50.353	38.64	11595	11595
ALLLSTYIK	Unmodified	1020.62	0.621933	440;439	sp|P17427|AP2A2_MOUSE;sp|P17426|AP2A1_MOUSE	no	no	0	0	0	0	0	0	By MS/MS	1	85.035	85.035	2	0.0012594	103793	20P03690001	100.57	90.197	57501	57501
ALLLTTSNK	Unmodified	959.565	0.565146	951	sp|Q3UKC1|TAXB1_MOUSE	yes	yes	0	0	0	0	0	0	By MS/MS	1	44.315	44.315	2	0.025851	40416	20P03690001	42.19	8.928	4508.5	4508.5
ALLLVGDVAQAAEVAIEHR	Unmodified	1974.09	0.0898246	1693	sp|Q920Q4|VPS16_MOUSE	yes	yes	0	0	0	0	0	0	By MS/MS	1	112.28	112.28	3	0.00062029	146967	20P03690001	70.094	59.232	13439	13439
ALLPWLLLQR	Unmodified	1221.76	0.759764	1371	sp|Q8BNV1|TRM2A_MOUSE	yes	yes	0	0	0	0	0	0	By MS/MS	1	114.96	114.96	2	0.0050815	151144	20P03690001	54.982	39.838	3164.5	3164.5
ALLQAILQTEDMLK	Unmodified	1585.87	0.874929	189	sp|E9Q557|DESP_MOUSE	yes	yes	0	0	0	0	0	0	By MS/MS	1	114.86	114.86	2	0.011237	150923	20P03690001	40.278	34.196	4786.7	4786.7
ALLQEDYGFFR	Unmodified	1357.67	0.666651	1794	sp|Q99MR3|S12A9_MOUSE	yes	yes	0	0	0	0	0	0	By MS/MS	1	93.958	93.958	2	0.024457	117959	20P03690001	42.843	17.284	0	0
ALLQSSASR	Unmodified	931.509	0.508694	618	sp|P50580|PA2G4_MOUSE	yes	yes	0	0	0	0	0	0	By MS/MS	1	26.307	26.307	2	0.0012338	15799	20P03690001	129.85	48.067	164500	164500
ALLSAVTR	Unmodified	829.502	0.502152	498	sp|P26231|CTNA1_MOUSE;sp|Q61301|CTNA2_MOUSE	yes	no	0	0	0	0	0	0	By MS/MS	1	47.983	47.983	2	0.0045162	45849	20P03690001	134.48	69.226	32528	32528
ALLTLADGR	Unmodified	928.534	0.53418	249	sp|O35639|ANXA3_MOUSE	yes	yes	0	0	0	0	0	0	By MS/MS	1	59.559	59.559	2	0.0004584	63587	20P03690001	146.27	64.978	112070	112070
ALLTPVAIAAGR	Unmodified	1151.7	0.702643	593	sp|P47791|GSHR_MOUSE	yes	yes	0	0	0	0	0	0	By MS/MS	1	76.59	76.59	2	1.8861e-09	90504	20P03690001	88.596	34.845	13544	13544
ALLYLCGGDD	Unmodified	1095.49	0.490661	364	sp|P07356|ANXA2_MOUSE	yes	yes	0	0	0	0	0	0	By MS/MS	1	84.427	84.427	2	0.0027258	102560	20P03690001	63.216	55.844	5514.9	5514.9
ALNCEIEELER	Unmodified	1374.64	0.644929	1477	sp|Q8CG48|SMC2_MOUSE	yes	yes	0	0	0	0	0	0	By MS/MS	1	64.991	64.991	2	0.037173	72347	20P03690001	32.295	15.522	5118.1	5118.1
ALNELASR	Unmodified	872.472	0.47158	1048	sp|Q61001|LAMA5_MOUSE	yes	yes	0	0	0	0	0	0	By MS/MS	1	30.399	30.399	2	0.023052	20811	20P03690001	48.423	48.423	6245.9	6245.9
ALNLAYSSIYGSYR	Unmodified	1576.79	0.788557	1243	sp|Q7TMB8|CYFP1_MOUSE	yes	yes	0	0	0	0	0	0	By MS/MS	1	79.761	79.761	2	0.0085777	95233	20P03690001	38.376	21.756	11103	11103
ALNPLEDWLR	Unmodified	1225.65	0.645522	2246	sp|Q9Z1Q9|SYVC_MOUSE	yes	yes	0	0	0	0	0	0	By MS/MS	1	107.23	107.23	2	0.0079839	138765	20P03690001	48.981	27.609	20911	20911
ALPFWNEEIVPQIK	Unmodified	1682.9	0.903193	2006	sp|Q9DBJ1|PGAM1_MOUSE	yes	yes	0	0	0	0	0	0	By MS/MS	1	107.78	107.78	2	4.8399e-14	139657	20P03690001	104.9	87.653	187490	187490
ALPFWNEEIVPQIK	Deamidation (NQ)	1683.89	0.887209	2006	sp|Q9DBJ1|PGAM1_MOUSE	yes	yes	0	1	0	0	0	0	By MS/MS	1	108.74	108.74	2	1.1773e-05	141216	20P03690001	71.531	56.258	57854	57854
ALPGHLKPFETLLSQNQGGK	Unmodified	2134.15	0.153488	453	sp|P19157|GSTP1_MOUSE;sp|P46425|GSTP2_MOUSE	yes	no	0	0	0	0	0	1	By MS/MS	2	74.892	74.892	3;4	0.0016216	87904	20P03690001	37.169	25.743	33620	33620
ALQASALK	Unmodified	800.476	0.475603	353	sp|P05064|ALDOA_MOUSE	yes	yes	0	0	0	0	0	0	By MS/MS	1	27.499	27.499	2	0.0074626	17544	20P03690001	126.82	12.186	401980	401980
ALQDAFLAIDAK	Unmodified	1274.69	0.687052	1051	sp|Q61074|PPM1G_MOUSE	yes	yes	0	0	0	0	0	0	By MS/MS	1	86.522	86.522	2	4.3477e-06	105957	20P03690001	113.34	76.957	32054	32054
ALQDEWDAVMLHSFTLR	Unmodified	2030.99	0.988396	1766	sp|Q99KP6|PRP19_MOUSE	yes	yes	0	0	0	0	0	0	By MS/MS	1	110.17	110.17	3	9.7009e-13	143552	20P03690001	96.143	75.964	44658	44658
ALQEFDLALR	Unmodified	1174.63	0.634623	1706	sp|Q921N6|DDX27_MOUSE	yes	yes	0	0	0	0	0	0	By MS/MS	1	83.361	83.361	2	0.0072022	100974	20P03690001	50.354	17.461	2445.1	2445.1
ALQEGEGDLSISADR	Unmodified	1559.74	0.742729	2058	sp|Q9ER72|SYCC_MOUSE	yes	yes	0	0	0	0	0	0	By MS/MS	1	47.774	47.774	2	3.3862e-06	45578	20P03690001	81.373	57.697	34480	34480
ALQEGEGDLSISADR	Deamidation (NQ)	1560.73	0.726745	2058	sp|Q9ER72|SYCC_MOUSE	yes	yes	0	1	0	0	0	0	By MS/MS	1	50.445	50.445	2	0.0019421	49617	20P03690001	53.255	23.343	6791.3	6791.3
ALQFLEQVK	Unmodified	1074.61	0.607345	822	sp|P80317|TCPZ_MOUSE	yes	yes	0	0	0	0	0	0	By MS/MS	1	73.402	73.402	2	0.0019925	85493	20P03690001	138.08	62.341	216550	216550
ALQGSLGGVEK	Unmodified	1057.58	0.576774	934	sp|Q3U319|BRE1B_MOUSE	yes	yes	0	0	0	0	0	0	By MS/MS	1	34.984	34.984	2	0.002006	26866	20P03690001	70.089	8.127	0	0
ALQPLEEGEGEEK	Unmodified	1427.68	0.678004	2054	sp|Q9EQK5|MVP_MOUSE	yes	yes	0	0	0	0	0	0	By MS/MS	1	38.097	38.097	2	0.0034858	31417	20P03690001	47.774	26.378	20438	20438
ALQPLEEGEGEEK	Deamidation (NQ)	1428.66	0.662019	2054	sp|Q9EQK5|MVP_MOUSE	yes	yes	0	1	0	0	0	0	By MS/MS	1	41.644	41.644	2	0.0002435	36552	20P03690001	72.705	48.429	7130.1	7130.1
ALQSLAAVFSSSGYQGETDLNDAITEAGK	Unmodified	2942.41	0.414525	1639	sp|Q91VH2|SNX9_MOUSE	yes	yes	0	0	0	0	0	0	By MS/MS	1	109.25	109.25	3	0.00058288	142065	20P03690001	31.252	18.581	7763.9	7763.9
ALQSLALGLR	Unmodified	1040.63	0.634229	2105	sp|Q9JKF1|IQGA1_MOUSE	yes	yes	0	0	0	0	0	0	By MS/MS	1	73.947	73.947	2	7.1074e-05	86561	20P03690001	136.96	92.348	65248	65248
ALQSVGQIVGEVLK	Unmodified	1439.83	0.834779	735	sp|P62334|PRS10_MOUSE	yes	yes	0	0	0	0	0	0	By MS/MS	1	107.12	107.12	2	2.4331e-14	138588	20P03690001	96.247	53.271	31087	31087
ALQSVVQAVPLHELR	Unmodified	1658.95	0.946789	1345	sp|Q8BJY1|PSMD5_MOUSE	yes	yes	0	0	0	0	0	0	By MS/MS	1	73.762	73.762	3	0.0021216	86354	20P03690001	60.631	41.387	0	0
ALSADQGSYR	Unmodified	1066.5	0.504337	2209	sp|Q9WV91|FPRP_MOUSE	yes	yes	0	0	0	0	0	0	By MS/MS	1	23.265	23.265	2	0.017024	11560	20P03690001	42.336	21.816	32366	32366
ALSAIAELLTSEHER	Unmodified	1638.86	0.857699	528	sp|P30999|CTND1_MOUSE	yes	yes	0	0	0	0	0	0	By MS/MS	1	92.126	92.126	3	4.8876e-06	114952	20P03690001	78.902	47.946	8440.9	8440.9
ALSDALTELGYK	Unmodified	1279.67	0.665982	616	sp|P50431|GLYC_MOUSE	yes	yes	0	0	0	0	0	0	By MS/MS	1	85.891	85.891	2	0.00054662	104725	20P03690001	67.519	43.43	16078	16078
ALSIFNELR	Unmodified	1061.59	0.586944	1315	sp|Q8BGZ4|CDC23_MOUSE	yes	yes	0	0	0	0	0	0	By MS/MS	1	91.381	91.381	2	0.022407	113665	20P03690001	43.635	21.785	6957.9	6957.9
ALSQLAEVEEK	Unmodified	1215.63	0.634682	1869;2208	sp|Q9CWK8|SNX2_MOUSE;sp|Q9WV80|SNX1_MOUSE	no	no	0	0	0	0	0	0	By MS/MS	1	48.966	48.966	2	5.6132e-07	47126	20P03690001	107.09	43.997	33838	33838
ALSQPDTVLR	Unmodified	1098.6	0.603323	1641	sp|Q91VI7|RINI_MOUSE	yes	yes	0	0	0	0	0	0	By MS/MS	1	42.272	42.272	2	4.1615e-05	37249	20P03690001	106.4	38.419	32489	32489
ALTAEIDR	Unmodified	887.471	0.471246	1930	sp|Q9D0I9|SYRC_MOUSE	yes	yes	0	0	0	0	0	0	By MS/MS	1	34.334	34.334	2	0.0018798	25861	20P03690001	89.355	27.392	39444	39444
ALTEANVQYAAVR	Unmodified	1404.74	0.736128	1200	sp|Q6PB44|PTN23_MOUSE	yes	yes	0	0	0	0	0	0	By MS/MS	1	47.105	47.105	2	0.0021474	44533	20P03690001	49.333	22.921	0	0
ALTGHLEEVVLAMLK	Unmodified	1622.91	0.906564	384	sp|P10107|ANXA1_MOUSE	yes	yes	0	0	0	0	0	0	By MS/MS	1	113.72	113.72	3	1.2927e-09	149159	20P03690001	93.649	67.667	55647	55647
ALTLGALTLPLAR	Unmodified	1308.81	0.812921	935	sp|Q3U7R1|ESYT1_MOUSE	yes	yes	0	0	0	0	0	0	By MS/MS	1	108.21	108.21	2	0.00047568	140286	20P03690001	63.185	45.049	13571	13571
ALTQPLGLLR	Unmodified	1080.67	0.665529	253	sp|O35682|MYADM_MOUSE	yes	yes	0	0	0	0	0	0	By MS/MS	1	80.746	80.746	2	0.0027589	96770	20P03690001	63.076	44.636	28442	28442
ALTQTGGPHVK	Deamidation (NQ)	1108.59	0.587673	1389	sp|Q8BTM8|FLNA_MOUSE	yes	yes	0	1	0	0	0	0	By MS/MS	2	20.306	20.306	2;3	0.00070758	7779	20P03690001	70.942	51.847	56807	56807
ALTSELANAR	Unmodified	1044.56	0.556372	496	sp|P26041|MOES_MOUSE	yes	yes	0	0	0	0	0	0	By MS/MS	1	39.619	39.619	2	0.0047366	33553	20P03690001	56.548	11.684	38087	38087
ALTTQLIEQTK	Unmodified	1244.7	0.697617	1437	sp|Q8C1A5|THOP1_MOUSE	yes	yes	0	0	0	0	0	0	By MS/MS	1	53.764	53.764	2	0.0020181	54628	20P03690001	63.091	39.061	26497	26497
ALTTQLTDAELAQGR	Unmodified	1586.83	0.826399	1761	sp|Q99KE1|MAOM_MOUSE	yes	yes	0	0	0	0	0	0	By MS/MS	1	59.941	59.941	2	0.00015578	64167	20P03690001	55.975	34.426	11420	11420
ALTTQLTDAELAQGR	Deamidation (NQ)	1587.81	0.810415	1761	sp|Q99KE1|MAOM_MOUSE	yes	yes	0	1	0	0	0	0	By MS/MS	1	65.253	65.253	2	0.013192	72682	20P03690001	47.548	32.757	5080.2	5080.2
ALVADSHPESER	Unmodified	1309.63	0.626243	1108	sp|Q62261|SPTB2_MOUSE	yes	yes	0	0	0	0	0	0	By MS/MS	1	20.294	20.294	2	0.0030896	7766	20P03690001	51.726	33.59	5699.1	5699.1
ALVEEALAQR	Unmodified	1098.6	0.603323	2101	sp|Q9JK81|MYG1_MOUSE	yes	yes	0	0	0	0	0	0	By MS/MS	1	53.323	53.323	2	0.0030119	54208	20P03690001	62.005	32.947	18430	18430
ALVEYEIDLQK	Unmodified	1319.7	0.697283	393	sp|P11103|PARP1_MOUSE	yes	yes	0	0	0	0	0	0	By MS/MS	1	72.115	72.115	2	7.6139e-08	83713	20P03690001	84.309	50.883	21625	21625
ALVFDSTFDQYR	Unmodified	1460.69	0.693594	1440	sp|Q8C3X4|GUF1_MOUSE	yes	yes	0	0	0	0	0	0	By MS/MS	1	84.246	84.246	2	0.026675	102488	20P03690001	32.567	19.166	4390.8	4390.8
ALVMLLEVR	Unmodified	1042.62	0.620887	1780;1299	sp|Q99LG2|TNPO2_MOUSE;sp|Q8BFY9|TNPO1_MOUSE	no	no	0	0	0	0	0	0	By MS/MS	1	98.563	98.563	2	0.0056879	125569	20P03690001	62.463	28.21	12900	12900
ALVPAAELLDSGVISHELYQQLQR	Unmodified	2649.41	0.412615	2132	sp|Q9QXS1|PLEC_MOUSE	yes	yes	0	0	0	0	0	0	By MS/MS	2	111.1	111.1	3;4	2.6229e-05	145013	20P03690001	67.827	61.867	63934	63934
ALVPAAELLDSGVISHELYQQLQR	Deamidation (NQ)	2650.4	0.396631	2132	sp|Q9QXS1|PLEC_MOUSE	yes	yes	0	1	0	0	0	0	By MS/MS	1	112.17	112.17	3	1.6978e-06	146795	20P03690001	48.872	43.04	0	0
ALVPMFVR	Unmodified	931.531	0.531344	559	sp|P37040|NCPR_MOUSE	yes	yes	0	0	0	0	0	0	By MS/MS	1	82.615	82.615	2	0.013703	99890	20P03690001	57.281	28.132	3537.6	3537.6
ALVTGYFMQVAHLER	Unmodified	1733.89	0.892311	236	sp|O35286|DHX15_MOUSE	yes	yes	0	0	0	0	0	0	By MS/MS	1	97.527	97.527	3	6.8077e-05	123765	20P03690001	57.788	39.921	14360	14360
ALWHEAAQAQAR	Unmodified	1350.68	0.679282	351	sp|P03975|IGEB_MOUSE	yes	yes	0	0	0	0	0	0	By MS/MS	1	32.579	32.579	2	1.3572e-07	23654	20P03690001	107.39	84.359	19229	19229
ALYEAGER	Unmodified	907.44	0.439946	384	sp|P10107|ANXA1_MOUSE	yes	yes	0	0	0	0	0	0	By MS/MS	1	25.807	25.807	2	0.011296	15031	20P03690001	79.474	32.392	144340	144340
ALYEAGERR	Unmodified	1063.54	0.541057	384	sp|P10107|ANXA1_MOUSE	yes	yes	0	0	0	0	0	1	By MS/MS	1	20.416	20.416	3	0.0072058	7869	20P03690001	47.603	19.385	13062	13062
ALYEALDLQSAFFK	Unmodified	1614.83	0.829359	1692	sp|Q920E5|FPPS_MOUSE	yes	yes	0	0	0	0	0	0	By MS/MS	1	109.22	109.22	3	0.0095092	141983	20P03690001	33.265	15.6	7489.1	7489.1
ALYFISPTPK	Unmodified	1135.63	0.627746	1033	sp|Q60770|STXB3_MOUSE	yes	yes	0	0	0	0	0	0	By MS/MS	1	71.468	71.468	2	0.0079839	82373	20P03690001	48.981	20.023	18829	18829
ALYGDTLVTGFAR	Unmodified	1382.72	0.719415	953	sp|Q3ULD5|MCCB_MOUSE	yes	yes	0	0	0	0	0	0	By MS/MS	1	83.661	83.661	2	0.035028	101380	20P03690001	29.937	8.5413	10281	10281
ALYLSDNDFEILPPDIGK	Unmodified	2019.02	0.0200733	868	sp|Q01730|RSU1_MOUSE	yes	yes	0	0	0	0	0	0	By MS/MS	1	107.54	107.54	3	0.00082484	139272	20P03690001	42.633	28.069	14969	14969
ALYLVNWIWR	Deamidation (NQ)	1333.72	0.718293	1838	sp|Q9CQM2|ERD22_MOUSE	yes	yes	0	1	0	0	0	0	By MS/MS	1	114.57	114.57	2	0.025695	150552	20P03690001	42.348	17.883	0	0
ALYTFEPR	Unmodified	995.508	0.507631	1116	sp|Q62422|OSTF1_MOUSE	yes	yes	0	0	0	0	0	0	By MS/MS	1	56.094	56.094	2	0.035465	58269	20P03690001	43.083	8.3283	10208	10208
ALYTLVNK	Unmodified	920.533	0.533118	1349	sp|Q8BK72|RT27_MOUSE	yes	yes	0	0	0	0	0	0	By MS/MS	1	49.642	49.642	2	0.010834	48207	20P03690001	63.419	24.613	21743	21743
ALYYLQIHPQELR	Unmodified	1642.88	0.883126	932	sp|Q3U1J4|DDB1_MOUSE	yes	yes	0	0	0	0	0	0	By MS/MS	1	75.731	75.731	3	1.1481e-09	88942	20P03690001	84.892	60.392	40753	40753
ALYYLQIHPQELR	Deamidation (NQ)	1643.87	0.867142	932	sp|Q3U1J4|DDB1_MOUSE	yes	yes	0	1	0	0	0	0	By MS/MS	1	78.649	78.649	3	0.0037343	93637	20P03690001	52.101	36.303	10777	10777
AMEALALAER	Unmodified	1073.55	0.55393	1805	sp|Q99PL5|RRBP1_MOUSE	yes	yes	0	0	0	0	0	0	By MS/MS	1	60.496	60.496	2	0.0094234	65190	20P03690001	51.252	25.693	0	0
AMEAVAAQGK	Unmodified	974.486	0.485516	2006;297	sp|O70250|PGAM2_MOUSE;sp|Q9DBJ1|PGAM1_MOUSE	no	no	0	0	0	0	0	0	By MS/MS	1	20.561	20.561	2	0.0066262	8089	20P03690001	55.084	27.26	8142.2	8142.2
AMKETKGMISLK	Oxidation (M)	1351.72	0.720343	800	sp|P70290|EM55_MOUSE	yes	yes	0	0	0	1	0	2	By MS/MS	1	40.104	40.104	3	0.0071363	34384	20P03690001	42.843	10.548	1190.8	1190.8
AMLESIGVPLEK	Unmodified	1285.7	0.695174	1667	sp|Q91WQ3|SYYC_MOUSE	yes	yes	0	0	0	0	0	0	By MS/MS	1	79.815	79.815	2	0.016597	95631	20P03690001	36.631	11.856	6343	6343
ANAAALTPEQR	Unmodified	1140.59	0.588735	351	sp|P03975|IGEB_MOUSE	yes	yes	0	0	0	0	0	0	By MS/MS	1	25.017	25.017	2	5.5346e-06	13917	20P03690001	127.17	72.192	70682	70682
ANAAALTPEQR	Deamidation (NQ)	1141.57	0.572751	351	sp|P03975|IGEB_MOUSE	yes	yes	0	1	0	0	0	0	By MS/MS	1	27.029	27.029	2	1.9945e-07	16620	20P03690001	93.345	58.167	35486	35486
ANDDIIVNWVNR	Unmodified	1427.72	0.715727	1757	sp|Q99K51|PLST_MOUSE	yes	yes	0	0	0	0	0	0	By MS/MS	1	85.989	85.989	3	0.00047988	105071	20P03690001	65.408	48.648	5442.2	5442.2
ANDDLADAGLEK	Unmodified	1230.57	0.57281	1758	sp|Q99K70|RRAGC_MOUSE;sp|Q7TT45|RRAGD_MOUSE	yes	no	0	0	0	0	0	0	By MS/MS	1	39.399	39.399	2	0.0082785	33287	20P03690001	41.825	19.295	12437	12437
ANDLTHSLSSYLK	Unmodified	1447.73	0.730708	1910	sp|Q9CZT6|CMS1_MOUSE	yes	yes	0	0	0	0	0	0	By MS/MS	1	70.274	70.274	3	7.5533e-05	80672	20P03690001	68.972	46.651	11549	11549
ANGHLLLNSEK	Unmodified	1194.64	0.635685	1364	sp|Q8BMJ2|SYLC_MOUSE	yes	yes	0	0	0	0	0	0	By MS/MS	1	29.088	29.088	3	0.017637	19240	20P03690001	34.264	14.058	14406	14406
ANGYPGNFSPSFSELQR	Deamidation (NQ)	1870.85	0.848591	1630	sp|Q8VI94|OASL1_MOUSE	yes	yes	0	1	0	0	0	0	By MS/MS	1	79.845	79.845	2	0.0094221	95891	20P03690001	44.662	27.41	5107.7	5107.7
ANHTIYINNLNEK	Unmodified	1542.78	0.779055	1105	sp|Q62189|SNRPA_MOUSE	yes	yes	0	0	0	0	0	0	By MS/MS	1	37.609	37.609	2	0.02585	30657	20P03690001	31.722	16.784	6285.3	6285.3
ANIQAVSLK	Unmodified	942.55	0.549831	1996	sp|Q9DB34|CHM2A_MOUSE	yes	yes	0	0	0	0	0	0	By MS/MS	1	38.923	38.923	2	0.0040799	32725	20P03690001	77.662	20.382	0	0
ANKLDHVVTIIK	Unmodified	1349.8	0.803085	2087	sp|Q9JIF0|ANM1_MOUSE	yes	yes	0	0	0	0	0	1	By MS/MS	1	44.022	44.022	3	0.00246	39829	20P03690001	53.051	37.253	36004	36004
ANLEAFTADK	Unmodified	1078.53	0.529489	1090	sp|Q61768|KINH_MOUSE	yes	yes	0	0	0	0	0	0	By MS/MS	1	46.707	46.707	2	0.034386	43920	20P03690001	42.083	20.091	0	0
ANLIVLGAVPR	Unmodified	1121.69	0.692078	2011	sp|Q9DBR3|ARMC8_MOUSE	yes	yes	0	0	0	0	0	0	By MS/MS	1	79.654	79.654	2	1.9401e-05	95210	20P03690001	113.44	87.329	5796.6	5796.6
ANLPQSFQVDTSK	Unmodified	1433.72	0.715058	1389	sp|Q8BTM8|FLNA_MOUSE	yes	yes	0	0	0	0	0	0	By MS/MS	1	52.146	52.146	2	8.2035e-12	52071	20P03690001	102.52	56.168	138280	138280
ANLPQSFQVDTSK	Deamidation (NQ)	1434.7	0.699074	1389	sp|Q8BTM8|FLNA_MOUSE	yes	yes	0	1	0	0	0	0	By MS/MS	2	55.244	55.244	2	6.0091e-12	56940	20P03690001	97.084	67.016	85839	85839
ANLPQSFQVDTSK	2 Deamidation (NQ)	1435.68	0.683089	1389	sp|Q8BTM8|FLNA_MOUSE	yes	yes	0	2	0	0	0	0	By MS/MS	1	58.638	58.638	2	0.0021961	62245	20P03690001	64.374	50.194	13593	13593
ANLQIDQINTDLNLER	Unmodified	1868.96	0.959204	1603	sp|Q8VDD5|MYH9_MOUSE	yes	yes	0	0	0	0	0	0	By MS/MS	1	84.175	84.175	2	3.4258e-29	102402	20P03690001	167.18	123.32	59184	59184
ANLQIDQINTDLNLER	Deamidation (NQ)	1869.94	0.94322	1603	sp|Q8VDD5|MYH9_MOUSE	yes	yes	0	1	0	0	0	0	By MS/MS	1	86.032	86.032	2	1.4291e-05	105063	20P03690001	86.873	73.454	14135	14135
ANLQIDQINTDLNLER	2 Deamidation (NQ)	1870.93	0.927236	1603	sp|Q8VDD5|MYH9_MOUSE	yes	yes	0	2	0	0	0	0	By MS/MS	1	89.51	89.51	2	0.0011589	110756	20P03690001	57.525	38.59	4114.8	4114.8
ANLVLLSGANEGR	Unmodified	1312.71	0.709913	1329	sp|Q8BHG1|NRDC_MOUSE	yes	yes	0	0	0	0	0	0	By MS/MS	1	63.275	63.275	2	0.00555	69559	20P03690001	48.131	28.007	11872	11872
ANNVDYTVHSVR	Unmodified	1373.67	0.668776	1137	sp|Q64514|TPP2_MOUSE	yes	yes	0	0	0	0	0	0	By MS/MS	1	27.488	27.488	3	0.012801	17282	20P03690001	34.444	15.633	9543.4	9543.4
ANPALYVLR	Unmodified	1015.58	0.581465	1808	sp|Q99PV0|PRP8_MOUSE	yes	yes	0	0	0	0	0	0	By MS/MS	1	66.016	66.016	2	0.00079493	73917	20P03690001	78.149	59.171	27086	27086
ANPFGGASHAK	Unmodified	1055.51	0.514842	727	sp|P62267|RS23_MOUSE	yes	yes	0	0	0	0	0	0	By MS/MS	1	20.82	20.82	3	0.033565	8453	20P03690001	29.317	14.648	5741.3	5741.3
ANSFTVSSVSAPSWLHR	Unmodified	1844.92	0.916946	1605	sp|Q8VDJ3|VIGLN_MOUSE	yes	yes	0	0	0	0	0	0	By MS/MS	1	77.208	77.208	3	0.00056552	91528	20P03690001	63.46	49.232	27873	27873
ANTFVAELK	Unmodified	991.534	0.533846	374	sp|P08249|MDHM_MOUSE	yes	yes	0	0	0	0	0	0	By MS/MS	1	53.962	53.962	2	0.0012662	54937	20P03690001	121.73	93.559	170140	170140
ANVTAIR	Unmodified	743.429	0.428987	823	sp|P80318|TCPG_MOUSE	yes	yes	0	0	0	0	0	0	By MS/MS	1	23.088	23.088	2	0.028471	11467	20P03690001	86.472	48.312	0	0
ANVTVLDTQIR	Unmodified	1228.68	0.67755	1150	sp|Q69ZN7|MYOF_MOUSE	yes	yes	0	0	0	0	0	0	By MS/MS	1	55.955	55.955	2	4.0658e-08	58111	20P03690001	140.78	88.39	26407	26407
ANVTVLDTQIR	Deamidation (NQ)	1229.66	0.661566	1150	sp|Q69ZN7|MYOF_MOUSE	yes	yes	0	1	0	0	0	0	By MS/MS	1	59.435	59.435	2	0.023382	63342	20P03690001	54.343	35.718	6293.1	6293.1
APDELHYTYLDTFGRPVIVAYK	Unmodified	2567.31	0.306025	1679	sp|Q91YQ5|RPN1_MOUSE	yes	yes	0	0	0	0	0	1	By MS/MS	2	87.84	87.84	3;4	0.00044199	107905	20P03690001	63.869	53.875	43398	43398
APDFVFYAPR	Unmodified	1181.59	0.586944	496;495;497	sp|P26040|EZRI_MOUSE;sp|P26041|MOES_MOUSE;sp|P26043|RADI_MOUSE	no	no	0	0	0	0	0	0	By MS/MS	1	81.539	81.539	2	4.482e-07	98228	20P03690001	174.86	134.71	303920	303920
APELLLGAK	Unmodified	910.549	0.548768	488	sp|P24788|CD11B_MOUSE	yes	yes	0	0	0	0	0	0	By MS/MS	1	58.266	58.266	2	0.0089153	61668	20P03690001	53.089	32.117	9400.8	9400.8
APELLLGAR	Unmodified	938.555	0.554916	1407	sp|Q8R3L8|CDK8_MOUSE;sp|Q8BWD8|CDK19_MOUSE	yes	no	0	0	0	0	0	0	By MS/MS	1	61.327	61.327	2	0.0075752	66549	20P03690001	56.632	38.465	6481.9	6481.9
APELVLVR	Unmodified	895.549	0.549102	1530	sp|Q8K2J0|PLCD3_MOUSE	yes	yes	0	0	0	0	0	0	By MS/MS	1	60.323	60.323	2	0.018971	64907	20P03690001	67.494	43.725	0	0
APEVSQYIYQVYDSILK	Unmodified	2015.03	0.0251587	2003	sp|Q9DBG3|AP2B1_MOUSE	yes	yes	0	0	0	0	0	0	By MS/MS	1	115.23	115.23	2	0.0011532	151566	20P03690001	57.71	46.671	10899	10899
APFAAHGYGAFLTLSILDR	Unmodified	2019.06	0.0577962	2173	sp|Q9R1P3|PSB2_MOUSE	yes	yes	0	0	0	0	0	0	By MS/MS	1	108.77	108.77	3	4.5061e-20	141300	20P03690001	106.93	83.294	29176	29176
APGFAHLAGLDK	Unmodified	1195.63	0.634957	1660	sp|Q91WD5|NDUS2_MOUSE	yes	yes	0	0	0	0	0	0	By MS/MS	1	57.561	57.561	3	0.00078243	60438	20P03690001	61.423	29.205	10160	10160
APGLGLVLER	Unmodified	1023.61	0.60768	2188	sp|Q9WU56|TRUA_MOUSE	yes	yes	0	0	0	0	0	0	By MS/MS	1	74.566	74.566	2	0.0033857	87407	20P03690001	62.633	35.379	27123	27123
APGPGLAQGLPQLHSLVLR	Unmodified	1923.11	0.105415	985	sp|Q505F5|LRC47_MOUSE	yes	yes	0	0	0	0	0	0	By MS/MS	2	91.74	91.74	3	0.025025	114135	20P03690001	27.523	19.814	8866.6	8866.6
APHVLVLGSGVYR	Unmodified	1366.77	0.772119	171	sp|B2RQC6|PYR1_MOUSE	yes	yes	0	0	0	0	0	0	By MS/MS	2	59.008	59.008	2;3	7.5248e-07	62918	20P03690001	74.21	74.21	59251	59251
APILIATDVASR	Unmodified	1225.7	0.703037	1084;983	sp|Q61656|DDX5_MOUSE;sp|Q501J6|DDX17_MOUSE	no	no	0	0	0	0	0	0	By MS/MS	3	58.603	58.603	2;3	1.5472e-07	70604	20P03690001	108.24	78.077	319860	319860
APLKPYPVPTSDNILIQEQTQLK	Unmodified	2592.42	0.416304	1395	sp|Q8BU30|SYIC_MOUSE	yes	yes	0	0	0	0	0	1	By MS/MS	1	78.929	78.929	3	0.0002578	94232	20P03690001	56.681	43.314	32144	32144
APLKPYPVPTSDNILIQEQTQLK	Deamidation (NQ)	2593.4	0.400319	1395	sp|Q8BU30|SYIC_MOUSE	yes	yes	0	1	0	0	0	1	By MS/MS	1	84.816	84.816	3	0.00025157	103272	20P03690001	42.185	37.545	9362.9	9362.9
APLQGDHNHLFIR	Unmodified	1516.79	0.789895	1019	sp|Q5XJE5|LEO1_MOUSE	yes	yes	0	0	0	0	0	0	By MS/MS	1	42.408	42.408	3	0.034153	37456	20P03690001	33.227	17.429	7996.5	7996.5
APLQVAVLGPTGVAEPVEVR	Unmodified	2001.13	0.125876	1626	sp|Q8VHX6|FLNC_MOUSE	yes	yes	0	0	0	0	0	0	By MS/MS	2	88.918	88.918	2;3	0.00072719	109646	20P03690001	48.053	38.442	43061	43061
APLVPPGSPVVNALFR	Unmodified	1632.94	0.935162	2082	sp|Q9JHU9|INO1_MOUSE	yes	yes	0	0	0	0	0	0	By MS/MS	1	105.61	105.61	2	0.0019369	136347	20P03690001	45.438	24.192	32586	32586
APLYDLAAHEDK	Unmodified	1341.66	0.65648	2097	sp|Q9JJA4|WDR12_MOUSE	yes	yes	0	0	0	0	0	0	By MS/MS	1	46.418	46.418	3	0.030667	43318	20P03690001	28.283	4.6065	13772	13772
APNSPDVLEIEFKK	Unmodified	1585.84	0.835173	431	sp|P16460|ASSY_MOUSE	yes	yes	0	0	0	0	0	1	By MS/MS	1	66.73	66.73	3	0.00085209	75017	20P03690001	53.924	38.537	9179.7	9179.7
APNVLASEPEIPK	Unmodified	1363.73	0.734731	2183	sp|Q9WTP6|KAD2_MOUSE	yes	yes	0	0	0	0	0	0	By MS/MS	1	60.21	60.21	2	9.6515e-05	64927	20P03690001	70.197	55.297	21372	21372
APPSVFAQVPQAPPVLVFK	Unmodified	1991.12	0.124419	354	sp|P05201|AATC_MOUSE	yes	yes	0	0	0	0	0	0	By MS/MS	1	106.79	106.79	2	0.0013571	138111	20P03690001	74.618	61.826	19599	19599
APPVPGAVSGGSGEVDELFDVK	Unmodified	2126.05	0.0531644	336	sp|O89079|COPE_MOUSE	yes	yes	0	0	0	0	0	0	By MS/MS	2	94.166	94.166	2;3	0.00084461	118309	20P03690001	34.839	25.78	22703	22703
APQVLVLAPTR	Unmodified	1163.7	0.702643	2090	sp|Q9JIK5|DDX21_MOUSE	yes	yes	0	0	0	0	0	0	By MS/MS	1	62.894	62.894	2	3.0666e-08	68793	20P03690001	110.08	70.773	116750	116750
APQVLVLAPTR	Deamidation (NQ)	1164.69	0.686658	2090	sp|Q9JIK5|DDX21_MOUSE	yes	yes	0	1	0	0	0	0	By MS/MS	1	66.663	66.663	2	2.1229e-07	75064	20P03690001	100.04	82.141	25181	25181
APSDLYQIILK	Unmodified	1259.71	0.712539	242	sp|O35350|CAN1_MOUSE	yes	yes	0	0	0	0	0	0	By MS/MS	1	95.823	95.823	2	0.024582	120986	20P03690001	42.797	25.775	0	0
APSIIFIDELDAIGTK	Unmodified	1701.92	0.918903	327	sp|O88685|PRS6A_MOUSE	yes	yes	0	0	0	0	0	0	By MS/MS	1	110.98	110.98	3	0.0008018	144800	20P03690001	47.491	29.862	6225.4	6225.4
APSIIFIDELDAIGTKR	Unmodified	1858.02	0.0200137	327	sp|O88685|PRS6A_MOUSE	yes	yes	0	0	0	0	0	1	By MS/MS	1	106.2	106.2	3	0.0070371	137155	20P03690001	30.042	18.399	5629	5629
APSQLALFSVSDK	Unmodified	1361.72	0.719081	1868	sp|Q9CWJ9|PUR9_MOUSE	yes	yes	0	0	0	0	0	0	By MS/MS	1	79.648	79.648	2	5.5891e-09	95355	20P03690001	110.44	68.749	54490	54490
APSYIEIFGR	Unmodified	1151.6	0.597509	161	sp|A2AN08|UBR4_MOUSE	yes	yes	0	0	0	0	0	0	By MS/MS	1	85.385	85.385	2	0.0038435	104449	20P03690001	60.598	26.211	9607.1	9607.1
APTNPSVEDEPLLR	Unmodified	1536.78	0.778386	394	sp|P11157|RIR2_MOUSE	yes	yes	0	0	0	0	0	0	By MS/MS	1	56.249	56.249	2	0.00020379	58337	20P03690001	57.148	44.88	46806	46806
APTNPSVEDEPLLR	Deamidation (NQ)	1537.76	0.762402	394	sp|P11157|RIR2_MOUSE	yes	yes	0	1	0	0	0	0	By MS/MS	1	60.334	60.334	2	0.0027158	64933	20P03690001	47.774	26.118	0	0
APVDITGQFEK	Unmodified	1203.61	0.613553	2058	sp|Q9ER72|SYCC_MOUSE	yes	yes	0	0	0	0	0	0	By MS/MS	1	55.071	55.071	2	0.00037364	56701	20P03690001	72.705	36.28	40799	40799
APVDITGQFEKWEAEEVELNK	Unmodified	2431.19	0.19072	2058	sp|Q9ER72|SYCC_MOUSE	yes	yes	0	0	0	0	0	1	By MS/MS	1	103.51	103.51	3	1.3527e-05	132815	20P03690001	84.946	69.221	25598	25598
APVLLSSLDR	Unmodified	1069.61	0.613159	2209	sp|Q9WV91|FPRP_MOUSE	yes	yes	0	0	0	0	0	0	By MS/MS	1	69.877	69.877	2	0.0014432	80184	20P03690001	70.412	37.149	11161	11161
APVLYLEGR	Unmodified	1016.57	0.565481	1276	sp|Q80VY9|DHX33_MOUSE	yes	yes	0	0	0	0	0	0	By MS/MS	1	57.394	57.394	2	0.02701	60077	20P03690001	41.704	22.068	6468	6468
APVPASELLDAK	Unmodified	1209.66	0.660503	2132	sp|Q9QXS1|PLEC_MOUSE	yes	yes	0	0	0	0	0	0	By MS/MS	1	61.179	61.179	2	0.00072553	66245	20P03690001	66.004	52.195	32014	32014
APVPTGEVYFADSFDR	Unmodified	1769.83	0.826065	551	sp|P35564|CALX_MOUSE	yes	yes	0	0	0	0	0	0	By MS/MS	2	85.486	85.486	2;3	3.2051e-08	104583	20P03690001	88.19	72.916	104300	104300
APVVGILVLDGHNVPLPEPLEVAHDLSK	Unmodified	2927.61	0.612043	919	sp|Q3TJ91|L2GL2_MOUSE	yes	yes	0	0	0	0	0	0	By MS/MS	1	109.27	109.27	4	0.0027691	142051	20P03690001	24.612	20.833	10166	10166
APWELLELR	Unmodified	1125.62	0.618244	1667	sp|Q91WQ3|SYYC_MOUSE	yes	yes	0	0	0	0	0	0	By MS/MS	1	104.72	104.72	2	0.00022625	134673	20P03690001	86.18	52.367	133010	133010
AQAALAVNISAAR	Unmodified	1254.7	0.704434	822	sp|P80317|TCPZ_MOUSE	yes	yes	0	0	0	0	0	0	By MS/MS	1	52.175	52.175	2	3.5183e-11	52200	20P03690001	88.075	66.082	20885	20885
AQAFEAIK	Unmodified	876.471	0.470518	1832	sp|Q9CQF8|RT63_MOUSE	yes	yes	0	0	0	0	0	0	By MS/MS	1	51.14	51.14	1	0.035452	50710	20P03690001	73.039	10.325	52929	52929
AQALAIETEAELER	Unmodified	1542.79	0.788951	2054	sp|Q9EQK5|MVP_MOUSE	yes	yes	0	0	0	0	0	0	By MS/MS	1	66.496	66.496	2	0.00012919	74577	20P03690001	58.723	37.373	9782	9782
AQDLTSLLEELK	Unmodified	1358.73	0.729311	1232	sp|Q6ZWQ0|SYNE2_MOUSE	yes	yes	0	0	0	0	0	0	By MS/MS	1	108.59	108.59	2	0.0038632	141032	20P03690001	50.088	34.147	0	0
AQDTAELFFEDVR	Unmodified	1539.72	0.720537	620	sp|P51174|ACADL_MOUSE	yes	yes	0	0	0	0	0	0	By MS/MS	1	94.078	94.078	2	0.00024341	118011	20P03690001	66.246	48.652	33254	33254
AQDTAELFFEDVR	Deamidation (NQ)	1540.7	0.704553	620	sp|P51174|ACADL_MOUSE	yes	yes	0	1	0	0	0	0	By MS/MS	1	96.818	96.818	2	0.019482	122551	20P03690001	47.537	29.871	7859.4	7859.4
AQEEAERLEADR	Unmodified	1415.66	0.664085	495	sp|P26040|EZRI_MOUSE	yes	yes	0	0	0	0	0	1	By MS/MS	1	22.926	22.926	3	0.0033002	11268	20P03690001	50.467	15.772	14381	14381
AQEEEAKRQEEEEEAAAQR	Unmodified	2230.01	0.009796	946	sp|Q3UHX9|CI114_MOUSE	yes	yes	0	0	0	0	0	2	By MS/MS	1	19.941	19.941	3	0.0017646	7360	20P03690001	39.905	29.35	2425.4	2425.4
AQEIAPGDK	Unmodified	927.466	0.46616	1849	sp|Q9CR16|PPID_MOUSE	yes	yes	0	0	0	0	0	0	By MS/MS	1	17.863	17.863	2	0.01406	4551	20P03690001	47.844	19.67	6325.3	6325.3
AQEQLATALQNLEEAEK	Unmodified	1884.94	0.942886	1166	sp|Q6IRU2|TPM4_MOUSE	yes	yes	0	0	0	0	0	0	By MS/MS	1	92.991	92.991	2	0.0019876	116271	20P03690001	43.244	32.383	7375.6	7375.6
AQFEGIVTDLIK	Unmodified	1332.73	0.728917	560	sp|P38647|GRP75_MOUSE	yes	yes	0	0	0	0	0	0	By MS/MS	2	102.36	102.36	2;3	3.0135e-09	131143	20P03690001	142.77	108.58	284720	284720
AQFEGIVTDLIKR	Unmodified	1488.83	0.830028	560	sp|P38647|GRP75_MOUSE	yes	yes	0	0	0	0	0	1	By MS/MS	1	90.465	90.465	3	0.00049686	112149	20P03690001	57.434	35.885	29861	29861
AQGLYETINVTIPAGIQTDQK	Unmodified	2259.17	0.174676	1788	sp|Q99M87|DNJA3_MOUSE	yes	yes	0	0	0	0	0	0	By MS/MS	1	90.48	90.48	3	0.0012728	112311	20P03690001	61.963	50.306	11634	11634
AQIFANSVDNAR	Unmodified	1304.65	0.647313	357	sp|P05784|K1C18_MOUSE	yes	yes	0	0	0	0	0	0	By MS/MS	2	42.517	42.517	2;3	0.00050854	37432	20P03690001	67.997	33.434	96617	96617
AQIFANSVDNAR	Deamidation (NQ)	1305.63	0.631328	357	sp|P05784|K1C18_MOUSE	yes	yes	0	1	0	0	0	0	By MS/MS	3	45.896	45.896	2	7.7057e-08	41659	20P03690001	85.672	47.092	45744	45744
AQIHDLVLVGGSTR	Unmodified	1464.8	0.804876	445	sp|Q61696|HS71A_MOUSE;sp|P17879|HS71B_MOUSE	yes	no	0	0	0	0	0	0	By MS/MS	2	54.55	54.55	2;3	9.1923e-07	55809	20P03690001	73.279	56.506	89591	89591
AQIHDLVLVGGSTR	Deamidation (NQ)	1465.79	0.788892	445	sp|Q61696|HS71A_MOUSE;sp|P17879|HS71B_MOUSE	yes	no	0	1	0	0	0	0	By MS/MS	1	58.118	58.118	3	0.011712	61271	20P03690001	40.983	23.318	13480	13480
AQILPIR	Acetyl (Protein N-term)	851.523	0.522887	1145	sp|Q68FD5|CLH1_MOUSE	yes	yes	1	0	0	0	0	0	By MS/MS	1	86.741	86.741	1	0.0037607	106342	20P03690001	77.748	20.646	56891	56891
AQLADSFHLQQFFR	Deamidation (NQ)	1707.84	0.836904	432	sp|P16546|SPTN1_MOUSE	yes	yes	0	1	0	0	0	0	By MS/MS	1	102.27	102.27	3	0.0081162	130821	20P03690001	44.511	30.502	2937.3	2937.3
AQNELIWNIKDELKK	Unmodified	1841	0.00469803	393	sp|P11103|PARP1_MOUSE	yes	yes	0	0	0	0	0	2	By MS/MS	1	72.234	72.234	4	0.021945	83788	20P03690001	28.166	17.436	6156.5	6156.5
AQQELEEQTR	Unmodified	1230.58	0.584044	496	sp|P26041|MOES_MOUSE	yes	yes	0	0	0	0	0	0	By MS/MS	1	19.538	19.538	2	2.9339e-05	6931	20P03690001	94.465	24.409	26731	26731
AQQELEEQTR	Deamidation (NQ)	1231.57	0.568059	496	sp|P26041|MOES_MOUSE	yes	yes	0	1	0	0	0	0	By MS/MS	1	21.348	21.348	2	0.029525	9072	20P03690001	58.274	12.906	8912	8912
AQQIHSQSSQQYPLYDLDLGK	Unmodified	2418.18	0.181553	189	sp|E9Q557|DESP_MOUSE	yes	yes	0	0	0	0	0	0	By MS/MS	1	72.051	72.051	3	0.00062209	83545	20P03690001	48.077	29.843	6282.9	6282.9
AQQQLENGFK	Deamidation (NQ)	1162.56	0.561852	1501	sp|Q8CJ53|CIP4_MOUSE	yes	yes	0	1	0	0	0	0	By MS/MS	1	30.098	30.098	2	0.0095507	20416	20P03690001	69.65	50.556	8230.1	8230.1
AQQQLENGFK	Unmodified	1161.58	0.577836	1501	sp|Q8CJ53|CIP4_MOUSE	yes	yes	0	0	0	0	0	0	By MS/MS	1	31.675	31.675	2	0.0045923	22293	20P03690001	57.203	36.866	10389	10389
AQQSLNSIHSK	Unmodified	1211.63	0.625849	1080	sp|Q61595|KTN1_MOUSE	yes	yes	0	0	0	0	0	0	By MS/MS	1	17.712	17.712	3	0.036821	4136	20P03690001	36.32	4.0003	6484.9	6484.9
AQQVSQGLDVLTAK	Unmodified	1456.79	0.788557	1142	sp|Q64727|VINC_MOUSE	yes	yes	0	0	0	0	0	0	By MS/MS	1	60.116	60.116	2	2.0477e-10	64708	20P03690001	91.657	59.327	17635	17635
AQSDGIWGEHEVDYILFLR	Unmodified	2247.1	0.0960322	664	sp|P58044|IDI1_MOUSE	yes	yes	0	0	0	0	0	0	By MS/MS	1	109.96	109.96	3	0.0011924	143193	20P03690001	38.379	28.688	10048	10048
AQSELSGAADEAAR	Unmodified	1374.64	0.637536	1957	sp|Q9D3D9|ATPD_MOUSE	yes	yes	0	0	0	0	0	0	By MS/MS	1	28.587	28.587	2	0.00038272	18648	20P03690001	53.491	35.769	4192.5	4192.5
AQTEGINISEEALNHLGEIGTK	Unmodified	2323.17	0.165568	683	sp|P60122|RUVB1_MOUSE	yes	yes	0	0	0	0	0	0	By MS/MS	2	88.137	88.137	2;3	0.00046045	108746	20P03690001	36.319	23.886	63180	63180
AQVAQPGGDTIFGK	Unmodified	1387.71	0.709579	806	sp|P70349|HINT1_MOUSE	yes	yes	0	0	0	0	0	0	By MS/MS	1	51.232	51.232	2	0.0039109	50602	20P03690001	44.925	34.377	14352	14352
AQVEDAFR	Unmodified	934.451	0.450845	452	sp|P19096|FAS_MOUSE	yes	yes	0	0	0	0	0	0	By MS/MS	1	36.231	36.231	2	0.0019285	28647	20P03690001	89.698	57.228	33562	33562
AQVEIITDGEEPAEMIQVLGPK	Unmodified	2366.2	0.203928	482	sp|P24452|CAPG_MOUSE	yes	yes	0	0	0	0	0	0	By MS/MS	2	105.55	105.55	2;3	0.00089328	136135	20P03690001	65.881	48.144	30696	30696
AQVEQELTTLR	Unmodified	1286.68	0.68303	2132	sp|Q9QXS1|PLEC_MOUSE	yes	yes	0	0	0	0	0	0	By MS/MS	1	54.966	54.966	2	0.0044429	56621	20P03690001	54.199	33.2	14307	14307
AQVSLLIR	Unmodified	898.56	0.560001	229	sp|O35129|PHB2_MOUSE	yes	yes	0	0	0	0	0	0	By MS/MS	1	61.189	61.189	2	0.0021667	66371	20P03690001	116.73	69.127	47834	47834
AQYEALAQK	Unmodified	1020.52	0.52401	357	sp|P05784|K1C18_MOUSE	yes	yes	0	0	0	0	0	0	By MS/MS	1	27.279	27.279	2	0.0020735	17184	20P03690001	125.75	91.36	64121	64121
AQYEALAQK	Deamidation (NQ)	1021.51	0.508025	357	sp|P05784|K1C18_MOUSE	yes	yes	0	1	0	0	0	0	By MS/MS	1	30.295	30.295	2	0.0021144	20640	20P03690001	83.883	46.789	18118	18118
AQYEDIANR	Unmodified	1078.5	0.504337	398;1721;1316	sp|P11679|K2C8_MOUSE;sp|Q922U2|K2C5_MOUSE;sp|Q8BGZ7|K2C75_MOUSE	no	no	0	0	0	0	0	0	By MS/MS	1	28.217	28.217	2	0.011599	18175	20P03690001	50.353	18.418	21569	21569
AQYEDIAQK	Unmodified	1064.51	0.513839	965	sp|Q3UV17|K22O_MOUSE	yes	yes	0	0	0	0	0	0	By MS/MS	1	26.001	26.001	2	0.0013137	15451	20P03690001	130.98	62.425	141140	141140
AQYEDIAQK	Deamidation (NQ)	1065.5	0.497855	965	sp|Q3UV17|K22O_MOUSE	yes	yes	0	1	0	0	0	0	By MS/MS	1	28.281	28.281	2	0.011889	18319	20P03690001	136.52	67.728	36126	36126
AREYELLAK	Unmodified	1091.6	0.597509	1537	sp|Q8K342|RASF9_MOUSE	yes	yes	0	0	0	0	0	1	By MS/MS	1	28.623	28.623	3	0.010006	18929	20P03690001	51.276	1.1687	239650	239650
ARFEELCSDLFR	Unmodified	1541.73	0.729662	445	sp|Q61696|HS71A_MOUSE;sp|P17879|HS71B_MOUSE	yes	no	0	0	0	0	0	1	By MS/MS	1	79.952	79.952	3	0.018001	95756	20P03690001	43.03	25.365	0	0
ARFEELNADLFR	Unmodified	1479.75	0.747027	765;436	sp|P63017|HSP7C_MOUSE;sp|P17156|HSP72_MOUSE	no	no	0	0	0	0	0	1	By MS/MS	1	76.725	76.725	2	0.019824	90421	20P03690001	54.09	40.281	333770	333770
ARFEELNADLFR	Deamidation (NQ)	1480.73	0.731042	765;436	sp|P63017|HSP7C_MOUSE;sp|P17156|HSP72_MOUSE	no	no	0	1	0	0	0	1	By MS/MS	2	82.232	82.232	2;3	1.5919e-08	99017	20P03690001	112.95	80.092	119440	119440
ARPAMEAVIR	Unmodified	1112.61	0.612448	1567	sp|Q8R1F1|NIBL1_MOUSE	yes	yes	0	0	0	0	0	1	By MS/MS	1	35.227	35.227	3	0.0083654	27318	20P03690001	47.302	15.88	19714	19714
ARPETNADLR	Unmodified	1141.58	0.583984	535	sp|P32507|NECT2_MOUSE	yes	yes	0	0	0	0	0	1	By MS/MS	1	16.961	16.961	3	0.0045849	3018	20P03690001	55.806	27.982	3166.4	3166.4
ARPFPDGLAEDIDKGEVSAR	Unmodified	2142.07	0.0705458	669	sp|P58252|EF2_MOUSE	yes	yes	0	0	0	0	0	2	By MS/MS	5	63.134	63.134	3;4	2.9106e-36	73048	20P03690001	148.66	128.75	264110	264110
ARPVILDPADPTGNVAGGNPEGWR	Unmodified	2458.24	0.23532	399	sp|P11928|OAS1A_MOUSE	yes	yes	0	0	0	0	0	1	By MS/MS	1	71.302	71.302	3	0.00077588	82304	20P03690001	48.579	43.322	15673	15673
ARQEEVYSELQAR	Unmodified	1577.78	0.779783	2132	sp|Q9QXS1|PLEC_MOUSE	yes	yes	0	0	0	0	0	1	By MS/MS	1	37.625	37.625	3	0.0065844	30679	20P03690001	40.983	20.206	10107	10107
ASAELALGENNEVLK	Unmodified	1556.8	0.804601	355	sp|P05202|AATM_MOUSE	yes	yes	0	0	0	0	0	0	By MS/MS	2	61.295	61.295	2;3	9.206e-20	66446	20P03690001	143.46	77.068	132900	132900
ASAELALGENNEVLK	Deamidation (NQ)	1557.79	0.788617	355	sp|P05202|AATM_MOUSE	yes	yes	0	1	0	0	0	0	By MS/MS	2	65.049	65.049	2	0.0014531	72271	20P03690001	56.25	22.149	15128	15128
ASAFALQEQPVVNAVIDDATK	Unmodified	2186.12	0.121913	1951	sp|Q9D2G2|ODO2_MOUSE	yes	yes	0	0	0	0	0	0	By MS/MS	1	105.18	105.18	3	0.0044994	135555	20P03690001	32.896	14.316	0	0
ASAGSAFFPGR	Unmodified	1066.52	0.519593	2191	sp|Q9WUA2|SYFB_MOUSE	yes	yes	0	0	0	0	0	0	By MS/MS	1	52.085	52.085	2	1.0164e-07	51960	20P03690001	83.045	62.345	29701	29701
ASDFLLLLNK	Unmodified	1132.65	0.64921	2045	sp|Q9EPK2|XRP2_MOUSE	yes	yes	0	0	0	0	0	0	By MS/MS	1	101.72	101.72	2	5.1347e-06	129974	20P03690001	86.898	46.795	5759.5	5759.5
ASEDFVDPWTVR	Unmodified	1420.66	0.662294	537	sp|P32921|SYWC_MOUSE	yes	yes	0	0	0	0	0	0	By MS/MS	1	83.555	83.555	2	0.021617	101161	20P03690001	34.331	19.346	9716.1	9716.1
ASENAIVWK	Unmodified	1016.53	0.529095	828	sp|P84091|AP2M1_MOUSE	yes	yes	0	0	0	0	0	0	By MS/MS	1	46.255	46.255	2	0.00041588	43245	20P03690001	81.099	46.167	13262	13262
ASGLVPNVVVLVATVR	Unmodified	1592.96	0.961377	973	sp|Q3V3R1|C1TM_MOUSE	yes	yes	0	0	0	0	0	0	By MS/MS	1	111.91	111.91	2	0.0063799	146325	20P03690001	35.492	29.113	9158.6	9158.6
ASGNAQIGK	Acetyl (Protein N-term)	886.451	0.450845	1058	sp|Q61171|PRDX2_MOUSE	yes	yes	1	0	0	0	0	0	By MS/MS	1	22.21	22.21	2	7.3504e-53	10371	20P03690001	145.9	110.75	0	0
ASGNYATVISHNPETK	Unmodified	1687.82	0.816563	759	sp|P62918|RL8_MOUSE	yes	yes	0	0	0	0	0	0	By MS/MS	2	33.697	33.697	2;3	4.3765e-39	25085	20P03690001	180.12	149.54	146300	146300
ASGNYATVISHNPETK	Deamidation (NQ)	1688.8	0.800578	759	sp|P62918|RL8_MOUSE	yes	yes	0	1	0	0	0	0	By MS/MS	1	35.084	35.084	2	0.0013025	27006	20P03690001	60.253	50.971	7618.8	7618.8
ASGNYATVISHNPETKK	Unmodified	1815.91	0.911526	759	sp|P62918|RL8_MOUSE	yes	yes	0	0	0	0	0	1	By MS/MS	1	27.071	27.071	4	0.0034554	16717	20P03690001	36.637	26.566	21305	21305
ASGPGLNASGIPASLPVEFTIDAR	Unmodified	2339.21	0.212125	1626	sp|Q8VHX6|FLNC_MOUSE	yes	yes	0	0	0	0	0	0	By MS/MS	1	105.86	105.86	3	0.0064241	136485	20P03690001	24.975	16.445	16000	16000
ASGPGLNTTGVPASLPVEFTIDAK	Unmodified	2341.22	0.216541	1389	sp|Q8BTM8|FLNA_MOUSE	yes	yes	0	0	0	0	0	0	By MS/MS	4	91.806	91.806	2;3	2.657e-17	129006	20P03690001	97.542	73.907	196450	196450
ASGVAVSDGVIK	Acetyl (Protein N-term)	1143.61	0.613553	450	sp|P18760|COF1_MOUSE	yes	yes	1	0	0	0	0	0	By MS/MS	1	59.712	59.712	2	0.001216	63833	20P03690001	69.352	41.148	33024	33024
ASGVEGADVVK	Unmodified	1030.53	0.529489	441	sp|P17710|HXK1_MOUSE	yes	yes	0	0	0	0	0	0	By MS/MS	1	26.873	26.873	2	2.0488e-05	16581	20P03690001	79.283	29.243	23356	23356
ASHLELNNGTK	Acetyl (Protein N-term);Deamidation (NQ)	1225.59	0.59388	575	sp|P45376|ALDR_MOUSE	yes	yes	1	1	0	0	0	0	By MS/MS	2	39.077	39.077	2	5.7095e-08	32437	20P03690001	131.06	69.28	55222	55222
ASHLLEVLLR	Unmodified	1149.69	0.686993	638	sp|P53569|CEBPZ_MOUSE	yes	yes	0	0	0	0	0	0	By MS/MS	1	87.888	87.888	3	6.8959e-05	108075	20P03690001	79.148	57.155	5382.5	5382.5
ASIAALEAK	Unmodified	872.497	0.496732	1603	sp|Q8VDD5|MYH9_MOUSE	yes	yes	0	0	0	0	0	0	By MS/MS	1	38.628	38.628	2	0.0012954	32330	20P03690001	104.42	45.442	151170	151170
ASIHEAWTDGK	Unmodified	1213.57	0.572751	662;1252	sp|Q7TPR4|ACTN1_MOUSE;sp|P57780|ACTN4_MOUSE	no	no	0	0	0	0	0	0	By MS/MS	1	31.541	31.541	3	0.0020292	22148	20P03690001	57.567	32.792	9859.7	9859.7
ASIPFSVVGSNQLIEAK	Unmodified	1758.95	0.9516	569	sp|P42208|SEPT2_MOUSE	yes	yes	0	0	0	0	0	0	By MS/MS	2	91.056	91.056	2;3	4.374e-08	113307	20P03690001	89.374	66.012	50272	50272
ASIPFSVVGSNQLIEAK	Deamidation (NQ)	1759.94	0.935615	569	sp|P42208|SEPT2_MOUSE	yes	yes	0	1	0	0	0	0	By MS/MS	1	94.165	94.165	2	0.0054755	118302	20P03690001	43.946	30.309	0	0
ASITFEHMFEEVPIVIK	Unmodified	1989.03	0.0281356	1664	sp|Q91WK2|EIF3H_MOUSE	yes	yes	0	0	0	0	0	0	By MS/MS	1	108.46	108.46	3	0.0089592	140705	20P03690001	29.662	18.975	18147	18147
ASIWVGPR	Acetyl (Protein N-term)	926.497	0.497401	249	sp|O35639|ANXA3_MOUSE	yes	yes	1	0	0	0	0	0	By MS/MS	2	84.531	84.531	1;2	0.0037286	102959	20P03690001	108.09	79.833	91080	91080
ASKEESLQIQVQDILEQNEALK	Unmodified	2512.3	0.302062	1080	sp|Q61595|KTN1_MOUSE	yes	yes	0	0	0	0	0	1	By MS/MS	1	99.958	99.958	3	0.026557	127610	20P03690001	22.649	15.066	9981.7	9981.7
ASLAAILEHSLFSTEQK	Unmodified	1843.97	0.967978	198	sp|F7BJB9|MORC3_MOUSE	yes	yes	0	0	0	0	0	0	By MS/MS	1	110.01	110.01	3	0.0002644	143319	20P03690001	56.906	41.936	0	0
ASLEAAIADAEQR	Unmodified	1343.67	0.668108	398	sp|P11679|K2C8_MOUSE	yes	yes	0	0	0	0	0	0	By MS/MS	2	69.681	69.681	2;3	7.3555e-13	79653	20P03690001	95.981	63.414	39868	39868
ASLENSLEETK	Unmodified	1219.59	0.593211	2264	sp|Q9Z2K1|K1C16_MOUSE	yes	yes	0	0	0	0	0	0	By MS/MS	1	40.793	40.793	2	3.3092e-08	35205	20P03690001	97.779	75.775	19108	19108
ASLLDDYQLPEILR	Unmodified	1644.87	0.872287	1622	sp|Q8VHK9|DHX36_MOUSE	yes	yes	0	0	0	0	0	0	By MS/MS	1	109.03	109.03	2	0.00426	141678	20P03690001	44.252	23.667	9450	9450
ASLNLIEK	Unmodified	886.512	0.512382	630	sp|P52293|IMA1_MOUSE	yes	yes	0	0	0	0	0	0	By MS/MS	1	48.118	48.118	2	0.0036809	46023	20P03690001	74.376	9.1241	11329	11329
ASLQADVQNYK	Unmodified	1235.61	0.614616	1925	sp|Q9D0F1|NDC80_MOUSE	yes	yes	0	0	0	0	0	0	By MS/MS	1	40.373	40.373	2	8.38e-14	34784	20P03690001	105.46	59.631	0	0
ASLQELDLSSNK	Unmodified	1303.66	0.66196	1641	sp|Q91VI7|RINI_MOUSE	yes	yes	0	0	0	0	0	0	By MS/MS	1	53.652	53.652	2	4.3585e-08	54499	20P03690001	103.23	18.751	51196	51196
ASLSLAPVNIFK	Acetyl (Protein N-term)	1300.74	0.739088	819	sp|P80314|TCPB_MOUSE	yes	yes	1	0	0	0	0	0	By MS/MS	1	113.62	113.62	2	0.022937	149069	20P03690001	42.843	18.589	6823.4	6823.4
ASLYNAVTTEDVEK	Unmodified	1538.75	0.746418	1759	sp|Q99K85|SERC_MOUSE	yes	yes	0	0	0	0	0	0	By MS/MS	1	54.982	54.982	2	4.9136e-13	56584	20P03690001	115.04	86.329	38936	38936
ASNGDAWVEAHGK	Unmodified	1340.61	0.610927	560	sp|P38647|GRP75_MOUSE	yes	yes	0	0	0	0	0	0	By MS/MS	2	25.877	25.877	2;3	0.00024341	15141	20P03690001	66.246	54.01	48956	48956
ASNGDAWVEAHGK	Deamidation (NQ)	1341.59	0.594943	560	sp|P38647|GRP75_MOUSE	yes	yes	0	1	0	0	0	0	By MS/MS	2	30.097	30.097	2;3	0.00072322	22120	20P03690001	62.044	45.271	30280	30280
ASNLQDLVYK	Unmodified	1149.6	0.602988	1477	sp|Q8CG48|SMC2_MOUSE	yes	yes	0	0	0	0	0	0	By MS/MS	1	57.275	57.275	2	0.018983	59768	20P03690001	41.242	26.098	11622	11622
ASSFVLALEPELESR	Unmodified	1646.85	0.851551	1679	sp|Q91YQ5|RPN1_MOUSE	yes	yes	0	0	0	0	0	0	By MS/MS	2	101.43	101.43	2;3	7.8826e-19	129533	20P03690001	151.56	120.99	82513	82513
ASSGLLYPLER	Unmodified	1204.65	0.645187	894	sp|Q08943|SSRP1_MOUSE	yes	yes	0	0	0	0	0	0	By MS/MS	1	73.207	73.207	2	7.6699e-05	85685	20P03690001	74.611	26.327	37944	37944
ASSLISLLK	Unmodified	930.575	0.574983	1121	sp|Q62448|IF4G2_MOUSE	yes	yes	0	0	0	0	0	0	By MS/MS	1	87.475	87.475	2	0.0073077	107297	20P03690001	57.532	35.835	11724	11724
ASTALSNEQQAR	Unmodified	1274.62	0.621492	197	sp|F6ZDS4|TPR_MOUSE	yes	yes	0	0	0	0	0	0	By MS/MS	1	18.47	18.47	2	0.013221	5359	20P03690001	38.178	26.859	6015.7	6015.7
ASTALSNEQQAR	Deamidation (NQ)	1275.61	0.605507	197	sp|F6ZDS4|TPR_MOUSE	yes	yes	0	1	0	0	0	0	By MS/MS	1	19.584	19.584	2	0.013316	6892	20P03690001	66.023	45.245	0	0
ASTLLYGQLK	Unmodified	1092.62	0.61791	2019	sp|Q9DC23|DJC10_MOUSE	yes	yes	0	0	0	0	0	0	By MS/MS	1	57.246	57.246	2	0.0052407	59992	20P03690001	54.259	27.473	10743	10743
ASVAFHTQLFFK	Unmodified	1394.73	0.734671	1861	sp|Q9CSH3|RRP44_MOUSE	yes	yes	0	0	0	0	0	0	By MS/MS	1	76.697	76.697	3	0.03667	90493	20P03690001	26.532	2.4606	5580.1	5580.1
ASVGTLAFDEYGRPFLIIK	Acetyl (Protein N-term)	2138.14	0.141192	821	sp|P80316|TCPE_MOUSE	yes	yes	1	0	0	0	0	1	By MS/MS	1	113.07	113.07	2	1.2347e-30	148176	20P03690001	126.81	98.061	50804	50804
ASVITQVFHVPLEER	Unmodified	1723.93	0.925719	1605	sp|Q8VDJ3|VIGLN_MOUSE	yes	yes	0	0	0	0	0	0	By MS/MS	1	91.193	91.193	3	0.029991	113489	20P03690001	30.575	19.316	4209	4209
ASVLEELQK	Acetyl (Protein N-term)	1057.57	0.56554	1890	sp|Q9CXW3|CYBP_MOUSE	yes	yes	1	0	0	0	0	0	By MS/MS	1	99.684	99.684	2	0.0042094	127032	20P03690001	128.27	55.662	13073	13073
ASVMLFMK	Unmodified	925.477	0.476531	1839	sp|Q9CQM9|GLRX3_MOUSE	yes	yes	0	0	0	0	0	0	By MS/MS	1	77.68	77.68	2	0.016174	92076	20P03690001	52.716	39.679	6345.4	6345.4
ASVTVGGEQISAIGR	Unmodified	1443.77	0.768156	2041	sp|Q9DD18|DTD1_MOUSE	yes	yes	0	0	0	0	0	0	By MS/MS	1	55.693	55.693	2	1.8895e-05	57777	20P03690001	73.262	35.935	18418	18418
ASYAVSEAIPK	Unmodified	1134.59	0.592089	1178	sp|Q6P1B1|XPP1_MOUSE	yes	yes	0	0	0	0	0	0	By MS/MS	1	45.974	45.974	2	0.0035081	42665	20P03690001	54.023	36.927	9693.3	9693.3
ATAAECLR	Unmodified	890.428	0.428001	312	sp|O70551|SRPK1_MOUSE	yes	yes	0	0	0	0	0	0	By MS/MS	1	21.281	21.281	2	0.0090702	9096	20P03690001	66.27	15.304	6158.6	6158.6
ATAAFILANEHNVALFK	Unmodified	1828.98	0.983569	1350	sp|Q8BKC5|IPO5_MOUSE	yes	yes	0	0	0	0	0	0	By MS/MS	1	87.75	87.75	3	0.036672	108040	20P03690001	26.414	14.496	14377	14377
ATAATEEPFPFHGLLPK	Acetyl (Protein N-term)	1866.95	0.9516	1137	sp|Q64514|TPP2_MOUSE	yes	yes	1	0	0	0	0	0	By MS/MS	1	105.68	105.68	2	0.0062556	136116	20P03690001	42.947	15.181	19793	19793
ATADDELSFK	Unmodified	1095.51	0.508419	1025	sp|Q60631|GRB2_MOUSE	yes	yes	0	0	0	0	0	0	By MS/MS	1	45.441	45.441	2	0.0051907	42050	20P03690001	54.486	16.21	14475	14475
ATAGAYIASQTVK	Unmodified	1279.68	0.677216	289	sp|O55234|PSB5_MOUSE	yes	yes	0	0	0	0	0	0	By MS/MS	1	38.296	38.296	2	0.013292	31603	20P03690001	36.592	18.997	42554	42554
ATAGDTHLGGEDFDNR	Unmodified	1674.72	0.723391	445;433	sp|Q61696|HS71A_MOUSE;sp|P17879|HS71B_MOUSE;sp|P16627|HS71L_MOUSE	no	no	0	0	0	0	0	0	By MS/MS	1	32.915	32.915	2	1.6898e-21	23961	20P03690001	126.46	88.164	39230	39230
ATAGDTHLGGEDFDNR	Deamidation (NQ)	1675.71	0.707406	445;433	sp|Q61696|HS71A_MOUSE;sp|P17879|HS71B_MOUSE;sp|P16627|HS71L_MOUSE	no	no	0	1	0	0	0	0	By MS/MS	1	34.938	34.938	2	0.0014171	26809	20P03690001	43.261	28.099	0	0
ATAVMPDGQFK	Oxidation (M)	1179.56	0.559409	552	sp|P35700|PRDX1_MOUSE	yes	yes	0	0	0	1	0	0	By MS/MS	1	30.255	30.255	2	0.012055	20574	20P03690001	61.577	45	7714.4	7714.4
ATAVMPDGQFK	Unmodified	1163.56	0.564494	552	sp|P35700|PRDX1_MOUSE	yes	yes	0	0	0	0	0	0	By MS/MS	1	43.061	43.061	2	0.00055572	38429	20P03690001	80.69	60.17	0	0
ATDAEADVASLNR	Unmodified	1331.63	0.631722	674	sp|P58771|TPM1_MOUSE;sp|P58774|TPM2_MOUSE	yes	no	0	0	0	0	0	0	By MS/MS	1	39.493	39.493	2	1.2551e-06	33374	20P03690001	76.759	43.671	14947	14947
ATDFVVDR	Unmodified	921.456	0.455596	643	sp|P54071|IDHP_MOUSE	yes	yes	0	0	0	0	0	0	By MS/MS	1	38.328	38.328	2	0.0043678	31759	20P03690001	105.94	48.124	56178	56178
ATDFVVPGPGK	Unmodified	1086.57	0.57096	332	sp|O88844|IDHC_MOUSE	yes	yes	0	0	0	0	0	0	By MS/MS	1	49.204	49.204	2	0.0022335	47665	20P03690001	61.344	41.984	20052	20052
ATEAVLWEALR	Unmodified	1257.67	0.671737	2140	sp|Q9QYH6|MAGD1_MOUSE	yes	yes	0	0	0	0	0	0	By MS/MS	1	92.912	92.912	2	0.008009	116247	20P03690001	44.82	19.694	5734.6	5734.6
ATEEPSGTGSDELIK	Unmodified	1532.72	0.720597	262	sp|O54724|CAVN1_MOUSE	yes	yes	0	0	0	0	0	0	By MS/MS	1	37.21	37.21	2	1.7269e-19	30074	20P03690001	139.73	103.41	32489	32489
ATENDIYNFFSPLNPVR	Unmodified	1995.97	0.969041	2271;256	sp|Q9Z2X1|HNRPF_MOUSE;sp|O35737|HNRH1_MOUSE	no	no	0	0	0	0	0	0	By MS/MS	1	110.09	110.09	3	0.0055245	143458	20P03690001	35.348	24.896	0	0
ATFDAISK	Unmodified	851.439	0.438883	491	sp|P25444|RS2_MOUSE	yes	yes	0	0	0	0	0	0	By MS/MS	1	35.86	35.86	2	0.032149	27935	20P03690001	44.318	22.358	257830	257830
ATFMVGSYGPRPEEYEFLTPVEEAPK	Unmodified	2943.4	0.400061	1082	sp|Q61599|GDIR2_MOUSE	yes	yes	0	0	0	0	0	1	By MS/MS	1	97.628	97.628	3	0.0023441	123845	20P03690001	27.753	22.406	9138.8	9138.8
ATFSEFAAK	Unmodified	970.476	0.475997	1483	sp|Q8CGF7|TCRG1_MOUSE	yes	yes	0	0	0	0	0	0	By MS/MS	1	46.314	46.314	1	0.0087185	43163	20P03690001	64.42	35.004	19846	19846
ATFVELSTK	Acetyl (Protein N-term)	1036.54	0.544076	464	sp|P21300|ALD1_MOUSE;sp|P45377|ALD2_MOUSE	yes	no	1	0	0	0	0	0	By MS/MS	1	86.638	86.638	1	0.007806	105894	20P03690001	47.603	26.303	5431.6	5431.6
ATFYLNVLEQK	Unmodified	1324.7	0.702702	2150	sp|Q9QZE5|COPG1_MOUSE	yes	yes	0	0	0	0	0	0	By MS/MS	1	88.611	88.611	2	0.0081356	109415	20P03690001	44.71	27.542	5715.1	5715.1
ATGGFTPDELLK	Unmodified	1247.64	0.639768	654	sp|P56183|RRP1_MOUSE	yes	yes	0	0	0	0	0	0	By MS/MS	1	76.35	76.35	2	0.0019525	90046	20P03690001	56.956	30.838	13906	13906
ATGVLLYDLVSR	Unmodified	1305.73	0.729251	1367	sp|Q8BML9|SYQ_MOUSE	yes	yes	0	0	0	0	0	0	By MS/MS	1	102.08	102.08	2	0.017578	130615	20P03690001	36.181	15.404	11448	11448
ATIEEAYSR	Unmodified	1038.5	0.498189	963	sp|Q3UQN2|FCHO2_MOUSE	yes	yes	0	0	0	0	0	0	By MS/MS	1	30.151	30.151	2	0.00078388	20543	20P03690001	94.804	67.55	18399	18399
ATIGADFLTK	Unmodified	1035.56	0.560061	619	sp|P51150|RAB7A_MOUSE	yes	yes	0	0	0	0	0	0	By MS/MS	1	66.461	66.461	2	0.0041156	74506	20P03690001	59.367	36.837	44592	44592
ATIQPVFDPSK	Unmodified	1201.63	0.634288	1626	sp|Q8VHX6|FLNC_MOUSE	yes	yes	0	0	0	0	0	0	By MS/MS	1	54.425	54.425	2	0.019954	55887	20P03690001	37.613	7.0011	16449	16449
ATISALEAK	Unmodified	902.507	0.507297	1093	sp|Q61879|MYH10_MOUSE	yes	yes	0	0	0	0	0	0	By MS/MS	1	36.19	36.19	2	0.00038	28474	20P03690001	90.263	54.994	25469	25469
ATISLSDSDLLR	Unmodified	1289.68	0.682695	1807	sp|Q99PU8|DHX30_MOUSE	yes	yes	0	0	0	0	0	0	By MS/MS	1	76.811	76.811	2	0.0069029	90854	20P03690001	43.761	7.0771	9017.5	9017.5
ATISNDGATILK	Unmodified	1202.65	0.650667	818	sp|P80313|TCPH_MOUSE	yes	yes	0	0	0	0	0	0	By MS/MS	1	44.574	44.574	2	7.8645e-09	40677	20P03690001	95.98	18.788	29170	29170
ATLEILIPDFVK	Unmodified	1357.79	0.785704	2055	sp|Q9EQM6|DGCR8_MOUSE	yes	yes	0	0	0	0	0	0	By MS/MS	1	110.93	110.93	2	0.0017477	144850	20P03690001	58.32	27.431	16248	16248
ATLKDQLIVNLLK	Acetyl (Protein N-term)	1509.91	0.913029	358	sp|P06151|LDHA_MOUSE	yes	yes	1	0	0	0	0	1	By MS/MS	2	109.4	109.4	2;3	6.8992e-07	142350	20P03690001	75.483	43.189	146460	146460
ATLKDQLIVNLLK	Acetyl (Protein N-term);Deamidation (NQ)	1510.9	0.897045	358	sp|P06151|LDHA_MOUSE	yes	yes	1	1	0	0	0	1	By MS/MS	1	111.15	111.15	2	1.359e-07	145140	20P03690001	79.885	58.847	18413	18413
ATLKDQLIVNLLKEEQAPQNK	Acetyl (Protein N-term)	2434.34	0.343139	358	sp|P06151|LDHA_MOUSE	yes	yes	1	0	0	0	0	2	By MS/MS	1	101.79	101.79	3	0.00084137	130219	20P03690001	58.206	50.571	13384	13384
ATLPDADKER	Unmodified	1114.56	0.561852	1252	sp|Q7TPR4|ACTN1_MOUSE	yes	yes	0	0	0	0	0	1	By MS/MS	1	19.687	19.687	3	0.0038858	6949	20P03690001	59.198	38.421	21902	21902
ATLPSPDKLPGFK	Unmodified	1369.76	0.760552	871	sp|Q02053|UBA1_MOUSE	yes	yes	0	0	0	0	0	1	By MS/MS	2	63.507	63.507	2;3	1.9315e-11	69766	20P03690001	90.861	74.768	67429	67429
ATLQESEVKVDGEQK	Acetyl (Protein N-term)	1701.84	0.842109	1793	sp|Q99MN1|SYK_MOUSE	yes	yes	1	0	0	0	0	1	By MS/MS	1	43.735	43.735	2	0.00055672	39597	20P03690001	57.525	33.849	14171	14171
ATLTVSLDPGPLK	Unmodified	1310.74	0.744567	1929	sp|Q9D0I8|MRT4_MOUSE	yes	yes	0	0	0	0	0	0	By MS/MS	1	75.168	75.168	2	0.00015755	88311	20P03690001	72.891	51.342	44781	44781
ATLVKPTPVNVPVSQK	Deamidation (NQ)	1677.97	0.966522	2190	sp|Q9WU78|PDC6I_MOUSE	yes	yes	0	1	0	0	0	1	By MS/MS	1	44.642	44.642	3	0.004139	41032	20P03690001	40.968	34.561	13087	13087
ATLVKPTPVNVPVSQK	Unmodified	1676.98	0.982506	2190	sp|Q9WU78|PDC6I_MOUSE	yes	yes	0	0	0	0	0	1	By MS/MS	1	42.551	42.551	3	3.0373e-07	37600	20P03690001	77.505	67.969	23036	23036
ATLWYVPLSLK	Unmodified	1289.74	0.73836	1634	sp|Q91V12|BACH_MOUSE	yes	yes	0	0	0	0	0	0	By MS/MS	1	106.93	106.93	2	0.012974	138265	20P03690001	40.516	28.747	57966	57966
ATLYVTAIEDR	Unmodified	1250.65	0.650667	2087	sp|Q9JIF0|ANM1_MOUSE	yes	yes	0	0	0	0	0	0	By MS/MS	1	63.523	63.523	2	1.2229e-07	70144	20P03690001	134.38	104.61	147780	147780
ATNIEVLSNTFQFTNEAR	Unmodified	2054.01	0.00688288	1656	sp|Q91W50|CSDE1_MOUSE	yes	yes	0	0	0	0	0	0	By MS/MS	2	95.343	95.343	2;3	1.2507e-29	120101	20P03690001	123	91.682	50488	50488
ATNIEVLSNTFQFTNEAR	Deamidation (NQ)	2054.99	0.990898	1656	sp|Q91W50|CSDE1_MOUSE	yes	yes	0	1	0	0	0	0	By MS/MS	2	98.052	98.052	2	0.0070692	126379	20P03690001	43.696	18.742	6761.1	6761.1
ATNLTVSAVR	Unmodified	1030.58	0.577108	635	sp|P52825|CPT2_MOUSE	yes	yes	0	0	0	0	0	0	By MS/MS	1	36.011	36.011	2	0.01981	28358	20P03690001	46.796	15.038	0	0
ATQALVLAPTR	Unmodified	1139.67	0.666257	691	sp|P60843|IF4A1_MOUSE	yes	yes	0	0	0	0	0	0	By MS/MS	1	47.82	47.82	2	1.3233e-08	45822	20P03690001	143.31	110.99	119060	119060
ATQALVLAPTR	Deamidation (NQ)	1140.65	0.650273	691	sp|P60843|IF4A1_MOUSE	yes	yes	0	1	0	0	0	0	By MS/MS	1	51.91	51.91	2	9.1172e-08	51829	20P03690001	144.57	121.93	33316	33316
ATQTLQTLGEAQSK	Unmodified	1474.76	0.762736	1253	sp|Q7TPV4|MBB1A_MOUSE	yes	yes	0	0	0	0	0	0	By MS/MS	1	37.686	37.686	2	3.4802e-07	30742	20P03690001	77.068	50.357	9767	9767
ATSHVGEIEQELALAR	Unmodified	1722.89	0.890062	1714	sp|Q922J3|CLIP1_MOUSE	yes	yes	0	0	0	0	0	0	By MS/MS	1	70.197	70.197	3	0.00013299	80632	20P03690001	59.728	45.863	7088.9	7088.9
ATSSFSQSVSSLFGEDNVR	Unmodified	2016.94	0.938863	1418	sp|Q8BXV2|BRI3B_MOUSE	yes	yes	0	0	0	0	0	0	By MS/MS	1	96.954	96.954	2	0.035607	122976	20P03690001	23.399	16.884	5883.9	5883.9
ATTVNIGSISTADGSALVK	Unmodified	1803.96	0.957807	1970	sp|Q9D753|EXOS8_MOUSE	yes	yes	0	0	0	0	0	0	By MS/MS	1	72.284	72.284	2	0.0011803	83915	20P03690001	43.37	31.469	9951.3	9951.3
ATVALDEVFR	Unmodified	1119.59	0.592424	1579	sp|Q8R361|RFIP5_MOUSE	yes	yes	0	0	0	0	0	0	By MS/MS	1	78.778	78.778	2	0.0048602	93842	20P03690001	61.344	27.918	0	0
ATVEDEKLQGK	Deamidation (NQ)	1217.61	0.613947	765	sp|P63017|HSP7C_MOUSE	yes	yes	0	1	0	0	0	1	By MS/MS	1	20.446	20.446	3	0.0061619	7971	20P03690001	48.513	17.019	17267	17267
ATVGILITTIASK	Unmodified	1286.78	0.780953	1299	sp|Q8BFY9|TNPO1_MOUSE	yes	yes	0	0	0	0	0	0	By MS/MS	1	93.796	93.796	2	0.0023811	117774	20P03690001	59.248	51.023	8393.3	8393.3
ATVLTTER	Unmodified	889.487	0.486896	1766	sp|Q99KP6|PRP19_MOUSE	yes	yes	0	0	0	0	0	0	By MS/MS	1	25.36	25.36	2	0.0058996	14409	20P03690001	122.44	47.223	159130	159130
ATVSASHIIR	Unmodified	1053.59	0.593092	465	sp|P21447|MDR1A_MOUSE	yes	yes	0	0	0	0	0	0	By MS/MS	2	27.543	27.543	2;3	0.004304	17335	20P03690001	58.511	34.046	202950	202950
AVAEQIPLLVQGVR	Unmodified	1491.88	0.877313	494	sp|P26039|TLN1_MOUSE	yes	yes	0	0	0	0	0	0	By MS/MS	2	89.69	89.69	2;3	0.0017954	111002	20P03690001	46.704	40.428	14306	14306
AVAGDASESALLK	Unmodified	1230.65	0.645581	1608	sp|Q8VDN2|AT1A1_MOUSE	yes	yes	0	0	0	0	0	0	By MS/MS	1	43.562	43.562	2	0.023768	39443	20P03690001	32.127	11.339	41766	41766
AVAGNISDPGLQK	Unmodified	1268.67	0.672465	1142	sp|Q64727|VINC_MOUSE	yes	yes	0	0	0	0	0	0	By MS/MS	1	35.724	35.724	2	0.021967	27732	20P03690001	32.478	13.901	45519	45519
AVAGNISDPGLQK	Deamidation (NQ)	1269.66	0.65648	1142	sp|Q64727|VINC_MOUSE	yes	yes	0	1	0	0	0	0	By MS/MS	1	38.052	38.052	2	0.0078511	31532	20P03690001	55.724	37.904	17558	17558
AVAISLPK	Unmodified	797.501	0.501089	456	sp|P19324|SERPH_MOUSE	yes	yes	0	0	0	0	0	0	By MS/MS	1	52.596	52.596	2	0.012831	52808	20P03690001	60.019	35.82	35102	35102
AVALYFIDK	Unmodified	1038.58	0.574983	881	sp|Q04750|TOP1_MOUSE	yes	yes	0	0	0	0	0	0	By MS/MS	1	80.223	80.223	2	0.0033833	96009	20P03690001	68.657	52.519	41822	41822
AVANQTSATFLR	Unmodified	1277.67	0.672799	721	sp|P62192|PRS4_MOUSE	yes	yes	0	0	0	0	0	0	By MS/MS	1	46.026	46.026	2	4.2188e-07	42950	20P03690001	88.021	51.596	0	0
AVANYDSVEAGEK	Unmodified	1351.63	0.625574	623	sp|P51660|DHB4_MOUSE	yes	yes	0	0	0	0	0	0	By MS/MS	1	30.371	30.371	2	0.0034858	20795	20P03690001	47.774	21.024	19086	19086
AVAQALEVIPR	Unmodified	1165.68	0.681907	823	sp|P80318|TCPG_MOUSE	yes	yes	0	0	0	0	0	0	By MS/MS	1	68.45	68.45	2	1.7261e-08	77744	20P03690001	154.15	119.94	81248	81248
AVAQALEVIPR	Deamidation (NQ)	1166.67	0.665923	823	sp|P80318|TCPG_MOUSE	yes	yes	0	1	0	0	0	0	By MS/MS	1	71.933	71.933	2	0.00017409	83251	20P03690001	116.03	76.401	28855	28855
AVAQELYGFPASK	Acetyl (Protein N-term)	1421.72	0.719081	1630	sp|Q8VI94|OASL1_MOUSE	yes	yes	1	0	0	0	0	0	By MS/MS	3	95.572	95.572	2	4.8862e-34	120578	20P03690001	113.25	91.156	0	0
AVAQELYGFPASK	Acetyl (Protein N-term);Deamidation (NQ)	1422.7	0.703096	1630	sp|Q8VI94|OASL1_MOUSE	yes	yes	1	1	0	0	0	0	By MS/MS	1	100.24	100.24	2	0.00044504	127918	20P03690001	64.798	45.14	0	0
AVASAAAALVLK	Unmodified	1083.67	0.665195	494	sp|P26039|TLN1_MOUSE	yes	yes	0	0	0	0	0	0	By MS/MS	1	69.113	69.113	2	7.2099e-09	78833	20P03690001	93.839	53.115	27021	27021
AVAVGRPSNEELR	Acetyl (Protein N-term)	1438.75	0.75284	1438	sp|Q8C1B7|SEP11_MOUSE	yes	yes	1	0	0	0	0	1	By MS/MS	1	41.703	41.703	2	9.7499e-11	36631	20P03690001	102.9	64.23	59499	59499
AVAVGRPSNEELR	Acetyl (Protein N-term);Deamidation (NQ)	1439.74	0.736856	1438	sp|Q8C1B7|SEP11_MOUSE	yes	yes	1	1	0	0	0	1	By MS/MS	1	45.35	45.35	2	0.005185	41879	20P03690001	61.11	27.11	7333.6	7333.6
AVAVVVDPIQSVK	Unmodified	1323.78	0.776202	247	sp|O35593|PSDE_MOUSE	yes	yes	0	0	0	0	0	0	By MS/MS	1	68.196	68.196	2	0.0020359	77240	20P03690001	51.726	36.181	12912	12912
AVDDGVNTFK	Unmodified	1064.51	0.513839	572	sp|P42932|TCPQ_MOUSE	yes	yes	0	0	0	0	0	0	By MS/MS	1	22.526	22.526	2	0.0041816	10780	20P03690001	59.067	2.8094	9183.5	9183.5
AVDEAADALLK	Unmodified	1114.59	0.587004	1456	sp|Q8CAQ8|MIC60_MOUSE	yes	yes	0	0	0	0	0	0	By MS/MS	1	57.282	57.282	2	0.0046611	59767	20P03690001	50.354	15.599	26708	26708
AVDLQILPK	Unmodified	995.602	0.601532	596	sp|P47911|RL6_MOUSE	yes	yes	0	0	0	0	0	0	By MS/MS	2	71.665	71.665	1;2	0.0010515	82907	20P03690001	91.783	43.934	138300	138300
AVDLQILPK	Deamidation (NQ)	996.586	0.585547	596	sp|P47911|RL6_MOUSE	yes	yes	0	1	0	0	0	0	By MS/MS	1	74.659	74.659	2	0.0061725	87543	20P03690001	96.342	68.137	40247	40247
AVDNQVYVATASPAR	Unmodified	1560.79	0.78962	2083	sp|Q9JHW2|NIT2_MOUSE	yes	yes	0	0	0	0	0	0	By MS/MS	1	39.194	39.194	2	9.7284e-09	33068	20P03690001	89.936	58.261	9476.2	9476.2
AVDPDSPAEASGLR	Unmodified	1383.66	0.663022	812	sp|P70441|NHRF1_MOUSE	yes	yes	0	0	0	0	0	0	By MS/MS	1	37.145	37.145	2	0.0017324	29882	20P03690001	49.988	21.811	12639	12639
AVDSLVPIGR	Unmodified	1025.59	0.586944	877	sp|Q03265|ATPA_MOUSE	yes	yes	0	0	0	0	0	0	By MS/MS	1	61.455	61.455	2	0.0008849	66599	20P03690001	72.365	39.103	14108	14108
AVDTSGEQFTSSPGEK	Unmodified	1638.74	0.73731	2079	sp|Q9JHP7|PLGT2_MOUSE	yes	yes	0	0	0	0	0	0	By MS/MS	1	32.601	32.601	2	0.0058414	23591	20P03690001	36.451	23.03	9246.9	9246.9
AVEAGQLVSVHEK	Unmodified	1365.73	0.725229	1878	sp|Q9CX11|UTP23_MOUSE	yes	yes	0	0	0	0	0	0	By MS/MS	1	35.311	35.311	3	0.0075904	27375	20P03690001	36.944	16.741	7849.7	7849.7
AVEDIHGLFSLSK	Unmodified	1414.75	0.74563	474	sp|P23116|EIF3A_MOUSE	yes	yes	0	0	0	0	0	0	By MS/MS	1	77.817	77.817	3	0.0095953	92486	20P03690001	35.037	7.5556	10350	10350
AVELAANTK	Unmodified	915.503	0.502546	565	sp|P40142|TKT_MOUSE	yes	yes	0	0	0	0	0	0	By MS/MS	1	24.181	24.181	2	0.0098025	12752	20P03690001	60.102	1.9351	109160	109160
AVELDAESR	Unmodified	988.483	0.482539	1610	sp|Q8VDV8|MITD1_MOUSE	yes	yes	0	0	0	0	0	0	By MS/MS	1	28.163	28.163	2	0.006679	18095	20P03690001	59.645	7.7815	15351	15351
AVELNMISLK	Unmodified	1116.62	0.621281	1759	sp|Q99K85|SERC_MOUSE	yes	yes	0	0	0	0	0	0	By MS/MS	1	79.332	79.332	2	0.021791	94663	20P03690001	39.73	11.866	15151	15151
AVENSSTAIGIR	Unmodified	1216.64	0.641165	307	sp|O70435|PSA3_MOUSE	yes	yes	0	0	0	0	0	0	By MS/MS	1	36.122	36.122	2	3.9346e-09	28485	20P03690001	107.09	55.743	39216	39216
AVESIQAEDESAK	Unmodified	1375.65	0.646704	982	sp|Q4VC33|MAEA_MOUSE	yes	yes	0	0	0	0	0	0	By MS/MS	1	25.556	25.556	2	7.2814e-10	14775	20P03690001	86.756	59.328	4679.2	4679.2
AVEVATVVIQPTALQLAVPR	Unmodified	2074.22	0.215025	2209	sp|Q9WV91|FPRP_MOUSE	yes	yes	0	0	0	0	0	0	By MS/MS	1	105.35	105.35	2	0.029138	135857	20P03690001	23.636	20.101	5270.2	5270.2
AVEVAWETLQEEFSR	Unmodified	1792.86	0.863179	670	sp|P58281|OPA1_MOUSE	yes	yes	0	0	0	0	0	0	By MS/MS	1	106.54	106.54	2	2.0037e-05	137727	20P03690001	67.648	49.01	9184.8	9184.8
AVEVISNR	Unmodified	886.487	0.48723	1405	sp|Q8BVY0|RL1D1_MOUSE	yes	yes	0	0	0	0	0	0	By MS/MS	1	26.335	26.335	2	0.0026364	15867	20P03690001	80.455	3.397	29760	29760
AVFDETYPDPVR	Unmodified	1407.67	0.667045	1311	sp|Q8BGQ7|SYAC_MOUSE	yes	yes	0	0	0	0	0	0	By MS/MS	1	63.585	63.585	2	1.2918e-07	69927	20P03690001	107.09	84.08	29039	29039
AVFPIYLDDVYENAVDAAR	Unmodified	2140.05	0.0476851	956	sp|Q3UMB9|WASC4_MOUSE	yes	yes	0	0	0	0	0	0	By MS/MS	1	112.28	112.28	3	3.4802e-07	146970	20P03690001	60.764	48.132	0	0
AVFPSIVGR	Unmodified	944.544	0.544351	689	sp|P63260|ACTG_MOUSE;sp|P60710|ACTB_MOUSE;sp|P68134|ACTS_MOUSE;sp|P68033|ACTC_MOUSE;sp|P63268|ACTH_MOUSE;sp|P62737|ACTA_MOUSE	yes	no	0	0	0	0	0	0	By MS/MS	2	68.257	68.257	1;2	0.0012316	77498	20P03690001	108.3	23.091	242480	242480
AVFPSIVGRPR	Unmodified	1197.7	0.698226	689	sp|P63260|ACTG_MOUSE;sp|P60710|ACTB_MOUSE;sp|P68134|ACTS_MOUSE;sp|P68033|ACTC_MOUSE;sp|P63268|ACTH_MOUSE;sp|P62737|ACTA_MOUSE	yes	no	0	0	0	0	0	1	By MS/MS	1	55.256	55.256	3	1.5435e-07	57384	20P03690001	129.85	60.027	208160	208160
AVFQANQENLPILK	Unmodified	1583.87	0.867142	1608	sp|Q8VDN2|AT1A1_MOUSE	yes	yes	0	0	0	0	0	0	By MS/MS	1	79.712	79.712	2	4.7795e-08	95328	20P03690001	84.753	53.156	18779	18779
AVFVDLEPTVIDEVR	Unmodified	1700.9	0.898502	356;790	sp|P05213|TBA1B_MOUSE;sp|P68373|TBA1C_MOUSE;sp|P68369|TBA1A_MOUSE	no	no	0	0	0	0	0	0	By MS/MS	1	102.38	102.38	3	0.004613	131092	20P03690001	37.177	20.827	3399.8	3399.8
AVGHPFVIQLGR	Unmodified	1292.74	0.73534	1187	sp|Q6P5F9|XPO1_MOUSE	yes	yes	0	0	0	0	0	0	By MS/MS	1	65.392	65.392	3	0.00010497	72929	20P03690001	79.659	61.219	0	0
AVGVLNFLEEAAK	Unmodified	1359.74	0.739816	155	sp|A2ADA5|PUSL1_MOUSE	yes	yes	0	0	0	0	0	0	By MS/MS	1	100.03	100.03	2	0.02162	127596	20P03690001	32.545	7.2031	12211	12211
AVHTVDFTADNYHVVSGADDYTVK	Unmodified	2623.22	0.21906	1451	sp|Q8C7V3|UTP15_MOUSE	yes	yes	0	0	0	0	0	0	By MS/MS	1	61.541	61.541	4	0.00062495	66887	20P03690001	42.791	29.183	11534	11534
AVIDAAETSSLR	Unmodified	1231.64	0.64083	1075	sp|Q61510|TRI25_MOUSE	yes	yes	0	0	0	0	0	0	By MS/MS	1	33.808	33.808	3	0.030378	25213	20P03690001	36.447	4.8498	4228.9	4228.9
AVIDLNNR	Unmodified	913.498	0.498129	1982	sp|Q9D883|U2AF1_MOUSE	yes	yes	0	0	0	0	0	0	By MS/MS	1	39.331	39.331	2	0.0090201	33270	20P03690001	66.351	46.21	21480	21480
AVINSAGYK	Unmodified	921.492	0.491981	1567	sp|Q8R1F1|NIBL1_MOUSE	yes	yes	0	0	0	0	0	0	By MS/MS	1	26.445	26.445	2	0.00031572	16007	20P03690001	83.783	18.531	35924	35924
AVIPEAVVEVVDHK	Unmodified	1503.83	0.829694	1712	sp|Q922H1|ANM3_MOUSE	yes	yes	0	0	0	0	0	0	By MS/MS	1	84.95	84.95	3	0.0021288	103610	20P03690001	45.614	28.841	5120.3	5120.3
AVIPSHLAYGK	Unmodified	1154.64	0.644794	1946	sp|Q9D1M7|FKB11_MOUSE	yes	yes	0	0	0	0	0	0	By MS/MS	1	41.083	41.083	3	6.8471e-08	35620	20P03690001	82.417	39.334	27418	27418
AVLAAAIVDGDR	Unmodified	1169.64	0.640436	1258	sp|Q7TT50|MRCKB_MOUSE	yes	yes	0	0	0	0	0	0	By MS/MS	1	63.359	63.359	2	0.00025524	69528	20P03690001	71.176	50.969	14304	14304
AVLENNLGAAVLR	Unmodified	1338.76	0.761949	1775	sp|Q99LB6|MAT2B_MOUSE	yes	yes	0	0	0	0	0	0	By MS/MS	1	71.86	71.86	2	0.02246	83257	20P03690001	39.016	15.339	0	0
AVLFCLSEDKK	Unmodified	1308.67	0.674773	450	sp|P18760|COF1_MOUSE	yes	yes	0	0	0	0	0	1	By MS/MS	1	57.055	57.055	3	0.012823	59754	20P03690001	35.677	10.783	8728.6	8728.6
AVLGEVALYSGAR	Unmodified	1304.71	0.70885	2246	sp|Q9Z1Q9|SYVC_MOUSE	yes	yes	0	0	0	0	0	0	By MS/MS	1	71.318	71.318	2	0.006713	82380	20P03690001	47.037	22.023	16998	16998
AVLHVALR	Unmodified	877.55	0.549771	360	sp|P06745|G6PI_MOUSE	yes	yes	0	0	0	0	0	0	By MS/MS	1	40.13	40.13	2	0.0025057	34382	20P03690001	81.297	65.153	41158	41158
AVLLAGPPGTGK	Unmodified	1079.63	0.633895	683	sp|P60122|RUVB1_MOUSE	yes	yes	0	0	0	0	0	0	By MS/MS	1	47.314	47.314	2	4.452e-09	44706	20P03690001	91.123	70.286	79001	79001
AVLLDLEPR	Unmodified	1024.59	0.591695	825	sp|Q8VCK3|TBG2_MOUSE;sp|P83887|TBG1_MOUSE	yes	no	0	0	0	0	0	0	By MS/MS	1	75.487	75.487	2	0.0080662	88873	20P03690001	54.982	12.383	11341	11341
AVLLGPPGAGK	Unmodified	978.586	0.586216	2183	sp|Q9WTP6|KAD2_MOUSE	yes	yes	0	0	0	0	0	0	By MS/MS	1	45.685	45.685	2	0.0026577	42469	20P03690001	58.699	18.347	23413	23413
AVLPEGQDVTSGFSR	Unmodified	1561.77	0.773635	1921	sp|Q9D0C4|TRM5_MOUSE	yes	yes	0	0	0	0	0	0	By MS/MS	1	60.283	60.283	2	0.0066706	64801	20P03690001	38.261	21.487	6641.5	6641.5
AVPLALALISVSNPR	Unmodified	1519.91	0.908613	1607	sp|Q8VDM4|PSMD2_MOUSE	yes	yes	0	0	0	0	0	0	By MS/MS	2	110.1	110.1	2;3	1.1501e-06	143603	20P03690001	77.068	70.164	86507	86507
AVPQLQGYLR	Unmodified	1143.64	0.640043	596	sp|P47911|RL6_MOUSE	yes	yes	0	0	0	0	0	0	By MS/MS	1	65.771	65.771	2	2.8494e-05	73694	20P03690001	106.6	64.947	125750	125750
AVPQLQGYLR	Deamidation (NQ)	1144.62	0.624058	596	sp|P47911|RL6_MOUSE	yes	yes	0	1	0	0	0	0	By MS/MS	2	69.848	69.848	2	0.017358	78836	20P03690001	66.299	38.527	125900	125900
AVQELVHPVVDR	Unmodified	1360.75	0.746298	1224	sp|Q6ZQ08|CNOT1_MOUSE	yes	yes	0	0	0	0	0	0	By MS/MS	1	42.783	42.783	3	0.0003356	37892	20P03690001	69.03	28.534	14440	14440
AVQFFVQALR	Unmodified	1177.66	0.660778	2141	sp|Q9QYI3|DNJC7_MOUSE	yes	yes	0	0	0	0	0	0	By MS/MS	1	90.032	90.032	2	4.4337e-06	111515	20P03690001	87.258	58.109	12593	12593
AVSVSIQDKEGEEGAGNKEEAAEK	Unmodified	2474.18	0.177255	1920	sp|Q9D0B6|PBDC1_MOUSE	yes	yes	0	0	0	0	0	2	By MS/MS	1	25.481	25.481	4	0.010113	14599	20P03690001	27.554	14.922	4096.9	4096.9
AVTELNEPLSNEDR	Unmodified	1585.76	0.758379	792	sp|P68510|1433F_MOUSE	yes	yes	0	0	0	0	0	0	By MS/MS	1	45.482	45.482	2	1.5812e-14	41976	20P03690001	126.63	97.84	48232	48232
AVTELNEPLSNEDR	Deamidation (NQ)	1586.74	0.742395	792	sp|P68510|1433F_MOUSE	yes	yes	0	1	0	0	0	0	By MS/MS	1	47.624	47.624	2	0.00015956	45534	20P03690001	63.754	47.404	8758.3	8758.3
AVTEQGHELSNEER	Unmodified	1597.73	0.733227	1843	sp|Q9CQV8|1433B_MOUSE	yes	yes	0	0	0	0	0	0	By MS/MS	1	19.616	19.616	2	0.02892	6941	20P03690001	37.177	23.776	0	0
AVTFFTEDDKPLLR	Unmodified	1650.86	0.861722	1535	sp|Q8K301|DDX52_MOUSE	yes	yes	0	0	0	0	0	1	By MS/MS	1	79.122	79.122	3	0.014085	94568	20P03690001	33.842	12.292	10115	10115
AVTLDKDAYYR	Acetyl (Protein N-term)	1355.67	0.672131	1691	sp|Q920B9|SP16H_MOUSE	yes	yes	1	0	0	0	0	1	By MS/MS	1	55.983	55.983	2	0.0024556	57998	20P03690001	48.568	33.424	32718	32718
AVTLHDQGTTQWADLSSQFYLR	Unmodified	2536.23	0.234651	871	sp|Q02053|UBA1_MOUSE	yes	yes	0	0	0	0	0	0	By MS/MS	1	96.198	96.198	3	0.00075225	121605	20P03690001	58.89	49.869	30325	30325
AVTSEIAVLQSR	Unmodified	1272.7	0.703765	1679	sp|Q91YQ5|RPN1_MOUSE	yes	yes	0	0	0	0	0	0	By MS/MS	1	61.117	61.117	2	5.1164e-06	66252	20P03690001	119.52	80.482	26169	26169
AVTSWLEVLR	Unmodified	1172.66	0.655358	1375	sp|Q8BPA8|DPCD_MOUSE	yes	yes	0	0	0	0	0	0	By MS/MS	1	105.4	105.4	2	0.029056	135911	20P03690001	37.968	16.399	5394.8	5394.8
AVVDAASDEER	Unmodified	1160.53	0.530946	1471	sp|Q8CFE2|HPF1_MOUSE	yes	yes	0	0	0	0	0	0	By MS/MS	1	22.335	22.335	2	0.0041999	10435	20P03690001	51.727	36.579	12630	12630
AVVFSEDGQK	Unmodified	1078.53	0.529489	1883	sp|Q9CX97|WDR55_MOUSE	yes	yes	0	0	0	0	0	0	By MS/MS	1	33.289	33.289	2	0.0080952	24497	20P03690001	48.785	17.407	11220	11220
AVVFVVDSAAFQR	Unmodified	1407.75	0.75105	592	sp|P47758|SRPRB_MOUSE	yes	yes	0	0	0	0	0	0	By MS/MS	1	85.736	85.736	2	1.101e-06	104601	20P03690001	77.279	46.886	9903.3	9903.3
AVVGVVAGGGR	Unmodified	940.545	0.545414	759	sp|P62918|RL8_MOUSE	yes	yes	0	0	0	0	0	0	By MS/MS	1	31.412	31.412	2	4.527e-08	22039	20P03690001	140.45	94.318	290900	290900
AVVIVDDR	Unmodified	885.492	0.491981	1631;1756	sp|Q99K48|NONO_MOUSE;sp|Q8VIJ6|SFPQ_MOUSE	no	no	0	0	0	0	0	0	By MS/MS	1	34.974	34.974	2	0.0042436	26932	20P03690001	106.91	51.009	280150	280150
AVVQVFEGTSGIDAK	Unmodified	1519.79	0.788223	744	sp|P62814|VATB2_MOUSE	yes	yes	0	0	0	0	0	0	By MS/MS	1	66.86	66.86	2	3.5517e-05	75310	20P03690001	71.08	39.405	0	0
AVVVEEPVGELR	Unmodified	1295.71	0.708516	1008	sp|Q5SUR0|PUR4_MOUSE	yes	yes	0	0	0	0	0	0	By MS/MS	1	56.467	56.467	2	9.2629e-07	58987	20P03690001	80.69	60.483	17436	17436
AVWLPAVK	Unmodified	882.533	0.532724	2003	sp|Q9DBG3|AP2B1_MOUSE	yes	yes	0	0	0	0	0	0	By MS/MS	1	70.602	70.602	2	0.023974	80940	20P03690001	47.849	3.2377	10549	10549
AWDIAVATMK	Unmodified	1104.56	0.563766	526	sp|P30416|FKBP4_MOUSE	yes	yes	0	0	0	0	0	0	By MS/MS	1	75.788	75.788	2	0.0028938	89311	20P03690001	64.82	36.938	10164	10164
AWGPGLEGGIVGK	Unmodified	1239.66	0.661172	1389	sp|Q8BTM8|FLNA_MOUSE	yes	yes	0	0	0	0	0	0	By MS/MS	1	69.916	69.916	2	7.6572e-12	80192	20P03690001	93.348	46.161	131030	131030
AWGPGLETGQVGK	Unmodified	1298.66	0.6619	1626	sp|Q8VHX6|FLNC_MOUSE	yes	yes	0	0	0	0	0	0	By MS/MS	1	53.483	53.483	2	0.014745	54358	20P03690001	35.763	10.421	10435	10435
AWGPGLETGQVGK	Deamidation (NQ)	1299.65	0.645916	1626	sp|Q8VHX6|FLNC_MOUSE	yes	yes	0	1	0	0	0	0	By MS/MS	1	56.09	56.09	2	0.017871	58240	20P03690001	50.088	26.97	7044.5	7044.5
AWGPGLHGGIVGR	Unmodified	1275.68	0.683639	1281	sp|Q80X90|FLNB_MOUSE	yes	yes	0	0	0	0	0	0	By MS/MS	1	52.512	52.512	3	0.0038496	52768	20P03690001	42.083	24.345	10171	10171
AWHAFFTAAER	Unmodified	1305.63	0.625455	1743	sp|Q99JB8|PACN3_MOUSE	yes	yes	0	0	0	0	0	0	By MS/MS	1	66.225	66.225	2	0.029445	74298	20P03690001	34.264	22.782	8979.6	8979.6
AWIAVMSEAER	Unmodified	1261.61	0.612507	2213	sp|Q9WVE8|PACN2_MOUSE	yes	yes	0	0	0	0	0	0	By MS/MS	1	76.7	76.7	2	3.4419e-08	90731	20P03690001	94.465	70.394	34945	34945
AWTVEQLR	Unmodified	1001.53	0.529429	1120	sp|Q62446|FKBP3_MOUSE	yes	yes	0	0	0	0	0	0	By MS/MS	1	59.618	59.618	2	0.020983	63590	20P03690001	49.715	17.575	7471	7471
AYAALAALEK	Unmodified	1019.57	0.565146	2250	sp|Q9Z1X4|ILF3_MOUSE	yes	yes	0	0	0	0	0	0	By MS/MS	1	64.265	64.265	2	0.0020308	71229	20P03690001	68.355	47.835	14258	14258
AYAEELAK	Unmodified	893.449	0.449448	311	sp|O70503|DHB12_MOUSE	yes	yes	0	0	0	0	0	0	By MS/MS	1	28.512	28.512	2	0.011911	18620	20P03690001	61.679	32.53	9709.1	9709.1
AYALAFAER	Unmodified	1010.52	0.51853	623	sp|P51660|DHB4_MOUSE	yes	yes	0	0	0	0	0	0	By MS/MS	1	61.701	61.701	2	0.00037001	67196	20P03690001	90.15	54.657	27167	27167
AYAQQLADWAR	Deamidation (NQ)	1292.61	0.61495	1743	sp|Q99JB8|PACN3_MOUSE	yes	yes	0	1	0	0	0	0	By MS/MS	1	71.366	71.366	2	0.010675	82427	20P03690001	65.232	44.945	6433.6	6433.6
AYAQQLTEWAR	Deamidation (NQ)	1336.64	0.641165	2213	sp|Q9WVE8|PACN2_MOUSE	yes	yes	0	1	0	0	0	0	By MS/MS	1	71.083	71.083	2	0.015074	81878	20P03690001	61.419	40.719	12773	12773
AYAQQLTEWAR	Unmodified	1335.66	0.657149	2213	sp|Q9WVE8|PACN2_MOUSE	yes	yes	0	0	0	0	0	0	By MS/MS	1	67.67	67.67	2	1.1275e-19	76620	20P03690001	117.09	79.395	0	0
AYDYLIQNTSFANR	Unmodified	1674.8	0.800185	1137	sp|Q64514|TPP2_MOUSE	yes	yes	0	0	0	0	0	0	By MS/MS	1	74.483	74.482	2	0.005621	87336	20P03690001	41.625	27.194	11455	11455
AYFHLLNQIAPK	Unmodified	1413.78	0.77687	1757	sp|Q99K51|PLST_MOUSE;sp|Q3V0K9|PLSI_MOUSE	yes	no	0	0	0	0	0	0	By MS/MS	2	77.537	77.537	2;3	1.7327e-08	92078	20P03690001	133.89	105.27	68254	68254
AYGLALAK	Unmodified	805.47	0.469789	565	sp|P40142|TKT_MOUSE	yes	yes	0	0	0	0	0	0	By MS/MS	2	47.51	47.51	1;2	0.010963	45011	20P03690001	63.21	34.312	57588	57588
AYGPGIEPTGNMVK	Oxidation (M)	1448.7	0.696965	1389	sp|Q8BTM8|FLNA_MOUSE	yes	yes	0	0	0	1	0	0	By MS/MS	1	37.041	37.041	2	0.030748	30163	20P03690001	41.621	27.378	6889	6889
AYGTNYIETLR	Unmodified	1299.65	0.645916	1392	sp|Q8BTU1|CFA20_MOUSE	yes	yes	0	0	0	0	0	0	By MS/MS	1	63.398	63.398	2	0.0040842	69736	20P03690001	52.071	31.865	8617.3	8617.3
AYILNLVK	Unmodified	932.569	0.569503	820	sp|P80315|TCPD_MOUSE	yes	yes	0	0	0	0	0	0	By MS/MS	1	78.509	78.509	2	0.00022026	93585	20P03690001	187.63	86.033	164430	164430
AYLFAHVADFVPSEESDLVGTLK	Unmodified	2507.26	0.258406	1011	sp|Q5SWD9|TSR1_MOUSE	yes	yes	0	0	0	0	0	0	By MS/MS	1	107.72	107.72	3	1.4296e-09	139567	20P03690001	65.438	57.093	65278	65278
AYLLGKEEATR	Unmodified	1249.67	0.666651	1133	sp|Q64337|SQSTM_MOUSE	yes	yes	0	0	0	0	0	1	By MS/MS	2	33.727	33.727	2;3	0.0017696	25022	20P03690001	64.121	33.557	21542	21542
AYLNQTVTEFK	Unmodified	1312.67	0.666317	1421	sp|Q8BY87|UBP47_MOUSE	yes	yes	0	0	0	0	0	0	By MS/MS	1	59.543	59.543	2	1.8151e-08	63750	20P03690001	87.184	44.848	13564	13564
AYLPVNESFGFTADLR	Unmodified	1798.89	0.889	669	sp|P58252|EF2_MOUSE	yes	yes	0	0	0	0	0	0	By MS/MS	4	93.936	93.936	2;3	1.861e-45	130693	20P03690001	190.34	167.81	574090	574090
AYLYLDEAHSIGALGPSGR	Unmodified	1989	0.99559	836	sp|P97363|SPTC2_MOUSE	yes	yes	0	0	0	0	0	0	By MS/MS	1	78.259	78.259	3	0.0027606	93208	20P03690001	32.353	16.839	10969	10969
AYQCVVLLQSK	Unmodified	1307.69	0.690757	1930	sp|Q9D0I9|SYRC_MOUSE	yes	yes	0	0	0	0	0	0	By MS/MS	1	58.462	58.462	2	1.7261e-08	61831	20P03690001	90.614	58.293	9513.2	9513.2
AYSEAHEISK	Unmodified	1133.54	0.535303	716	sp|P61982|1433G_MOUSE	yes	yes	0	0	0	0	0	0	By MS/MS	1	17.359	17.359	2	0.00043158	3624	20P03690001	73.951	45.243	22487	22487
AYTEEDLDLVEK	Unmodified	1423.67	0.671856	1711	sp|Q922D8|C1TC_MOUSE	yes	yes	0	0	0	0	0	0	By MS/MS	1	60.015	60.015	2	6.1705e-09	64379	20P03690001	86.772	55.347	22766	22766
AYVDDTPAEQMK	Unmodified	1366.61	0.607481	1482	sp|Q8CGC7|SYEP_MOUSE	yes	yes	0	0	0	0	0	0	By MS/MS	1	36.97	36.97	2	0.021763	29661	20P03690001	34.264	21.634	3343.6	3343.6
CAGNEDIITLR	Unmodified	1260.61	0.613235	446	sp|P17918|PCNA_MOUSE	yes	yes	0	0	0	0	0	0	By MS/MS	1	56.045	56.045	2	0.018007	58326	20P03690001	38.3	20.038	4759.3	4759.3
CFIVGADNVGSK	Unmodified	1265.61	0.607422	421	sp|P14869|RLA0_MOUSE	yes	yes	0	0	0	0	0	0	By MS/MS	1	49.944	49.944	2	0.028233	48812	20P03690001	32.295	9.2755	8284.1	8284.1
CIALAQLLVEQNFPAIAIHR	Unmodified	2276.25	0.246342	2244	sp|Q9Z1N5|DX39B_MOUSE	yes	yes	0	0	0	0	0	0	By MS/MS	1	111.65	111.65	3	0.025593	145960	20P03690001	21.848	10.191	6158.9	6158.9
CLELFSELAEDKENYK	Unmodified	1986.92	0.924458	396	sp|P11499|HS90B_MOUSE	yes	yes	0	0	0	0	0	1	By MS/MS	1	88.285	88.285	3	0.0029334	108595	20P03690001	50.376	35.183	26452	26452
CLELFSELAEDKENYKK	Unmodified	2115.02	0.0194214	396	sp|P11499|HS90B_MOUSE	yes	yes	0	0	0	0	0	2	By MS/MS	1	76.292	76.292	3	0.0014242	89865	20P03690001	62.525	43.59	24099	24099
CLELFTELAEDKENYK	Unmodified	2000.94	0.940108	368	sp|P07901|HS90A_MOUSE	yes	yes	0	0	0	0	0	1	By MS/MS	1	90.938	90.938	3	0.0053681	113320	20P03690001	36.637	21.444	23838	23838
CLELFTELAEDKENYKK	Unmodified	2129.04	0.0350715	368	sp|P07901|HS90A_MOUSE	yes	yes	0	0	0	0	0	2	By MS/MS	2	79.102	79.102	3;4	4.2684e-22	94476	20P03690001	127.18	102.33	41455	41455
CLFTLLGHLDYIR	Unmodified	1619.85	0.849383	1496	sp|Q8CIE6|COPA_MOUSE	yes	yes	0	0	0	0	0	0	By MS/MS	1	108.64	108.64	3	0.024573	141110	20P03690001	35.809	21.018	0	0
CLYASVLTAQPR	Unmodified	1377.71	0.70747	669	sp|P58252|EF2_MOUSE	yes	yes	0	0	0	0	0	0	By MS/MS	1	65.513	65.513	2	8.8087e-05	73001	20P03690001	73.273	59.996	40603	40603
CQDLSVNQDLADTDAR	Unmodified	1819.8	0.800655	384	sp|P10107|ANXA1_MOUSE	yes	yes	0	0	0	0	0	0	By MS/MS	1	48.161	48.161	2	5.9034e-05	46129	20P03690001	78.501	65.08	5749.1	5749.1
CQDLSVNQDLADTDAR	Deamidation (NQ)	1820.78	0.78467	384	sp|P10107|ANXA1_MOUSE	yes	yes	0	1	0	0	0	0	By MS/MS	1	53.175	53.175	2	0.0011823	53815	20P03690001	54.103	42.728	6080	6080
CSVLAAANPVYGR	Unmodified	1376.69	0.687069	490	sp|P25206|MCM3_MOUSE	yes	yes	0	0	0	0	0	0	By MS/MS	1	56.204	56.204	2	0.010331	58331	20P03690001	38.279	21.929	9028.2	9028.2
CTGGEVGATSALAPK	Unmodified	1417.69	0.687129	555	sp|P35979|RL12_MOUSE	yes	yes	0	0	0	0	0	0	By MS/MS	1	36.016	36.016	2	0.003352	28251	20P03690001	44.045	26.928	15945	15945
CTYLVLDEADR	Unmodified	1353.62	0.623466	983	sp|Q501J6|DDX17_MOUSE	yes	yes	0	0	0	0	0	0	By MS/MS	1	64.559	64.559	2	0.0031328	71518	20P03690001	56.087	40.5	9248.5	9248.5
DAAFEALGTALK	Unmodified	1205.63	0.629203	156	sp|A2AGT5|CKAP5_MOUSE	yes	yes	0	0	0	0	0	0	By MS/MS	1	83.974	83.974	2	0.00031403	101918	20P03690001	70.438	49.35	24244	24244
DAAGLESQLQDTQELLQEETR	Unmodified	2373.13	0.129577	1093	sp|Q61879|MYH10_MOUSE	yes	yes	0	0	0	0	0	0	By MS/MS	1	108.86	108.86	3	0.031565	141493	20P03690001	19.693	6.2679	5023	5023
DAALATALGDKK	Unmodified	1172.64	0.640102	419	sp|P14733|LMNB1_MOUSE	yes	yes	0	0	0	0	0	1	By MS/MS	1	37.72	37.72	2	0.0051723	30904	20P03690001	66.004	30.826	9126.3	9126.3
DAALVVAEAVADKAELEK	Unmodified	1840.98	0.978209	578	sp|P46061|RAGP1_MOUSE	yes	yes	0	0	0	0	0	1	By MS/MS	2	92.607	92.607	2;3	2.9482e-06	115738	20P03690001	87.676	46.588	27633	27633
DADDAEQAFER	Unmodified	1265.52	0.516024	855	sp|P97814|PPIP1_MOUSE	yes	yes	0	0	0	0	0	0	By MS/MS	1	39.369	39.369	2	0.0083654	33247	20P03690001	44.511	24.869	6608	6608
DADSIHQYLLQR	Unmodified	1457.73	0.726291	897	sp|Q11011|PSA_MOUSE	yes	yes	0	0	0	0	0	0	By MS/MS	1	57.245	57.245	3	0.018698	59894	20P03690001	39.006	16.677	0	0
DADSITLFDVQQK	Unmodified	1478.73	0.725288	1496	sp|Q8CIE6|COPA_MOUSE	yes	yes	0	0	0	0	0	0	By MS/MS	1	82.377	82.377	2	5.4005e-05	99408	20P03690001	72.891	48.637	0	0
DAEDQEAQLK	Deamidation (NQ)	1146.5	0.504062	254	sp|O35685|NUDC_MOUSE	yes	yes	0	1	0	0	0	0	By MS/MS	1	26.557	26.557	2	0.023498	16144	20P03690001	62.271	13.111	4680.4	4680.4
DAEDQEAQLK	Unmodified	1145.52	0.520047	254	sp|O35685|NUDC_MOUSE	yes	yes	0	0	0	0	0	0	By MS/MS	1	22.901	22.901	2	3.9391e-10	11241	20P03690001	103.18	17.515	0	0
DAEDVDLTHYR	Unmodified	1332.59	0.594608	955	sp|Q3UM45|PP1R7_MOUSE	yes	yes	0	0	0	0	0	0	By MS/MS	1	41.466	41.466	2	5.6166e-07	36244	20P03690001	107.09	59.198	15647	15647
DAEEWFFSK	Unmodified	1157.5	0.50294	1092	sp|Q61781|K1C14_MOUSE	yes	yes	0	0	0	0	0	0	By MS/MS	1	91.007	91.007	2	0.0019872	113215	20P03690001	118.71	90.503	5539.9	5539.9
DAEEWFFTK	Unmodified	1171.52	0.51859	1164	sp|Q6IFX2|K1C42_MOUSE	yes	yes	0	0	0	0	0	0	By MS/MS	1	91.202	91.202	2	0.023187	113720	20P03690001	43.308	22.53	9998.7	9998.7
DAEGILEDLQSYR	Unmodified	1507.72	0.715452	1705	sp|Q921M7|FA49B_MOUSE	yes	yes	0	0	0	0	0	0	By MS/MS	1	103.12	103.12	2	0.017012	132207	20P03690001	40.624	23.56	6480.7	6480.7
DAETTLTELR	Unmodified	1147.57	0.572082	357	sp|P05784|K1C18_MOUSE	yes	yes	0	0	0	0	0	0	By MS/MS	1	57.731	57.731	2	5.5359e-05	60546	20P03690001	131.82	60.368	45652	45652
DAETTLTELRR	Unmodified	1303.67	0.673193	357	sp|P05784|K1C18_MOUSE	yes	yes	0	0	0	0	0	1	By MS/MS	1	46.516	46.516	3	0.0020288	43810	20P03690001	52.247	3.4528	55751	55751
DAFVAIVQSVK	Unmodified	1175.65	0.655024	420	sp|P14824|ANXA6_MOUSE	yes	yes	0	0	0	0	0	0	By MS/MS	1	87.54	87.54	2	2.5039e-05	107538	20P03690001	116.71	79.164	34319	34319
DAFVYAIK	Unmodified	925.491	0.490919	2075	sp|Q9ET30|TM9S3_MOUSE	yes	yes	0	0	0	0	0	0	By MS/MS	1	63.564	63.564	2	0.003813	70128	20P03690001	109.01	78.846	16417	16417
DAGEGGLSLAIEGPSK	Unmodified	1499.75	0.746752	1389	sp|Q8BTM8|FLNA_MOUSE	yes	yes	0	0	0	0	0	0	By MS/MS	1	68.639	68.639	2	6.6289e-39	78331	20P03690001	178.14	146.66	66425	66425
DAGEGGLSLAVEGPSK	Unmodified	1485.73	0.731102	1626	sp|Q8VHX6|FLNC_MOUSE	yes	yes	0	0	0	0	0	0	By MS/MS	1	59.119	59.119	2	1.2531e-05	62807	20P03690001	82.01	62.333	20018	20018
DAGEGLLAVQITDPEGKPK	Unmodified	1937.01	0.0105713	1389	sp|Q8BTM8|FLNA_MOUSE	yes	yes	0	0	0	0	0	1	By MS/MS	2	73.06	73.06	2;3	2.5543e-12	85339	20P03690001	100.27	84.494	211570	211570
DAGEGLLAVQITDPEGKPK	Deamidation (NQ)	1937.99	0.994587	1389	sp|Q8BTM8|FLNA_MOUSE	yes	yes	0	1	0	0	0	1	By MS/MS	1	77.775	77.775	3	9.2547e-05	92407	20P03690001	81.807	70.076	38475	38475
DAGEGLLAVQITDQEGKPQR	Unmodified	2124.08	0.0811105	1281	sp|Q80X90|FLNB_MOUSE	yes	yes	0	0	0	0	0	1	By MS/MS	1	67.593	67.593	2	0.014461	76503	20P03690001	68.411	49.489	6830.2	6830.2
DAGHPLYPFNDPY	Unmodified	1504.66	0.662294	2089	sp|Q9JII6|AK1A1_MOUSE	yes	yes	0	0	0	0	0	0	By MS/MS	1	86.207	86.207	2	0.012672	105239	20P03690001	36.944	29.334	15583	15583
DAGQGLLTVQILDPEGKPK	Unmodified	1978.07	0.0735059	1626	sp|Q8VHX6|FLNC_MOUSE	yes	yes	0	0	0	0	0	1	By MS/MS	1	88.929	88.929	2	0.016698	109844	20P03690001	54.047	45.796	6451.3	6451.3
DAGQISGLNVLR	Unmodified	1241.67	0.672799	560	sp|P38647|GRP75_MOUSE	yes	yes	0	0	0	0	0	0	By MS/MS	2	71.468	71.468	2;3	7.1411e-15	82700	20P03690001	182.25	103.98	202300	202300
DAGTIAGLNVLR	Unmodified	1198.67	0.666986	765	sp|P63017|HSP7C_MOUSE	yes	yes	0	0	0	0	0	0	By MS/MS	2	70.648	70.648	2;3	5.2305e-08	67728	20P03690001	105.2	68.52	98067	98067
DAGTIAGLNVLR	Deamidation (NQ)	1199.65	0.651001	765	sp|P63017|HSP7C_MOUSE	yes	yes	0	1	0	0	0	0	By MS/MS	1	85.034	85.034	2	1.3025e-13	103570	20P03690001	178.49	96.072	191150	191150
DAGTIAGLNVMR	Oxidation (M)	1232.62	0.618321	458	sp|P20029|BIP_MOUSE	yes	yes	0	0	0	1	0	0	By MS/MS	1	52.082	52.082	2	5.065e-06	52155	20P03690001	80.69	51.732	31674	31674
DAGTIAGLNVMR	Unmodified	1216.62	0.623406	458	sp|P20029|BIP_MOUSE	yes	yes	0	0	0	0	0	0	By MS/MS	1	70.624	70.624	2	7.7282e-09	81419	20P03690001	96.745	62.869	40317	40317
DAGTIAGLNVMR	Deamidation (NQ)	1217.61	0.607422	458	sp|P20029|BIP_MOUSE	yes	yes	0	1	0	0	0	0	By MS/MS	1	75.204	75.204	2	0.01653	88486	20P03690001	40.767	14.704	0	0
DAGVIAGLNVLR	Unmodified	1196.69	0.687721	445;433	sp|Q61696|HS71A_MOUSE;sp|P17879|HS71B_MOUSE;sp|P16627|HS71L_MOUSE	no	no	0	0	0	0	0	0	By MS/MS	1	90.284	90.284	2	2.6014e-09	111791	20P03690001	116.13	94.107	126360	126360
DAGVIAGLNVLR	Deamidation (NQ)	1197.67	0.671737	445;433	sp|Q61696|HS71A_MOUSE;sp|P17879|HS71B_MOUSE;sp|P16627|HS71L_MOUSE	no	no	0	1	0	0	0	0	By MS/MS	1	95.853	95.853	2	0.027136	121171	20P03690001	47.039	30.901	15145	15145
DAGYGGISLAVEGPSK	Unmodified	1519.75	0.751837	1281	sp|Q80X90|FLNB_MOUSE	yes	yes	0	0	0	0	0	0	By MS/MS	1	69.346	69.346	2	0.0039288	79434	20P03690001	39.905	9.8628	9977.9	9977.9
DAGYGGLSLSIEGPSK	Unmodified	1549.76	0.762402	1389	sp|Q8BTM8|FLNA_MOUSE	yes	yes	0	0	0	0	0	0	By MS/MS	1	77.269	77.269	2	6.0154e-19	91688	20P03690001	103.13	75.673	46938	46938
DAHNALLDIQSSGR	Unmodified	1495.74	0.737919	1566	sp|Q8R1B4|EIF3C_MOUSE	yes	yes	0	0	0	0	0	0	By MS/MS	2	51.669	51.669	2;3	3.2571e-06	51395	20P03690001	68.283	57.735	12064	12064
DAIDREVEAVDSEYQLAR	Unmodified	2077.99	0.991627	1329	sp|Q8BHG1|NRDC_MOUSE	yes	yes	0	0	0	0	0	1	By MS/MS	1	82.077	82.077	3	0.0013489	98807	20P03690001	42.639	30.276	4432.6	4432.6
DAILFPSFIHSQK	Unmodified	1501.79	0.792914	480	sp|P24270|CATA_MOUSE	yes	yes	0	0	0	0	0	0	By MS/MS	1	90.475	90.475	3	0.00096327	112381	20P03690001	52.891	18.142	6128.8	6128.8
DAISGVGTDEK	Unmodified	1090.51	0.514233	420	sp|P14824|ANXA6_MOUSE	yes	yes	0	0	0	0	0	0	By MS/MS	1	27.527	27.527	2	4.6468e-05	17427	20P03690001	77.124	50.417	11383	11383
DALNIETAVK	Unmodified	1072.58	0.576439	364	sp|P07356|ANXA2_MOUSE	yes	yes	0	0	0	0	0	0	By MS/MS	1	55.721	55.721	2	0.0009549	57940	20P03690001	120.86	60.096	206430	206430
DALNQATSQVESK	Unmodified	1389.67	0.673587	1805	sp|Q99PL5|RRBP1_MOUSE	yes	yes	0	0	0	0	0	0	By MS/MS	1	39.239	39.239	2	1.5317e-12	33094	20P03690001	159.18	116.58	27067	27067
DALQQRKIDQR	2 Deamidation (NQ);Ubiquitination (K)	1485.75	0.753569	1251	sp|Q7TPM9|MTMRA_MOUSE	yes	yes	0	2	0	0	1	2	By MS/MS	1	80.005	80.005	2	0.019399	95735	20P03690001	53.567	14.388	46653	46653
DALSDLALHFLNK	Unmodified	1455.77	0.772179	820	sp|P80315|TCPD_MOUSE	yes	yes	0	0	0	0	0	0	By MS/MS	1	110.55	110.55	3	8.9522e-10	144006	20P03690001	85.554	36.986	273400	273400
DALSDLALHFLNK	Deamidation (NQ)	1456.76	0.756194	820	sp|P80315|TCPD_MOUSE	yes	yes	0	1	0	0	0	0	By MS/MS	1	112.22	112.22	3	0.00051042	146774	20P03690001	64.224	29.475	43793	43793
DANGNSFATR	Unmodified	1051.47	0.468286	737	sp|P62702|RS4X_MOUSE	yes	yes	0	0	0	0	0	0	By MS/MS	1	22.256	22.256	2	0.0027617	10286	20P03690001	65.408	65.408	127190	127190
DANGNSFATR	Deamidation (NQ)	1052.45	0.452301	737	sp|P62702|RS4X_MOUSE	yes	yes	0	1	0	0	0	0	By MS/MS	2	24.057	24.057	2	0.00036945	12292	20P03690001	128.88	100.71	197930	197930
DANIALLELSSSK	Unmodified	1359.72	0.72456	1791	sp|Q99MI1|RB6I2_MOUSE	yes	yes	0	0	0	0	0	0	By MS/MS	1	84.63	84.63	2	0.0030116	102978	20P03690001	49.066	30.442	9432.4	9432.4
DANLYISGLPR	Unmodified	1217.64	0.640436	807	sp|P70372|ELAV1_MOUSE	yes	yes	0	0	0	0	0	0	By MS/MS	1	73.25	73.25	2	0.0020181	85589	20P03690001	63.091	43.249	31437	31437
DAPDGPSVEAEPEYTFEGLR	Unmodified	2177.98	0.975308	2132	sp|Q9QXS1|PLEC_MOUSE	yes	yes	0	0	0	0	0	0	By MS/MS	1	83.736	83.736	2	0.0099996	101494	20P03690001	26.742	19.623	6065	6065
DAQILYNAGENK	Unmodified	1334.65	0.646644	249	sp|O35639|ANXA3_MOUSE	yes	yes	0	0	0	0	0	0	By MS/MS	1	41.284	41.284	2	7.5597e-09	36163	20P03690001	97.69	50.871	59887	59887
DAQILYNAGENK	Deamidation (NQ)	1335.63	0.63066	249	sp|O35639|ANXA3_MOUSE	yes	yes	0	1	0	0	0	0	By MS/MS	2	45.798	45.798	2	0.02009	40788	20P03690001	62.287	22.663	7490.5	7490.5
DASLLQPFK	Unmodified	1017.55	0.549496	665	sp|P58058|NADK_MOUSE	yes	yes	0	0	0	0	0	0	By MS/MS	1	77.991	77.991	2	0.0072105	92628	20P03690001	57.859	28.902	3553.9	3553.9
DASVVGFFR	Unmodified	996.503	0.50288	511	sp|P27773|PDIA3_MOUSE	yes	yes	0	0	0	0	0	0	By MS/MS	1	84.567	84.567	2	0.0017358	103102	20P03690001	166.52	111.8	126810	126810
DATIPVESDTDDEGAPR	Unmodified	1786.79	0.785716	1774	sp|Q99L48|NMD3_MOUSE	yes	yes	0	0	0	0	0	0	By MS/MS	2	42.077	42.077	2	0.011116	37155	20P03690001	34.422	24.643	0	0
DATLTAREIRER	Unmodified	1429.76	0.763739	1311	sp|Q8BGQ7|SYAC_MOUSE	yes	yes	0	0	0	0	0	2	By MS/MS	1	22.642	22.642	4	0.016726	10936	20P03690001	33.589	4.0451	7505.1	7505.1
DATNVGDEGGFAPNILENK	Unmodified	1959.92	0.917399	437	sp|P17182|ENOA_MOUSE	yes	yes	0	0	0	0	0	0	By MS/MS	3	74.639	74.639	2;3	5.6171e-28	92666	20P03690001	118.52	97.262	206320	206320
DATNVGDEGGFAPNILENK	Deamidation (NQ)	1960.9	0.901415	437	sp|P17182|ENOA_MOUSE	yes	yes	0	1	0	0	0	0	By MS/MS	1	80.979	80.979	2	0.010362	97444	20P03690001	66.536	53.112	19129	19129
DATNVGDEGGFAPNILENKEALELLK	Unmodified	2756.39	0.386854	437	sp|P17182|ENOA_MOUSE	yes	yes	0	0	0	0	0	1	By MS/MS	1	105.28	105.28	3	1.8542e-25	135707	20P03690001	102.63	93.434	56272	56272
DATNVGDEGGFAPNILENNEALELLK	Unmodified	2742.33	0.334819	466	sp|P21550|ENOB_MOUSE	yes	yes	0	0	0	0	0	0	By MS/MS	1	111.69	111.69	3	0.00038276	145972	20P03690001	33.551	23.796	39531	39531
DATSLNQAALYR	Unmodified	1321.66	0.662628	623	sp|P51660|DHB4_MOUSE	yes	yes	0	0	0	0	0	0	By MS/MS	1	50.333	50.333	2	0.0010948	49175	20P03690001	63.091	44.923	20317	20317
DAVLLVFANK	Unmodified	1088.62	0.622995	826;702	sp|P84084|ARF5_MOUSE;sp|P84078|ARF1_MOUSE;sp|P61205|ARF3_MOUSE	no	no	0	0	0	0	0	0	By MS/MS	1	91.461	91.461	2	3.1541e-05	113718	20P03690001	96.342	42.586	40717	40717
DAVLNAWAEDVDLR	Unmodified	1585.77	0.773635	633	sp|P52480|KPYM_MOUSE	yes	yes	0	0	0	0	0	0	By MS/MS	2	100.74	100.74	2;3	1.6555e-13	128853	20P03690001	109.55	91.59	186830	186830
DAVSGLAFR	Unmodified	934.487	0.48723	1665	sp|Q91WM3|U3IP2_MOUSE	yes	yes	0	0	0	0	0	0	By MS/MS	1	58.821	58.821	2	0.00035818	62545	20P03690001	82.645	31.299	20729	20729
DAVSNTTNQLESK	Unmodified	1405.67	0.668502	1080	sp|Q61595|KTN1_MOUSE	yes	yes	0	0	0	0	0	0	By MS/MS	1	36.354	36.354	2	0.00010421	28720	20P03690001	69.878	49.696	37131	37131
DAVTQALFLR	Unmodified	1132.62	0.624058	1326	sp|Q8BHB4|WDR3_MOUSE	yes	yes	0	0	0	0	0	0	By MS/MS	1	88.991	88.991	2	0.00090663	109901	20P03690001	72.289	47.051	7993.2	7993.2
DAVTYTEHAK	Unmodified	1133.54	0.535303	743	sp|P62806|H4_MOUSE	yes	yes	0	0	0	0	0	0	By MS/MS	1	19.759	19.759	2	0.035051	7033	20P03690001	36.514	15.542	9737.4	9737.4
DAYNIFLK	Unmodified	982.512	0.512382	1201	sp|Q6PB66|LPPRC_MOUSE	yes	yes	0	0	0	0	0	0	By MS/MS	1	79.732	79.732	2	0.030098	95299	20P03690001	45.081	26.103	6072.5	6072.5
DAYQVILDGVK	Unmodified	1219.64	0.644853	257	sp|O35841|API5_MOUSE	yes	yes	0	0	0	0	0	0	By MS/MS	1	83.553	83.553	2	0.0018272	101287	20P03690001	64.64	35.684	12989	12989
DAYSGGAVNLYHVR	Unmodified	1520.74	0.73719	289	sp|O55234|PSB5_MOUSE	yes	yes	0	0	0	0	0	0	By MS/MS	2	49.833	49.833	2;3	4.1007e-20	48553	20P03690001	163.33	125.72	70675	70675
DDASKPVHLTAFLGYK	Unmodified	1760.91	0.909735	510	sp|P27659|RL3_MOUSE	yes	yes	0	0	0	0	0	1	By MS/MS	3	71.213	71.213	2;3;4	9.2265e-20	82281	20P03690001	110.04	87.989	56093	56093
DDESNLVEEK	Unmodified	1176.51	0.514627	319	sp|O88447|KLC1_MOUSE	yes	yes	0	0	0	0	0	0	By MS/MS	1	30.462	30.462	2	0.0043118	20972	20P03690001	58.476	26.336	4088	4088
DDEVQVVR	Unmodified	958.472	0.471974	705	sp|P61255|RL26_MOUSE	yes	yes	0	0	0	0	0	0	By MS/MS	1	29.559	29.559	2	0.007791	19971	20P03690001	68.224	42.97	43731	43731
DDEVQVVR	Deamidation (NQ)	959.456	0.45599	705	sp|P61255|RL26_MOUSE	yes	yes	0	1	0	0	0	0	By MS/MS	1	31.942	31.942	2	0.012163	22626	20P03690001	78.149	47.982	13191	13191
DDFLGQVDVPLYPLPTENPR	Unmodified	2284.14	0.137563	584	sp|P46935|NEDD4_MOUSE	yes	yes	0	0	0	0	0	0	By MS/MS	2	108.98	108.98	2;3	1.8735e-30	141656	20P03690001	96.876	82.916	25360	25360
DDGSWEVIEGYR	Unmodified	1424.62	0.620823	501	sp|P26443|DHE3_MOUSE	yes	yes	0	0	0	0	0	0	By MS/MS	1	78.943	78.943	2	0.0069029	94311	20P03690001	43.761	30.172	17446	17446
DDILNGSHPVSFDK	Unmodified	1542.73	0.731436	494	sp|P26039|TLN1_MOUSE	yes	yes	0	0	0	0	0	0	By MS/MS	1	54.37	54.37	2	0.0044404	55813	20P03690001	43.904	19.207	15415	15415
DDILNGSHPVSFDK	Deamidation (NQ)	1543.72	0.715452	494	sp|P26039|TLN1_MOUSE	yes	yes	0	1	0	0	0	0	By MS/MS	1	55.383	55.383	2	0.0017953	57234	20P03690001	54.859	30.006	7789.9	7789.9
DDLLGFSLR	Unmodified	1034.54	0.53966	1759	sp|Q99K85|SERC_MOUSE	yes	yes	0	0	0	0	0	0	By MS/MS	1	98.147	98.147	2	0.0026698	124832	20P03690001	70.552	32.824	34835	34835
DDLSGADIK	Unmodified	932.445	0.445091	721	sp|P62192|PRS4_MOUSE	yes	yes	0	0	0	0	0	0	By MS/MS	1	32.172	32.172	2	0.012945	22961	20P03690001	48.981	13.686	10795	10795
DDNGKPYVLPSVR	Unmodified	1458.75	0.746692	355	sp|P05202|AATM_MOUSE	yes	yes	0	0	0	0	0	1	By MS/MS	1	48.175	48.175	2	0.023442	46211	20P03690001	49.595	37.537	18492	18492
DDNSVELTVAEGPYK	Unmodified	1635.76	0.762796	1335	sp|Q8BHN3|GANAB_MOUSE	yes	yes	0	0	0	0	0	0	By MS/MS	1	63.638	63.638	2	1.3696e-08	70028	20P03690001	87.99	71.897	20462	20462
DDPENDNSELPTAK	Unmodified	1543.66	0.66381	1157	sp|Q6A4J8|UBP7_MOUSE	yes	yes	0	0	0	0	0	0	By MS/MS	1	31.09	31.09	2	0.025328	21580	20P03690001	30.959	21.313	3673.9	3673.9
DDPLTNLNTAFDVAER	Unmodified	1789.85	0.848257	1252	sp|Q7TPR4|ACTN1_MOUSE	yes	yes	0	0	0	0	0	0	By MS/MS	1	102.23	102.23	2	0.0012638	130803	20P03690001	56.906	43.487	0	0
DDQVTVIGAGVTLHEALAAAESLKK	Unmodified	2535.35	0.354432	565	sp|P40142|TKT_MOUSE	yes	yes	0	0	0	0	0	1	By MS/MS	1	107.18	107.18	4	0.032478	138679	20P03690001	16.541	8.7892	13983	13983
DDSHPFVGLAFK	Unmodified	1331.65	0.651001	1514	sp|Q8K0D5|EFGM_MOUSE	yes	yes	0	0	0	0	0	0	By MS/MS	1	76.434	76.434	3	0.012383	90260	20P03690001	41.383	30.218	9014.4	9014.4
DDTESLEIFQNEVAR	Unmodified	1764.82	0.816622	1948	sp|Q9D1Q6|ERP44_MOUSE	yes	yes	0	0	0	0	0	0	By MS/MS	1	88.022	88.022	2	0.0093225	108431	20P03690001	35.473	21.727	4921.8	4921.8
DDVIANAPTTHTEEYSGEEK	Unmodified	2204.97	0.970951	1497	sp|Q8CIG8|ANM5_MOUSE	yes	yes	0	0	0	0	0	0	By MS/MS	1	36.401	36.401	2	0.00094459	28837	20P03690001	45.556	36.93	7206.9	7206.9
DEAFDPFDK	Unmodified	1082.46	0.455655	1098	sp|Q62077|PLCG1_MOUSE	yes	yes	0	0	0	0	0	0	By MS/MS	1	72.866	72.866	2	0.021389	84894	20P03690001	49.06	32.389	0	0
DEDHIAHIIELLGSIPR	Unmodified	1927.02	0.0163254	265	sp|O54781|SRPK2_MOUSE	yes	yes	0	0	0	0	0	0	By MS/MS	1	111.07	111.07	3	0.0038067	144987	20P03690001	33.083	19.911	5754	5754
DEDHIALIIELLGK	Unmodified	1577.87	0.866473	312	sp|O70551|SRPK1_MOUSE	yes	yes	0	0	0	0	0	0	By MS/MS	1	113.3	113.3	3	2.8628e-08	148650	20P03690001	84.753	54.841	30369	30369
DEFDSPEQTEGFYK	Unmodified	1690.7	0.699861	1405	sp|Q8BVY0|RL1D1_MOUSE	yes	yes	0	0	0	0	0	0	By MS/MS	1	60.86	60.86	2	0.003208	65630	20P03690001	46.282	33.79	4508.7	4508.7
DEFEGLFK	Unmodified	983.46	0.460012	871	sp|Q02053|UBA1_MOUSE;sp|P31254|UBA1Y_MOUSE	yes	no	0	0	0	0	0	0	By MS/MS	1	83.863	83.863	2	0.0030326	101544	20P03690001	78.149	24.374	60837	60837
DEFLIQASPR	Unmodified	1174.6	0.598237	619	sp|P51150|RAB7A_MOUSE	yes	yes	0	0	0	0	0	0	By MS/MS	1	63.149	63.149	2	0.0055601	69554	20P03690001	53.237	26.291	8206.6	8206.6
DEIIWLLR	Unmodified	1056.6	0.596781	517	sp|P28660|NCKP1_MOUSE	yes	yes	0	0	0	0	0	0	By MS/MS	1	108.74	108.74	2	0.030098	141108	20P03690001	45.081	21.762	16074	16074
DEILPTTPISEQK	Unmodified	1469.76	0.761339	758	sp|P62908|RS3_MOUSE	yes	yes	0	0	0	0	0	0	By MS/MS	1	61.399	61.399	2	2.7913e-17	66660	20P03690001	119.25	87.372	78342	78342
DEINETDLK	Unmodified	1075.5	0.503334	391	sp|P10852|4F2_MOUSE	yes	yes	0	0	0	0	0	0	By MS/MS	1	34.18	34.18	2	0.011411	25740	20P03690001	65.933	25.36	0	0
DEKPVEAIR	Unmodified	1055.56	0.561123	1683	sp|Q91YW3|DNJC3_MOUSE	yes	yes	0	0	0	0	0	1	By MS/MS	1	23.86	23.86	3	0.0080801	12430	20P03690001	70.399	39.83	0	0
DELADEIANSSGK	Unmodified	1347.62	0.615403	1603	sp|Q8VDD5|MYH9_MOUSE	yes	yes	0	0	0	0	0	0	By MS/MS	1	49.82	49.82	2	6.4544e-07	48428	20P03690001	78.814	48.085	12851	12851
DELHIVEAEAMNYEGSPIK	Oxidation (M)	2160	0.00449962	1095	sp|Q61937|NPM_MOUSE	yes	yes	0	0	0	1	0	0	By MS/MS	1	83.994	83.994	3	0.0090436	102112	20P03690001	44.441	33.998	7796.3	7796.3
DELHIVEAEAMNYEGSPIK	Unmodified	2144.01	0.00958499	1095	sp|Q61937|NPM_MOUSE	yes	yes	0	0	0	0	0	0	By MS/MS	2	91.958	91.958	2;3	0.00092194	114552	20P03690001	50.957	42.1	41602	41602
DELTLEGIK	Unmodified	1016.54	0.538991	1637	sp|Q91VC3|IF4A3_MOUSE	yes	yes	0	0	0	0	0	0	By MS/MS	1	63.821	63.821	2	0.0094158	70321	20P03690001	52.579	15.234	23036	23036
DEQGSAADSEDSPTIEAVR	Unmodified	1975.86	0.860672	387	sp|P10518|HEM2_MOUSE	yes	yes	0	0	0	0	0	0	By MS/MS	1	41.818	41.818	2	0.0014377	36719	20P03690001	74.214	65.417	11939	11939
DEQLESLFQR	Unmodified	1263.61	0.60953	1236	sp|Q6ZWX6|IF2A_MOUSE	yes	yes	0	0	0	0	0	0	By MS/MS	1	81.462	81.462	2	0.00086521	98041	20P03690001	72.434	26.044	14338	14338
DESLKVDEHLAK	Unmodified	1382.7	0.704159	249	sp|O35639|ANXA3_MOUSE	yes	yes	0	0	0	0	0	1	By MS/MS	1	31.181	31.181	2	3.7647e-05	21707	20P03690001	122.2	88.229	20422	20422
DETEFYLGK	Unmodified	1100.5	0.502606	285	sp|O55142|RL35A_MOUSE	yes	yes	0	0	0	0	0	0	By MS/MS	1	59.314	59.314	2	0.0068255	63099	20P03690001	59.153	33.035	22927	22927
DETEFYLGKR	Unmodified	1256.6	0.603717	285	sp|O55142|RL35A_MOUSE	yes	yes	0	0	0	0	0	1	By MS/MS	1	46.67	46.67	3	0.026806	43808	20P03690001	32.329	8.2992	5074.4	5074.4
DETGELSSADEKR	Unmodified	1435.64	0.642681	2049	sp|Q9EPU0|RENT1_MOUSE	yes	yes	0	0	0	0	0	1	By MS/MS	1	21.504	21.504	2	6.7977e-06	9304	20P03690001	77.776	47.864	4090.4	4090.4
DETNYGIPQR	Deamidation (NQ)	1192.54	0.536031	786	sp|P68040|RACK1_MOUSE	yes	yes	0	1	0	0	0	0	By MS/MS	1	39.51	39.51	2	0.033286	33651	20P03690001	55.754	34.666	14406	14406
DETNYGIPQR	Unmodified	1191.55	0.552015	786	sp|P68040|RACK1_MOUSE	yes	yes	0	0	0	0	0	0	By MS/MS	1	37.042	37.042	2	2.9149e-102	29872	20P03690001	164.97	120.65	0	0
DFAAEVVHPGDLK	Unmodified	1396.7	0.69868	1667	sp|Q91WQ3|SYYC_MOUSE	yes	yes	0	0	0	0	0	0	By MS/MS	1	61.996	61.996	3	0.00052137	67825	20P03690001	66.004	38.906	31349	31349
DFAPLPPEVLAALR	Unmodified	1507.84	0.839865	2243	sp|Q9Z1N2|ORC1_MOUSE	yes	yes	0	0	0	0	0	0	By MS/MS	1	112.48	112.48	2	0.0040736	147295	20P03690001	54.898	35.256	0	0
DFAVYGLETEYQEEGQPLGR	Unmodified	2300.06	0.0597063	1964	sp|Q9D666|SUN1_MOUSE	yes	yes	0	0	0	0	0	0	By MS/MS	1	93.744	93.744	2	0.026191	117627	20P03690001	27.523	21.56	0	0
DFAYGEADPLIR	Unmodified	1365.66	0.65648	940	sp|Q3UDE2|TTL12_MOUSE	yes	yes	0	0	0	0	0	0	By MS/MS	1	78.891	78.891	2	0.014452	93814	20P03690001	37.613	23.168	12749	12749
DFESHITNYK	Unmodified	1252.57	0.572416	1566	sp|Q8R1B4|EIF3C_MOUSE	yes	yes	0	0	0	0	0	0	By MS/MS	1	40.512	40.512	2	3.1366e-05	34971	20P03690001	96.113	61.727	28097	28097
DFGASLLLSGLK	Unmodified	1219.68	0.681239	1349	sp|Q8BK72|RT27_MOUSE	yes	yes	0	0	0	0	0	0	By MS/MS	1	108.58	108.58	2	3.2657e-06	141024	20P03690001	124.12	82.719	17698	17698
DFGHIQYVASYK	Unmodified	1426.69	0.688115	469	sp|P21956|MFGM_MOUSE	yes	yes	0	0	0	0	0	0	By MS/MS	1	57.321	57.321	2	0.0029912	60095	20P03690001	52.009	30.637	10024	10024
DFIEDYVDVLR	Unmodified	1382.67	0.671796	317	sp|O88379|BAZ1A_MOUSE	yes	yes	0	0	0	0	0	0	By MS/MS	1	109.39	109.39	2	0.0035081	142269	20P03690001	54.023	31.445	12135	12135
DFIIFEAAPQETR	Unmodified	1535.76	0.762008	847	sp|P97470|PP4C_MOUSE	yes	yes	0	0	0	0	0	0	By MS/MS	1	96.953	96.953	2	4.1584e-05	122819	20P03690001	73.927	37.676	0	0
DFIYVSQDPK	Unmodified	1210.59	0.587004	1753	sp|Q99JY0|ECHB_MOUSE	yes	yes	0	0	0	0	0	0	By MS/MS	1	55.867	55.867	2	0.016189	57898	20P03690001	42.802	23.195	6132.1	6132.1
DFLAGGIAAAVSK	Unmodified	1218.66	0.660838	607	sp|P48962|ADT1_MOUSE	yes	yes	0	0	0	0	0	0	By MS/MS	1	86.711	86.711	2	0.0057439	106134	20P03690001	43.316	14.331	25097	25097
DFLAGGVAAAISK	Unmodified	1218.66	0.660838	627	sp|P51881|ADT2_MOUSE	yes	yes	0	0	0	0	0	0	By MS/MS	1	84.549	84.549	2	0.0005003	102928	20P03690001	62.861	21.92	73943	73943
DFLDSLGFSAR	Unmodified	1226.59	0.593152	365	sp|P07607|TYSY_MOUSE	yes	yes	0	0	0	0	0	0	By MS/MS	1	107.49	107.49	2	0.0065677	139181	20P03690001	46.069	3.4705	11313	11313
DFLIPIGK	Unmodified	901.527	0.527304	1919	sp|Q9D051|ODPB_MOUSE	yes	yes	0	0	0	0	0	0	By MS/MS	1	90.006	90.006	2	0.0091922	111599	20P03690001	66.073	25.805	21064	21064
DFLLKPELLR	Unmodified	1242.73	0.733609	2244;1611	sp|Q9Z1N5|DX39B_MOUSE;sp|Q8VDW0|DX39A_MOUSE	no	no	0	0	0	0	0	1	By MS/MS	2	89.132	89.132	2;3	3.0566e-05	110311	20P03690001	97.813	71.371	151590	151590
DFLQVFIYR	Unmodified	1199.63	0.633895	1271	sp|Q80UV9|TAF1_MOUSE	yes	yes	0	0	0	0	0	0	By MS/MS	1	111.18	111.18	2	0.01669	145124	20P03690001	46.033	26.043	4994.9	4994.9
DFNHINVELSLLGK	Unmodified	1597.85	0.846406	621	sp|P51410|RL9_MOUSE	yes	yes	0	0	0	0	0	0	By MS/MS	1	95.874	95.874	3	1.055e-18	121211	20P03690001	152.07	118.54	166920	166920
DFNHINVELSLLGK	Deamidation (NQ)	1598.83	0.830422	621	sp|P51410|RL9_MOUSE	yes	yes	0	1	0	0	0	0	By MS/MS	2	99.89	99.89	3	4.5107e-05	127955	20P03690001	62.69	53.37	23533	23533
DFPEYTFAIADEEDYATEVK	Unmodified	2352.03	0.0321542	369	sp|P08003|PDIA4_MOUSE	yes	yes	0	0	0	0	0	0	By MS/MS	1	105.27	105.27	3	0.033921	135652	20P03690001	25.257	20.188	6274	6274
DFPLNDLLSATELDKIR	Unmodified	1959.03	0.0313067	2081	sp|Q9JHU4|DYHC1_MOUSE	yes	yes	0	0	0	0	0	1	By MS/MS	1	112.14	112.14	3	0.0011808	146408	20P03690001	62.203	48.784	10449	10449
DFSALESQLQDTQELLQEENR	Deamidation (NQ)	2493.15	0.150706	1603	sp|Q8VDD5|MYH9_MOUSE	yes	yes	0	1	0	0	0	0	By MS/MS	3	111.09	111.09	2;3	2.8074e-31	148280	20P03690001	94.548	74.378	30923	30923
DFSALESQLQDTQELLQEENR	Unmodified	2492.17	0.166691	1603	sp|Q8VDD5|MYH9_MOUSE	yes	yes	0	0	0	0	0	0	By MS/MS	1	109.77	109.77	2	4.5107e-105	142946	20P03690001	135.98	116.95	0	0
DFSWSPGGNIIAFWVPEDKDIPAR	Unmodified	2716.33	0.328551	1507	sp|Q8JZQ9|EIF3B_MOUSE	yes	yes	0	0	0	0	0	1	By MS/MS	1	114.2	114.2	3	8.5286e-05	149836	20P03690001	55.588	50.468	12419	12419
DFTAHTGYEVLLQR	Unmodified	1648.82	0.82092	855	sp|P97814|PPIP1_MOUSE	yes	yes	0	0	0	0	0	0	By MS/MS	1	73.864	73.864	3	0.0021242	86639	20P03690001	46.069	29.846	10976	10976
DFTEGTLFSVNQDFSLIK	Unmodified	2060.01	0.0102369	1961	sp|Q9D5V5|CUL5_MOUSE	yes	yes	0	0	0	0	0	0	By MS/MS	1	113.04	113.04	2	0.017125	148220	20P03690001	26.78	19.07	10019	10019
DFTSEPR	Unmodified	850.382	0.382096	2222	sp|Q9Z0N1|IF2G_MOUSE;sp|Q9Z0N2|IF2H_MOUSE	yes	no	0	0	0	0	0	0	By MS/MS	1	25.592	25.592	2	0.020842	14749	20P03690001	69.998	46.026	42563	42563
DFVDLSTGEDAHK	Unmodified	1432.65	0.647038	1499	sp|Q8CII2|CD123_MOUSE	yes	yes	0	0	0	0	0	0	By MS/MS	1	49.031	49.031	3	0.0035354	47289	20P03690001	43.03	17.688	6196.7	6196.7
DFYNPLVPEAQK	Unmodified	1419.7	0.703431	2219	sp|Q9Z0G9|CLD3_MOUSE	yes	yes	0	0	0	0	0	0	By MS/MS	1	81.062	81.062	2	0.0085928	97334	20P03690001	41.383	14.633	12186	12186
DFYVAFQDLPTR	Unmodified	1470.71	0.71433	833	sp|P97311|MCM6_MOUSE	yes	yes	0	0	0	0	0	0	By MS/MS	1	97.38	97.38	2	0.00034588	123509	20P03690001	76.073	57.448	0	0
DGASLAPATLFVHIR	Unmodified	1566.85	0.851826	1530	sp|Q8K2J0|PLCD3_MOUSE	yes	yes	0	0	0	0	0	0	By MS/MS	1	93.544	93.544	3	1.1682e-05	117364	20P03690001	70.272	49.264	9478.4	9478.4
DGAWGAFR	Unmodified	878.404	0.403501	452	sp|P19096|FAS_MOUSE	yes	yes	0	0	0	0	0	0	By MS/MS	1	60.457	60.457	2	0.0085139	65225	20P03690001	67.169	28.394	10316	10316
DGEAPDPEDPSR	Unmodified	1283.53	0.526588	484	sp|P24527|LKHA4_MOUSE	yes	yes	0	0	0	0	0	0	By MS/MS	1	23.148	23.148	2	0.0047739	11314	20P03690001	46.88	20.093	5973.6	5973.6
DGEEAGAYDGPR	Unmodified	1235.51	0.505459	511	sp|P27773|PDIA3_MOUSE	yes	yes	0	0	0	0	0	0	By MS/MS	1	25.954	25.954	2	2.7315e-10	15260	20P03690001	169.89	104.67	77653	77653
DGEEEEEEEEPLDESSVK	Unmodified	2077.83	0.833514	1870	sp|Q9CWL8|CTBL1_MOUSE	yes	yes	0	0	0	0	0	0	By MS/MS	1	42.54	42.54	2	5.0255e-05	37624	20P03690001	64.298	60.548	0	0
DGEIIGLSGR	Unmodified	1015.53	0.529823	1137	sp|Q64514|TPP2_MOUSE	yes	yes	0	0	0	0	0	0	By MS/MS	1	53.931	53.931	2	0.00022759	54939	20P03690001	77.062	27.022	28311	28311
DGFVALSK	Unmodified	835.444	0.443968	1647	sp|Q91VR5|DDX1_MOUSE	yes	yes	0	0	0	0	0	0	By MS/MS	1	48.919	48.919	1	0.017436	47363	20P03690001	57.59	11.638	19251	19251
DGGQTAPASIR	Unmodified	1071.53	0.530886	407	sp|P13020|GELS_MOUSE	yes	yes	0	0	0	0	0	0	By MS/MS	1	22.874	22.874	2	0.022116	11200	20P03690001	43.798	25.358	0	0
DGHPITDELLEK	Unmodified	1365.68	0.67761	1678	sp|Q91YP2|NEUL_MOUSE	yes	yes	0	0	0	0	0	0	By MS/MS	1	56.525	56.525	2	0.020039	58794	20P03690001	35.054	19.091	7949.6	7949.6
DGIIPFLQVFGHGK	Unmodified	1526.82	0.824549	2217	sp|Q9WVL3|S12A7_MOUSE	yes	yes	0	0	0	0	0	0	By MS/MS	1	111.26	111.26	3	2.8577e-07	145351	20P03690001	74.987	43.916	3328.5	3328.5
DGLAFNALIHR	Unmodified	1225.66	0.656755	662	sp|P57780|ACTN4_MOUSE	yes	yes	0	0	0	0	0	0	By MS/MS	1	77.285	77.285	2	0.0047498	91440	20P03690001	50.09	33.176	9836.3	9836.3
DGLGGLPDIVR	Unmodified	1110.6	0.603323	656	sp|P56399|UBP5_MOUSE	yes	yes	0	0	0	0	0	0	By MS/MS	1	83.443	83.443	2	0.029445	101323	20P03690001	34.264	23.893	12561	12561
DGLLDVVEALQSPLVDKK	Unmodified	1938.07	0.0673579	2145	sp|Q9QYR9|ACOT2_MOUSE	yes	yes	0	0	0	0	0	1	By MS/MS	1	113.89	113.89	3	0.00084221	149497	20P03690001	66.606	52.621	8463.6	8463.6
DGLLPEDTFIVGYAR	Unmodified	1664.84	0.840987	864	sp|Q00612|G6PD1_MOUSE	yes	yes	0	0	0	0	0	0	By MS/MS	1	105.83	105.83	2	0.00014326	136493	20P03690001	56.514	34.628	78358	78358
DGLSQPSEPK	Unmodified	1056.51	0.508754	2090	sp|Q9JIK5|DDX21_MOUSE	yes	yes	0	0	0	0	0	0	By MS/MS	1	23.542	23.542	2	0.0041044	12097	20P03690001	59.418	9.9996	6674.1	6674.1
DGLVATAVLHR	Unmodified	1150.65	0.645856	173	sp|B2RXS4|PLXB2_MOUSE	yes	yes	0	0	0	0	0	0	By MS/MS	1	54.724	54.724	3	0.0026112	56326	20P03690001	51.252	30.732	6411.1	6411.1
DGPGFYTTR	Unmodified	1012.46	0.461409	1370	sp|Q8BMS1|ECHA_MOUSE	yes	yes	0	0	0	0	0	0	By MS/MS	1	38.596	38.596	2	0.022867	32193	20P03690001	44.425	31.388	8425.1	8425.1
DGPLNMILDDGGDLTNLIHTK	Unmodified	2251.12	0.115447	614	sp|P50247|SAHH_MOUSE	yes	yes	0	0	0	0	0	0	By MS/MS	1	113.16	113.16	3	0.00093718	148385	20P03690001	38.724	29.867	0	0
DGPPHQVLVVPLHSR	Unmodified	1649.9	0.900173	1011	sp|Q5SWD9|TSR1_MOUSE	yes	yes	0	0	0	0	0	0	By MS/MS	3	48.726	48.726	2;3;4	0.0027676	46767	20P03690001	38.777	32.3	30165	30165
DGQILPVPNVVVR	Unmodified	1404.81	0.808899	1348	sp|Q8BK67|RCC2_MOUSE	yes	yes	0	0	0	0	0	0	By MS/MS	1	86.552	86.552	2	6.3648e-05	106143	20P03690001	71.558	58.123	57621	57621
DGQVIGIGAGQQSR	Deamidation (NQ)	1385.69	0.689906	1868	sp|Q9CWJ9|PUR9_MOUSE	yes	yes	0	1	0	0	0	0	By MS/MS	1	42.106	42.106	2	2.2511e-06	36956	20P03690001	77.324	51.431	7156.9	7156.9
DGSDVIYPAR	Unmodified	1091.52	0.524738	2143	sp|Q9QYJ3|DNJB1_MOUSE	yes	yes	0	0	0	0	0	0	By MS/MS	1	38.312	38.312	2	8.1407e-06	31667	20P03690001	85.355	71.352	30513	30513
DGSGFLINLIDSPGHVDFSSEVTAALR	Unmodified	2816.4	0.398087	669	sp|P58252|EF2_MOUSE	yes	yes	0	0	0	0	0	0	By MS/MS	2	113.97	113.97	3;4	5.0049e-71	151580	20P03690001	131.94	118.63	218550	218550
DGSLVSLSLTSHTGWVTSVK	Unmodified	2073.07	0.0742342	2097	sp|Q9JJA4|WDR12_MOUSE	yes	yes	0	0	0	0	0	0	By MS/MS	1	92.907	92.907	3	0.029969	116298	20P03690001	25.987	6.3146	4080	4080
DGSNLPILPSQR	Unmodified	1295.68	0.683364	1150	sp|Q69ZN7|MYOF_MOUSE	yes	yes	0	0	0	0	0	0	By MS/MS	1	61.311	61.311	2	0.035561	66521	20P03690001	36.519	17.541	0	0
DGTGVVEFVR	Unmodified	1077.55	0.545473	1205	sp|Q6PDM2|SRSF1_MOUSE	yes	yes	0	0	0	0	0	0	By MS/MS	1	61.112	61.112	2	0.020014	66196	20P03690001	46.73	24.879	0	0
DGVANVSIEDR	Unmodified	1173.56	0.56258	373	sp|P08228|SODC_MOUSE	yes	yes	0	0	0	0	0	0	By MS/MS	1	40.404	40.404	2	2.4171e-05	34939	20P03690001	114.72	73.321	60257	60257
DGVIEASINHEK	Unmodified	1310.65	0.646644	418	sp|P14685|PSMD3_MOUSE	yes	yes	0	0	0	0	0	0	By MS/MS	1	36.397	36.397	2	0.0096134	28865	20P03690001	48.229	25.085	9787.8	9787.8
DGVYFLYEALHGPPK	Unmodified	1704.85	0.851158	581	sp|P46664|PURA2_MOUSE	yes	yes	0	0	0	0	0	0	By MS/MS	1	104.25	104.25	3	0.0042752	133933	20P03690001	37.77	26.665	28480	28480
DGVYFLYEALHGPPKK	Unmodified	1832.95	0.946121	581	sp|P46664|PURA2_MOUSE	yes	yes	0	0	0	0	0	1	By MS/MS	1	92.105	92.105	3	0.00014863	114954	20P03690001	52.862	39.116	12958	12958
DGVYILDLAAK	Unmodified	1176.64	0.639039	1635	sp|Q91V92|ACLY_MOUSE	yes	yes	0	0	0	0	0	0	By MS/MS	1	95.371	95.371	2	0.014378	120339	20P03690001	39.581	28.416	19916	19916
DGWSLWYAEYR	Unmodified	1444.64	0.641165	1987	sp|Q9D8N0|EF1G_MOUSE	yes	yes	0	0	0	0	0	0	By MS/MS	1	103.08	103.08	2	1.1258e-08	132112	20P03690001	89.266	69.136	27543	27543
DGYAQILR	Unmodified	934.487	0.48723	1763	sp|Q99KI0|ACON_MOUSE	yes	yes	0	0	0	0	0	0	By MS/MS	1	52.921	52.921	2	0.0080163	53549	20P03690001	67.897	40.594	17026	17026
DHAVVVGVYRPPPK	Unmodified	1532.85	0.846347	550	sp|P35550|FBRL_MOUSE;sp|Q80WS3|FBLL1_MOUSE	yes	no	0	0	0	0	0	1	By MS/MS	1	33.46	33.46	3	0.0011427	24689	20P03690001	68.277	51.658	7589.1	7589.1
DHDNQEIAVPVANLR	Unmodified	1689.84	0.843446	1809	sp|Q9CPP0|NPM3_MOUSE	yes	yes	0	0	0	0	0	0	By MS/MS	2	59.277	59.277	2;3	1.2457e-05	63375	20P03690001	67.102	53.68	48193	48193
DHDTFLAVR	Unmodified	1072.53	0.530158	2005	sp|Q9DBH5|LMAN2_MOUSE	yes	yes	0	0	0	0	0	0	By MS/MS	1	46.493	46.493	2	0.013137	43505	20P03690001	48.785	21.049	8863	8863
DHINLPGFCGQNPLR	Unmodified	1736.84	0.841672	477	sp|P23492|PNPH_MOUSE	yes	yes	0	0	0	0	0	0	By MS/MS	1	76.554	76.554	2	0.034055	90525	20P03690001	27.263	16.91	3491.8	3491.8
DHISHFILR	Unmodified	1136.61	0.609077	539	sp|P33610|PRI2_MOUSE	yes	yes	0	0	0	0	0	0	By MS/MS	1	45.115	45.115	3	0.034276	41402	20P03690001	34.206	12.758	10061	10061
DHKDNLEFFLTNLGK	Unmodified	1789.9	0.899899	452	sp|P19096|FAS_MOUSE	yes	yes	0	0	0	0	0	1	By MS/MS	2	97.695	97.695	2;3	0.0043959	124027	20P03690001	52.424	38.678	28007	28007
DHPAFAPLYFPTELHR	Unmodified	1909.95	0.947518	299	sp|O70252|HMOX2_MOUSE	yes	yes	0	0	0	0	0	0	By MS/MS	1	87.665	87.665	3	0.017748	107726	20P03690001	26.362	15.501	5001.5	5001.5
DHPAVAATLNNLAVLYGK	Unmodified	1866	0.999947	319	sp|O88447|KLC1_MOUSE;sp|O88448|KLC2_MOUSE;sp|Q9DBS5|KLC4_MOUSE	yes	no	0	0	0	0	0	0	By MS/MS	1	96.417	96.417	3	0.0064765	121954	20P03690001	33.142	21.182	0	0
DHPFGFVAVPTK	Unmodified	1313.68	0.676822	778	sp|P63280|UBC9_MOUSE	yes	yes	0	0	0	0	0	0	By MS/MS	1	66.704	66.704	3	0.0056397	74913	20P03690001	35.45	17.784	13795	13795
DHQYQFLEDAVR	Unmodified	1519.71	0.705556	1109	sp|Q62318|TIF1B_MOUSE	yes	yes	0	0	0	0	0	0	By MS/MS	2	67.534	67.534	2;3	1.3266e-08	76535	20P03690001	85.271	52.976	26633	26633
DHQYQFLEDAVR	Deamidation (NQ)	1520.69	0.689571	1109	sp|Q62318|TIF1B_MOUSE	yes	yes	0	1	0	0	0	0	By MS/MS	1	70.179	70.179	3	0.014601	80536	20P03690001	43.03	14.127	3369.5	3369.5
DHTLEDEDVIQIVK	Unmodified	1652.83	0.825731	534	sp|P32233|DRG1_MOUSE	yes	yes	0	0	0	0	0	0	By MS/MS	1	71.535	71.535	3	0.0013736	82461	20P03690001	48.532	32.987	12646	12646
DIANENEAQFQIR	Unmodified	1546.74	0.737584	251	sp|O35643|AP1B1_MOUSE	yes	yes	0	0	0	0	0	0	By MS/MS	1	57.23	57.23	2	0.0053409	59879	20P03690001	45.347	21.071	0	0
DIATIVADK	Unmodified	944.518	0.517862	793	sp|P70122|SBDS_MOUSE	yes	yes	0	0	0	0	0	0	By MS/MS	1	54.252	54.252	2	0.0069606	55604	20P03690001	58.699	16.302	34551	34551
DICNDVLSLLEK	Unmodified	1417.71	0.712281	773	sp|P63101|1433Z_MOUSE	yes	yes	0	0	0	0	0	0	By MS/MS	1	113.5	113.5	2	0.0015391	149028	20P03690001	59.709	34.235	28067	28067
DIFEGVYFPAISLYK	Unmodified	1760.9	0.902524	1670	sp|Q91X20|ASH2L_MOUSE	yes	yes	0	0	0	0	0	0	By MS/MS	1	114.79	114.79	2	4.9582e-05	150887	20P03690001	61.186	29.464	11021	11021
DIFPIAFPR	Unmodified	1074.59	0.586216	1484	sp|Q8CGK3|LONM_MOUSE	yes	yes	0	0	0	0	0	0	By MS/MS	1	106.17	106.17	2	0.013492	137292	20P03690001	48.423	32.458	24459	24459
DIFQEIFDK	Unmodified	1153.57	0.56554	643	sp|P54071|IDHP_MOUSE	yes	yes	0	0	0	0	0	0	By MS/MS	1	110.58	110.58	2	0.00058272	144282	20P03690001	92.538	35.623	11197	11197
DIHRTFPAHDYFK	Unmodified	1645.8	0.800125	167	sp|A6H6A9|RBG1L_MOUSE	yes	yes	0	0	0	0	0	1	By MS/MS	1	17.963	17.963	4	0.030144	4632	20P03690001	23.956	7.2306	9162.8	9162.8
DIHYSVKPNK	Unmodified	1199.63	0.629872	793	sp|P70122|SBDS_MOUSE	yes	yes	0	0	0	0	0	1	By MS/MS	2	20.675	20.675	2;3	0.023058	8167	20P03690001	39.039	22.125	26019	26019
DIIALNPLYR	Unmodified	1186.67	0.671008	1484	sp|Q8CGK3|LONM_MOUSE	yes	yes	0	0	0	0	0	0	By MS/MS	1	92.938	92.938	2	0.0083808	116287	20P03690001	48.284	14.409	7059.2	7059.2
DIIGLAETGSGK	Unmodified	1159.61	0.608468	1876	sp|Q9CWX9|DDX47_MOUSE	yes	yes	0	0	0	0	0	0	By MS/MS	1	63.072	63.072	2	1.7931e-08	69140	20P03690001	95.417	55.871	27527	27527
DIIHDPGR	Unmodified	921.467	0.466829	759	sp|P62918|RL8_MOUSE	yes	yes	0	0	0	0	0	0	By MS/MS	1	26.78	26.78	2	0.0045416	16378	20P03690001	72.928	43.552	94912	94912
DIILGMEISAPSQQR	Unmodified	1656.85	0.850506	1808	sp|Q99PV0|PRP8_MOUSE	yes	yes	0	0	0	0	0	0	By MS/MS	1	91.452	91.452	2	2.4275e-05	113833	20P03690001	66.387	46.263	5602.3	5602.3
DIISDTSGDFR	Unmodified	1224.56	0.562246	364	sp|P07356|ANXA2_MOUSE	yes	yes	0	0	0	0	0	0	By MS/MS	1	63.999	63.999	2	0.0051073	70868	20P03690001	49.025	19.282	42128	42128
DIISDTSGDFRK	Unmodified	1352.66	0.657209	364	sp|P07356|ANXA2_MOUSE	yes	yes	0	0	0	0	0	1	By MS/MS	1	50.819	50.819	2	4.9191e-08	50014	20P03690001	101.39	54.326	30837	30837
DIKIKNADSWK	Deamidation (NQ);2 Ubiquitination (K)	1545.78	0.778721	1675	sp|Q91Y44|BRDT_MOUSE	yes	yes	0	1	0	0	2	2	By MS/MS	1	36.774	36.774	3	0.0096643	29561	20P03690001	43.68	7.8433	10935	10935
DIKPENLLLGLQGELK	Unmodified	1779.01	0.0142001	291	sp|O70126|AURKB_MOUSE	yes	yes	0	0	0	0	0	1	By MS/MS	1	107.04	107.04	3	0.00016775	138489	20P03690001	64.275	45.486	11260	11260
DILAQSPAAEPLK	Unmodified	1351.73	0.734731	347	sp|P02469|LAMB1_MOUSE	yes	yes	0	0	0	0	0	0	By MS/MS	1	59.513	59.513	2	0.0020194	63608	20P03690001	51.771	25.653	5133.7	5133.7
DILIDPIR	Unmodified	953.555	0.554582	1288	sp|Q810A7|DDX42_MOUSE	yes	yes	0	0	0	0	0	0	By MS/MS	1	79.584	79.584	2	0.007791	95297	20P03690001	68.224	21.798	20806	20806
DILLQGLK	Unmodified	898.549	0.548768	1279	sp|Q80X41|VRK1_MOUSE	yes	yes	0	0	0	0	0	0	By MS/MS	1	74.655	74.655	2	0.013778	87437	20P03690001	57.047	7.6889	22088	22088
DILLRPELEELR	Unmodified	1494.84	0.840593	2033	sp|Q9DCN2|NB5R3_MOUSE	yes	yes	0	0	0	0	0	1	By MS/MS	1	85.358	85.358	2	0.019592	104133	20P03690001	54.276	33.216	16195	16195
DILVEVNHPFIVK	Unmodified	1521.86	0.855515	449	sp|P18654|KS6A3_MOUSE;sp|Q7TPS0|KS6A6_MOUSE	yes	no	0	0	0	0	0	0	By MS/MS	1	82.751	82.751	3	0.033232	99937	20P03690001	25.982	12.974	4453.9	4453.9
DINAVAASLR	Unmodified	1028.56	0.561458	1825	sp|Q9CQC6|BZW1_MOUSE	yes	yes	0	0	0	0	0	0	By MS/MS	1	62.496	62.496	2	0.0077179	68561	20P03690001	49.448	1.5995	25683	25683
DINAYNGETPTEK	Deamidation (NQ)	1451.64	0.641618	210	sp|O08709|PRDX6_MOUSE	yes	yes	0	1	0	0	0	0	By MS/MS	1	31.771	31.771	2	0.0030971	22458	20P03690001	62.357	37.504	4098	4098
DINELNLPK	Unmodified	1054.57	0.565875	696	sp|P61082|UBC12_MOUSE	yes	yes	0	0	0	0	0	0	By MS/MS	1	59.901	59.901	2	0.00020008	64274	20P03690001	86.882	47.919	22403	22403
DINESDEVEVYSR	Unmodified	1553.68	0.684546	554	sp|P35922|FMR1_MOUSE	yes	yes	0	0	0	0	0	0	By MS/MS	1	47.26	47.26	2	0.00041468	44588	20P03690001	63.989	40.871	11365	11365
DINQEVYNFLATAGAK	Unmodified	1752.87	0.868264	1763	sp|Q99KI0|ACON_MOUSE	yes	yes	0	0	0	0	0	0	By MS/MS	1	111.91	111.91	3	0.029212	146314	20P03690001	23.876	12.167	8452	8452
DIPAYSQDTFK	Unmodified	1283.6	0.603382	1679	sp|Q91YQ5|RPN1_MOUSE	yes	yes	0	0	0	0	0	0	By MS/MS	1	53.057	53.057	2	0.0046255	53428	20P03690001	50.46	37.829	31571	31571
DIPGLTDTTVPR	Unmodified	1283.67	0.672131	742	sp|P62754|RS6_MOUSE	yes	yes	0	0	0	0	0	0	By MS/MS	1	65.504	65.504	2	0.0020339	73308	20P03690001	56.414	36.423	22564	22564
DIPKENTPDQKK	Ubiquitination (K)	1525.77	0.773635	2067	sp|Q9ES63|UBP29_MOUSE	yes	yes	0	0	0	0	1	2	By MS/MS	1	90.303	90.303	2	0.016209	112034	20P03690001	42.083	14.117	0	0
DIPLPEELVFTVDEK	Unmodified	1742.9	0.897833	2021	sp|Q9DC50|OCTC_MOUSE	yes	yes	0	0	0	0	0	0	By MS/MS	1	111.92	111.92	2	0.014047	146243	20P03690001	32.329	15.077	30734	30734
DIPNENELQFQIK	Unmodified	1586.79	0.794037	2003	sp|Q9DBG3|AP2B1_MOUSE	yes	yes	0	0	0	0	0	0	By MS/MS	1	77.556	77.556	2	0.011225	91873	20P03690001	37.77	19.193	9636.7	9636.7
DIPVLVATDVAAR	Unmodified	1338.75	0.750715	1288	sp|Q810A7|DDX42_MOUSE	yes	yes	0	0	0	0	0	0	By MS/MS	1	84.863	84.863	2	0.024865	103398	20P03690001	31.914	14.44	16688	16688
DIPVTIHNLEEYLR	Unmodified	1710.89	0.894085	201	sp|G5E870|TRIPC_MOUSE	yes	yes	0	0	0	0	0	0	By MS/MS	1	106.47	106.47	3	0.029105	137752	20P03690001	25.945	2.489	6109.3	6109.3
DIQENDEEAVQVK	Unmodified	1515.71	0.705281	1303	sp|Q8BG32|PSD11_MOUSE	yes	yes	0	0	0	0	0	0	By MS/MS	1	35.263	35.263	2	0.0026317	27246	20P03690001	50.102	21.031	7066.8	7066.8
DIQSLPQK	Unmodified	927.503	0.502546	2056	sp|Q9EQP2|EHD4_MOUSE	yes	yes	0	0	0	0	0	0	By MS/MS	1	28.73	28.73	2	0.0033908	18852	20P03690001	76.064	25.098	13229	13229
DIQSLPR	Unmodified	827.45	0.450116	2216	sp|Q9WVK4|EHD1_MOUSE;sp|Q9QXY6|EHD3_MOUSE	yes	no	0	0	0	0	0	0	By MS/MS	1	35.12	35.12	2	0.032075	27056	20P03690001	66.429	23.306	0	0
DISEASVFDAYVLPK	Unmodified	1652.83	0.829753	752	sp|P62855|RS26_MOUSE	yes	yes	0	0	0	0	0	0	By MS/MS	1	104.68	104.68	2	0.0082534	134734	20P03690001	36.597	0.30413	18894	18894
DISLSEYK	Unmodified	953.471	0.470577	552	sp|P35700|PRDX1_MOUSE	yes	yes	0	0	0	0	0	0	By MS/MS	1	48.859	48.859	2	0.0032373	47109	20P03690001	110.41	56.251	157930	157930
DISPLLKDPDSFR	Unmodified	1501.78	0.777658	370	sp|P08030|APT_MOUSE	yes	yes	0	0	0	0	0	1	By MS/MS	2	72.209	72.209	2;3	6.1194e-12	83680	20P03690001	95.981	56.196	119460	119460
DISQDSLQDIK	Unmodified	1260.62	0.619761	2241	sp|Q9Z1K5|ARI1_MOUSE	yes	yes	0	0	0	0	0	0	By MS/MS	1	51.557	51.557	2	0.0097655	51329	20P03690001	43.297	18.602	9784.1	9784.1
DISSAVQANPALTELSLR	Unmodified	1884	0.995256	1641	sp|Q91VI7|RINI_MOUSE	yes	yes	0	0	0	0	0	0	By MS/MS	1	94.499	94.499	2	0.0022376	118853	20P03690001	58.835	40.37	10769	10769
DISSSLIALADK	Unmodified	1231.67	0.665982	1541	sp|Q8K4B0|MTA1_MOUSE	yes	yes	0	0	0	0	0	0	By MS/MS	1	98.303	98.303	2	0.016112	124972	20P03690001	42.426	12.682	0	0
DISTLEPLKR	Unmodified	1170.66	0.660838	2071	sp|Q9EST5|AN32B_MOUSE	yes	yes	0	0	0	0	0	1	By MS/MS	2	49.995	49.995	2;3	6.3913e-05	48830	20P03690001	78.932	48.368	136870	136870
DISTLNSGK	Unmodified	933.477	0.476725	1679	sp|Q91YQ5|RPN1_MOUSE	yes	yes	0	0	0	0	0	0	By MS/MS	1	26.694	26.694	2	0.01669	16379	20P03690001	46.033	7.2411	11999	11999
DITLEASR	Unmodified	903.466	0.46616	1179	sp|Q6P1F6|2ABA_MOUSE	yes	yes	0	0	0	0	0	0	By MS/MS	1	37.359	37.359	2	0.0069923	30351	20P03690001	96.668	29.636	0	0
DITSDTSGDFR	Unmodified	1212.53	0.52586	384	sp|P10107|ANXA1_MOUSE	yes	yes	0	0	0	0	0	0	By MS/MS	1	41.442	41.442	2	0.00069542	36157	20P03690001	71.153	35.443	37578	37578
DITSNIHFEAYR	Unmodified	1464.7	0.699742	1266	sp|Q80UG5|SEPT9_MOUSE	yes	yes	0	0	0	0	0	0	By MS/MS	1	63.869	63.869	3	0.016417	70503	20P03690001	32.439	13.307	5416	5416
DIVINANPASPPLSLLVLHR	Unmodified	2138.22	0.221173	1552	sp|Q8R010|AIMP2_MOUSE	yes	yes	0	0	0	0	0	0	By MS/MS	2	107.23	107.23	3	0.0006616	138683	20P03690001	43.164	35.061	17684	17684
DIVPGDIVEIAVGDK	Unmodified	1538.82	0.819189	286	sp|O55143|AT2A2_MOUSE	yes	yes	0	0	0	0	0	0	By MS/MS	1	107.09	107.09	2	0.022961	138735	20P03690001	30.072	4.5984	12609	12609
DIVPGDIVEIAVGDKVPADIR	Unmodified	2190.19	0.189598	286	sp|O55143|AT2A2_MOUSE	yes	yes	0	0	0	0	0	1	By MS/MS	1	107.11	107.11	3	0.0017553	138638	20P03690001	63.937	49.362	28504	28504
DIVQFVPFR	Unmodified	1119.61	0.60768	1387;2023	sp|Q8BT60|CPNE3_MOUSE;sp|P59108|CPNE2_MOUSE;sp|Q9Z140|CPNE6_MOUSE;sp|Q8BLR2|CPNE4_MOUSE;sp|Q0VE82|CPNE7_MOUSE;sp|Q9DC53|CPNE8_MOUSE;sp|Q1RLL3|CPNE9_MOUSE;sp|Q8JZW4|CPNE5_MOUSE	no	no	0	0	0	0	0	0	By MS/MS	1	99.121	99.121	2	0.00059995	126323	20P03690001	92.732	45.383	30232	30232
DIVQFVPFR	Deamidation (NQ)	1120.59	0.591695	1387;2023	sp|Q8BT60|CPNE3_MOUSE;sp|P59108|CPNE2_MOUSE;sp|Q9Z140|CPNE6_MOUSE;sp|Q8BLR2|CPNE4_MOUSE;sp|Q0VE82|CPNE7_MOUSE;sp|Q9DC53|CPNE8_MOUSE;sp|Q1RLL3|CPNE9_MOUSE;sp|Q8JZW4|CPNE5_MOUSE	no	no	0	1	0	0	0	0	By MS/MS	1	101.77	101.77	2	0.0025181	130156	20P03690001	82.287	39.287	7711.1	7711.1
DIVQFVPYR	Unmodified	1135.6	0.602594	1435	sp|Q8C166|CPNE1_MOUSE	yes	yes	0	0	0	0	0	0	By MS/MS	1	80.54	80.54	2	0.0010006	96495	20P03690001	97.431	69.257	25546	25546
DKELEGLQVK	Unmodified	1157.63	0.629203	1198	sp|Q6PAM1|TXLNA_MOUSE	yes	yes	0	0	0	0	0	1	By MS/MS	1	37.624	37.624	2	0.0010132	30726	20P03690001	82.437	36.031	31963	31963
DKFPEVIINFPDPAQK	Unmodified	1856.97	0.96725	1605	sp|Q8VDJ3|VIGLN_MOUSE	yes	yes	0	0	0	0	0	1	By MS/MS	3	95.192	95.192	2;3	0.00013648	119521	20P03690001	66.977	54.459	41618	41618
DKFPEVIINFPDPAQK	Deamidation (NQ)	1857.95	0.951265	1605	sp|Q8VDJ3|VIGLN_MOUSE	yes	yes	0	1	0	0	0	1	By MS/MS	1	96.443	96.443	3	0.00025499	122136	20P03690001	53.255	33.501	8083.7	8083.7
DKFQETSDEFEAAR	Unmodified	1671.74	0.737644	1864	sp|Q9CU62|SMC1A_MOUSE	yes	yes	0	0	0	0	0	1	By MS/MS	2	42.99	42.99	2;3	0.00065435	38275	20P03690001	67.927	41.224	12549	12549
DKFSFDLGK	Unmodified	1055.53	0.528761	526	sp|P30416|FKBP4_MOUSE	yes	yes	0	0	0	0	0	1	By MS/MS	1	58.626	58.626	2	0.016313	61998	20P03690001	72.434	42.116	27927	27927
DKFSFDLGKGEVIK	Unmodified	1581.84	0.840258	526	sp|P30416|FKBP4_MOUSE	yes	yes	0	0	0	0	0	2	By MS/MS	2	65.117	65.117	2;4	0.0062744	72458	20P03690001	48.59	22.231	8869.5	8869.5
DKGEYTLVVK	Unmodified	1150.62	0.623389	1389	sp|Q8BTM8|FLNA_MOUSE	yes	yes	0	0	0	0	0	1	By MS/MS	2	39.166	39.166	2;3	4.0167e-11	33039	20P03690001	124.06	73.001	45425	45425
DKLDGNELDLSLSDLNEVPVK	Unmodified	2312.17	0.174736	1718	sp|Q922Q8|LRC59_MOUSE	yes	yes	0	0	0	0	0	1	By MS/MS	2	96.535	96.535	2;3	0.00090759	122365	20P03690001	40.533	23.684	75144	75144
DKLESEMEDAYHEHQANLLR	Unmodified	2427.11	0.112487	1631	sp|Q8VIJ6|SFPQ_MOUSE	yes	yes	0	0	0	0	0	1	By MS/MS	1	67.02	67.02	4	1.8153e-05	75601	20P03690001	61.276	52.219	6922.9	6922.9
DKLNNLVLFDK	Unmodified	1317.73	0.729251	751	sp|P62852|RS25_MOUSE	yes	yes	0	0	0	0	0	1	By MS/MS	1	72.978	72.978	2	0.0045338	84905	20P03690001	71.879	41.021	26257	26257
DKLSELQLR	Unmodified	1100.62	0.618973	1762	sp|Q99KF1|TMED9_MOUSE	yes	yes	0	0	0	0	0	1	By MS/MS	1	46.083	46.083	3	0.0078902	43040	20P03690001	53.751	7.7497	8451.4	8451.4
DKLSGEYEK	Unmodified	1067.51	0.513505	1071	sp|Q61316|HSP74_MOUSE	yes	yes	0	0	0	0	0	1	By MS/MS	1	18.809	18.809	3	0.00062962	5980	20P03690001	79.07	15.644	13031	13031
DKLVGAIVYYDGQHNDAR	Unmodified	2033	0.996653	1139	sp|Q64521|GPDM_MOUSE	yes	yes	0	0	0	0	0	1	By MS/MS	1	55.608	55.608	3	0.0014564	57679	20P03690001	42.123	28.138	8547.7	8547.7
DKPLKDVIIVDSGK	Unmodified	1525.87	0.871559	481	sp|P24369|PPIB_MOUSE	yes	yes	0	0	0	0	0	2	By MS/MS	2	46.648	46.648	3;4	3.6786e-06	43724	20P03690001	68.41	55.78	37728	37728
DKVDETGNSLK	Unmodified	1204.59	0.593546	867	sp|Q01320|TOP2A_MOUSE	yes	yes	0	0	0	0	0	1	By MS/MS	1	18.416	18.416	3	0.00031345	5289	20P03690001	72.891	39.803	20644	20644
DKVLTEEELK	Unmodified	1202.64	0.639433	1930	sp|Q9D0I9|SYRC_MOUSE	yes	yes	0	0	0	0	0	1	By MS/MS	1	33.378	33.378	2	0.00031512	24615	20P03690001	103.43	62.321	18093	18093
DKWLAPDGLIFPDR	Unmodified	1641.85	0.851492	2087	sp|Q9JIF0|ANM1_MOUSE	yes	yes	0	0	0	0	0	1	By MS/MS	1	95.991	95.991	3	3.3268e-06	121395	20P03690001	67.646	49.429	33142	33142
DKWSNFDPTGLER	Unmodified	1563.73	0.731771	1732	sp|Q925I1|ATAD3_MOUSE	yes	yes	0	0	0	0	0	1	By MS/MS	1	67.548	67.548	3	0.006985	76468	20P03690001	40.211	20.57	6035.9	6035.9
DKYVTVQNTVR	Unmodified	1321.7	0.699014	2165	sp|Q9R0X4|ACOT9_MOUSE;sp|Q32MW3|ACO10_MOUSE	yes	no	0	0	0	0	0	1	By MS/MS	1	28.872	28.872	2	0.020291	19007	20P03690001	44.193	23.857	6918.2	6918.2
DLAALEDKVK	Unmodified	1100.61	0.607739	432	sp|P16546|SPTN1_MOUSE	yes	yes	0	0	0	0	0	1	By MS/MS	1	52.084	52.084	2	0.001645	52096	20P03690001	64.374	29.601	10499	10499
DLADELALVDVMEDK	Oxidation (M)	1690.8	0.797133	358	sp|P06151|LDHA_MOUSE	yes	yes	0	0	0	1	0	0	By MS/MS	1	102.48	102.48	2	0.0019098	131209	20P03690001	43.37	24.463	0	0
DLADELALVDVMEDK	Unmodified	1674.8	0.802218	358	sp|P06151|LDHA_MOUSE	yes	yes	0	0	0	0	0	0	By MS/MS	1	112.35	112.35	2	0.0040233	146982	20P03690001	45.876	28.759	78485	78485
DLADELALVDVMEDKLK	Unmodified	1915.98	0.981245	358	sp|P06151|LDHA_MOUSE	yes	yes	0	0	0	0	0	1	By MS/MS	1	112.33	112.33	2	0.0025303	147036	20P03690001	78.917	59.911	24891	24891
DLAEIGIAVGNNDVK	Unmodified	1526.79	0.794037	1090	sp|Q61768|KINH_MOUSE	yes	yes	0	0	0	0	0	0	By MS/MS	1	78.249	78.249	2	2.99e-05	92860	20P03690001	65.231	39.903	46117	46117
DLAFTLEER	Unmodified	1092.55	0.545139	363	sp|P06801|MAOX_MOUSE	yes	yes	0	0	0	0	0	0	By MS/MS	1	74.447	74.447	2	0.007643	87477	20P03690001	56.404	21.109	11966	11966
DLANIAEVEVSIPAK	Unmodified	1567.85	0.845738	1605	sp|Q8VDJ3|VIGLN_MOUSE	yes	yes	0	0	0	0	0	0	By MS/MS	1	91.051	91.051	2	4.4634e-05	113329	20P03690001	62.203	44.778	17197	17197
DLASVNNLLK	Unmodified	1085.61	0.608074	432	sp|P16546|SPTN1_MOUSE	yes	yes	0	0	0	0	0	0	By MS/MS	1	103.57	103.57	2	0.015304	132837	20P03690001	43.297	1.0863	7940.9	7940.9
DLASVQALLR	Unmodified	1084.62	0.624058	432	sp|P16546|SPTN1_MOUSE	yes	yes	0	0	0	0	0	0	By MS/MS	1	92.61	92.61	2	1.5037e-05	115871	20P03690001	90.827	51.864	21094	21094
DLAVHTAHSLR	Unmodified	1218.65	0.646919	914	sp|Q3THG9|AASD1_MOUSE	yes	yes	0	0	0	0	0	0	By MS/MS	1	25.739	25.739	2	0.0038564	15047	20P03690001	63.864	34.33	0	0
DLDDFQSWLSR	Unmodified	1380.63	0.630994	1108	sp|Q62261|SPTB2_MOUSE	yes	yes	0	0	0	0	0	0	By MS/MS	1	106.12	106.12	2	0.0016194	136973	20P03690001	66.326	30.662	15217	15217
DLDEVLQTHSVFVNVSK	Unmodified	1928.98	0.984357	793	sp|P70122|SBDS_MOUSE	yes	yes	0	0	0	0	0	0	By MS/MS	1	90.996	90.996	3	0.00051425	112992	20P03690001	72.21	28.449	24782	24782
DLDFTIDLDFK	Unmodified	1340.65	0.649998	2087	sp|Q9JIF0|ANM1_MOUSE	yes	yes	0	0	0	0	0	0	By MS/MS	1	110.56	110.56	2	0.0032829	144010	20P03690001	55.261	11.964	11388	11388
DLDIIDNYDYSHTVK	Unmodified	1809.84	0.842109	1281	sp|Q80X90|FLNB_MOUSE	yes	yes	0	0	0	0	0	0	By MS/MS	1	72.886	72.886	3	0.0043462	84946	20P03690001	37.645	15.979	6334.5	6334.5
DLDQASLAAVSQQLAPR	Unmodified	1781.93	0.927176	494	sp|P26039|TLN1_MOUSE	yes	yes	0	0	0	0	0	0	By MS/MS	2	89.929	89.929	2;3	0.00056373	111378	20P03690001	50.392	37.875	8936.3	8936.3
DLDSLHSFVLR	Unmodified	1300.68	0.67755	1657	sp|Q91W90|TXND5_MOUSE	yes	yes	0	0	0	0	0	0	By MS/MS	2	79.878	79.878	2;3	0.002411	95480	20P03690001	52.247	18.372	54624	54624
DLDVEGTDEPIFGK	Unmodified	1533.72	0.719869	1911	sp|Q9CZU3|MTREX_MOUSE	yes	yes	0	0	0	0	0	0	By MS/MS	1	77.661	77.661	2	0.00033379	92189	20P03690001	54.402	34.725	7881.8	7881.8
DLDVFFSWDPK	Unmodified	1367.64	0.639768	1414	sp|Q8BWZ3|NAA25_MOUSE	yes	yes	0	0	0	0	0	0	By MS/MS	1	112.51	112.51	2	0.0065677	147331	20P03690001	46.069	30.697	10123	10123
DLDVITIPSK	Unmodified	1099.61	0.61249	518	sp|P28740|KIF2A_MOUSE	yes	yes	0	0	0	0	0	0	By MS/MS	1	72.726	72.726	2	0.0072022	84575	20P03690001	50.354	16.976	9584.3	9584.3
DLEAHIDTANK	Unmodified	1225.59	0.59388	1603	sp|Q8VDD5|MYH9_MOUSE	yes	yes	0	0	0	0	0	0	By MS/MS	2	30.31	30.31	2;3	2.4331e-05	20879	20P03690001	114.76	56.905	69462	69462
DLEAHIDTANK	Deamidation (NQ)	1226.58	0.577896	1603	sp|Q8VDD5|MYH9_MOUSE	yes	yes	0	1	0	0	0	0	By MS/MS	1	32.774	32.774	2	0.018522	23818	20P03690001	55.604	26.266	4765.5	4765.5
DLEALLNSK	Unmodified	1001.54	0.539325	605	sp|P48678|LMNA_MOUSE	yes	yes	0	0	0	0	0	0	By MS/MS	1	80.218	80.218	2	0.014449	95925	20P03690001	57.347	18.597	7970.9	7970.9
DLEDKEGEIQAGAK	Unmodified	1501.73	0.726017	320	sp|O88487|DC1I2_MOUSE	yes	yes	0	0	0	0	0	1	By MS/MS	1	30.054	30.054	2	1.6223e-14	20427	20P03690001	101.2	71.649	8770.1	8770.1
DLEFTIYDDDDVSPFLDGLEERPQR	Unmodified	2983.37	0.372326	2174	sp|Q9R1P4|PSA1_MOUSE	yes	yes	0	0	0	0	0	1	By MS/MS	1	109.97	109.97	3	5.0064e-26	143301	20P03690001	83.31	71.713	20469	20469
DLEGENIEIVFAKPPDQK	Unmodified	2041.04	0.036786	1246	sp|Q7TMK9|HNRPQ_MOUSE	yes	yes	0	0	0	0	0	1	By MS/MS	2	83.436	83.436	3	0.0018314	101243	20P03690001	64.454	38.631	13949	13949
DLEGLSQR	Unmodified	916.461	0.461409	1603	sp|Q8VDD5|MYH9_MOUSE	yes	yes	0	0	0	0	0	0	By MS/MS	1	36.597	36.597	2	0.002463	29320	20P03690001	93.467	25.155	101380	101380
DLESDIIGDTSGHFQK	Unmodified	1760.82	0.821708	420	sp|P14824|ANXA6_MOUSE	yes	yes	0	0	0	0	0	0	By MS/MS	1	82.891	82.891	3	7.1876e-13	100309	20P03690001	95.236	52.206	18827	18827
DLESDIIGDTSGHFQK	Deamidation (NQ)	1761.81	0.805723	420	sp|P14824|ANXA6_MOUSE	yes	yes	0	1	0	0	0	0	By MS/MS	1	84.817	84.817	3	1.9245e-05	103338	20P03690001	83.292	47.185	8531.9	8531.9
DLFDVVIVQAEKPNFFNDK	Unmodified	2237.14	0.136834	943	sp|Q3UHB1|NT5D3_MOUSE	yes	yes	0	0	0	0	0	1	By MS/MS	1	111.62	111.62	3	0.013051	145913	20P03690001	26.462	10.569	6791.4	6791.4
DLFEDELVPLFEK	Unmodified	1592.8	0.797391	1246	sp|Q7TMK9|HNRPQ_MOUSE	yes	yes	0	0	0	0	0	0	By MS/MS	2	114.98	114.98	2;3	2.5894e-90	151246	20P03690001	170	126.24	324730	324730
DLFPYEESK	Unmodified	1126.52	0.518256	625	sp|P51859|HDGF_MOUSE	yes	yes	0	0	0	0	0	0	By MS/MS	1	64.416	64.416	2	0.0059468	71467	20P03690001	61.765	42.123	29384	29384
DLFQVAFNR	Unmodified	1108.57	0.566543	2081	sp|Q9JHU4|DYHC1_MOUSE	yes	yes	0	0	0	0	0	0	By MS/MS	1	93.986	93.986	2	0.0010712	117901	20P03690001	76.064	36.76	8037.5	8037.5
DLFQVIYNVK	Unmodified	1237.67	0.670674	859	sp|P98078|DAB2_MOUSE	yes	yes	0	0	0	0	0	0	By MS/MS	1	106.64	106.64	2	0.0047271	137893	20P03690001	62.466	38.377	0	0
DLFSDGHSEFLK	Unmodified	1393.65	0.651395	511	sp|P27773|PDIA3_MOUSE	yes	yes	0	0	0	0	0	0	By MS/MS	2	75.025	75.025	3	3.6816e-09	86490	20P03690001	92.792	45.49	311990	311990
DLGATWVVLGHSER	Unmodified	1538.78	0.784141	443	sp|P17751|TPIS_MOUSE	yes	yes	0	0	0	0	0	0	By MS/MS	2	79.75	79.75	2;3	1.8674e-08	95575	20P03690001	85.837	58.739	119150	119150
DLGEELEALK	Unmodified	1115.57	0.571019	1603	sp|Q8VDD5|MYH9_MOUSE	no	no	0	0	0	0	0	0	By MS/MS	1	85.802	85.802	2	0.00015862	104641	20P03690001	78.342	35.743	21830	21830
DLGFNGAPYR	Unmodified	1108.53	0.530158	1691	sp|Q920B9|SP16H_MOUSE	yes	yes	0	0	0	0	0	0	By MS/MS	1	56.901	56.901	2	0.004464	59186	20P03690001	57.785	37.16	7142.6	7142.6
DLGFNGAPYR	Deamidation (NQ)	1109.51	0.514173	1691	sp|Q920B9|SP16H_MOUSE	yes	yes	0	1	0	0	0	0	By MS/MS	1	60.957	60.957	2	0.034134	66021	20P03690001	52.579	32.792	6325.6	6325.6
DLGLAFEIPAHIK	Unmodified	1422.79	0.787101	1647	sp|Q91VR5|DDX1_MOUSE	yes	yes	0	0	0	0	0	0	By MS/MS	1	95.078	95.078	3	0.00053582	119601	20P03690001	58.338	39.713	49861	49861
DLGLPTEAYISVEEVHDDGTPTSK	Unmodified	2572.22	0.218057	502	sp|P26516|PSMD7_MOUSE	yes	yes	0	0	0	0	0	0	By MS/MS	1	88.344	88.344	3	2.0008e-05	108976	20P03690001	70.679	59.252	28755	28755
DLGLSESGEDVNAAILDESGK	Unmodified	2118	0.996437	369	sp|P08003|PDIA4_MOUSE	yes	yes	0	0	0	0	0	0	By MS/MS	1	84.634	84.634	2	6.0971e-13	103053	20P03690001	71.756	61.843	0	0
DLGLSESGEDVNAAILDESGKK	Unmodified	2246.09	0.0914004	369	sp|P08003|PDIA4_MOUSE	yes	yes	0	0	0	0	0	1	By MS/MS	1	74.421	74.421	2	5.9809e-05	87217	20P03690001	84.689	74.776	16210	16210
DLGTDSQIFISR	Unmodified	1350.68	0.677944	1081	sp|Q61598|GDIB_MOUSE	yes	yes	0	0	0	0	0	0	By MS/MS	1	73.685	73.685	2	6.2626e-09	86428	20P03690001	92.906	53.565	60002	60002
DLHSFNEDFLR	Unmodified	1391.65	0.646978	1999	sp|Q9DBB4|NAA16_MOUSE	yes	yes	0	0	0	0	0	0	By MS/MS	1	76.156	76.156	3	0.0014992	89714	20P03690001	71.153	45.915	0	0
DLIALANTTGEVLLHR	Unmodified	1734.96	0.962833	1658	sp|Q91W96|APC4_MOUSE	yes	yes	0	0	0	0	0	0	By MS/MS	1	108.8	108.8	3	0.00012219	141338	20P03690001	57.595	19.295	9604.2	9604.2
DLIDFDDR	Unmodified	1007.46	0.45599	189	sp|E9Q557|DESP_MOUSE	yes	yes	0	0	0	0	0	0	By MS/MS	1	73.372	73.372	2	0.010588	85625	20P03690001	63.816	12.47	10416	10416
DLIEDLKYELTGK	Unmodified	1535.81	0.80829	420	sp|P14824|ANXA6_MOUSE	yes	yes	0	0	0	0	0	1	By MS/MS	1	111.43	111.43	2	0.00058541	145459	20P03690001	71.279	37.311	14516	14516
DLILADYGK	Unmodified	1006.53	0.533512	1808	sp|Q99PV0|PRP8_MOUSE	yes	yes	0	0	0	0	0	0	By MS/MS	1	68.186	68.186	2	0.0059413	77595	20P03690001	61.78	25.223	24493	24493
DLILSPR	Unmodified	812.476	0.475603	1704	sp|Q921M3|SF3B3_MOUSE	yes	yes	0	0	0	0	0	0	By MS/MS	1	53.81	53.81	2	0.016517	54931	20P03690001	80.229	21.248	24381	24381
DLISHDELFSDIYK	Unmodified	1693.82	0.819917	766	sp|P63028|TCTP_MOUSE	yes	yes	0	0	0	0	0	0	By MS/MS	1	92.704	92.704	3	2.7363e-13	115962	20P03690001	116.06	92.125	92231	92231
DLIVATVAVK	Unmodified	1027.63	0.627746	1868	sp|Q9CWJ9|PUR9_MOUSE	yes	yes	0	0	0	0	0	0	By MS/MS	1	68.79	68.79	2	0.0034232	78269	20P03690001	62.466	13.672	41738	41738
DLKDEIVR	Unmodified	986.54	0.53966	189	sp|E9Q557|DESP_MOUSE	yes	yes	0	0	0	0	0	1	By MS/MS	1	41.428	41.428	2	0.035945	36327	20P03690001	73.248	26.061	24628	24628
DLKDPHSSAFLNLIGYVSR	Unmodified	2131.11	0.106203	1896	sp|Q9CY64|BIEA_MOUSE	yes	yes	0	0	0	0	0	1	By MS/MS	1	104.74	104.74	4	0.00098717	134806	20P03690001	56.719	40.536	8715.4	8715.4
DLKDYFSK	Unmodified	1014.5	0.502212	1027	sp|Q60668|HNRPD_MOUSE	yes	yes	0	0	0	0	0	1	By MS/MS	1	55.36	55.36	2	0.024111	57289	20P03690001	78.932	25.415	34006	34006
DLKEEFTEALR	Unmodified	1349.68	0.682695	1137	sp|Q64514|TPP2_MOUSE	yes	yes	0	0	0	0	0	1	By MS/MS	1	80.709	80.709	3	0.006586	96763	20P03690001	45.661	23.668	4552.3	4552.3
DLKPGNIFLVDER	Unmodified	1514.81	0.809293	878	sp|Q03963|E2AK2_MOUSE	yes	yes	0	0	0	0	0	1	By MS/MS	1	80.955	80.955	3	0.0035145	96946	20P03690001	47.037	27.794	10910	10910
DLKPQNLLIDDK	Unmodified	1410.77	0.771845	395	sp|P11440|CDK1_MOUSE	yes	yes	0	0	0	0	0	1	By MS/MS	1	63.847	63.847	3	0.0015139	70501	20P03690001	66.619	29.555	15846	15846
DLKPQNLLIDDKGTIK	Unmodified	1810.02	0.0200137	395	sp|P11440|CDK1_MOUSE	yes	yes	0	0	0	0	0	2	By MS/MS	2	62.103	62.103	3;4	0.00016168	67932	20P03690001	70.117	55.353	23469	23469
DLKPQNLLINER	2 Deamidation (NQ)	1453.78	0.777658	880	sp|Q04899|CDK18_MOUSE;sp|Q04735|CDK16_MOUSE;sp|Q8K0D0|CDK17_MOUSE	yes	no	0	2	0	0	0	1	By MS/MS	1	71.44	71.44	3	0.019857	82457	20P03690001	53.448	8.168	9236.7	9236.7
DLKWEHEVLEQR	Unmodified	1580.79	0.794705	1034	sp|Q60779|DRC4_MOUSE	yes	yes	0	0	0	0	0	1	By MS/MS	1	36.068	36.068	4	0.011459	28449	20P03690001	32.567	8.0365	9860.2	9860.2
DLLAQLPSLR	Unmodified	1124.66	0.655358	2221	sp|Q9Z0L0|TPBG_MOUSE	yes	yes	0	0	0	0	0	0	By MS/MS	1	97.114	97.114	2	0.016116	122897	20P03690001	42.843	6.4477	4624.4	4624.4
DLLDLLVEAK	Unmodified	1127.64	0.64379	1104;1101	sp|Q62167|DDX3X_MOUSE;sp|P16381|DDX3L_MOUSE;sp|Q62095|DDX3Y_MOUSE	no	no	0	0	0	0	0	0	By MS/MS	1	114.25	114.25	2	0.0053931	149857	20P03690001	53.567	29.345	201640	201640
DLLFILTAK	Unmodified	1032.62	0.621933	932	sp|Q3U1J4|DDB1_MOUSE	yes	yes	0	0	0	0	0	0	By MS/MS	1	111.25	111.25	2	0.0064535	145167	20P03690001	60.398	47.409	53562	53562
DLLFQALGR	Unmodified	1031.58	0.57638	2191	sp|Q9WUA2|SYFB_MOUSE	yes	yes	0	0	0	0	0	0	By MS/MS	1	97.946	97.946	2	0.00061734	124419	20P03690001	79.489	39.391	17559	17559
DLLFQPVAELK	Unmodified	1271.71	0.712539	2192	sp|Q9WUA3|PFKAP_MOUSE	yes	yes	0	0	0	0	0	0	By MS/MS	1	99.336	99.336	2	0.00029543	126456	20P03690001	73.082	7.8577	33770	33770
DLLLTGHEDGTVR	Unmodified	1424.73	0.725957	919	sp|Q3TJ91|L2GL2_MOUSE	yes	yes	0	0	0	0	0	0	By MS/MS	1	49.795	49.795	2	0.0027733	48548	20P03690001	58.32	7.0438	0	0
DLLQPEVAVALLEAQAGTGHIIDPATSAR	Unmodified	2955.57	0.56655	2132	sp|Q9QXS1|PLEC_MOUSE	yes	yes	0	0	0	0	0	0	By MS/MS	1	113.38	113.38	4	4.3231e-37	148710	20P03690001	88.986	79.911	17829	17829
DLLTAYYDVDYEK	Unmodified	1606.74	0.74027	511	sp|P27773|PDIA3_MOUSE	yes	yes	0	0	0	0	0	0	By MS/MS	3	85.89	85.89	2;3	4.7572e-13	115853	20P03690001	140.53	140.53	337060	337060
DLLVTGAYEITDQSGGAGGLR	Unmodified	2092.04	0.0436623	1942	sp|Q9D1D4|TMEDA_MOUSE	yes	yes	0	0	0	0	0	0	By MS/MS	2	91.312	91.312	2;3	0.0013444	113663	20P03690001	35.091	23.971	14465	14465
DLNAVAFR	Unmodified	904.477	0.476666	2080	sp|Q9JHR7|IDE_MOUSE	yes	yes	0	0	0	0	0	0	By MS/MS	1	55.538	55.538	2	0.014029	57284	20P03690001	56.258	17.452	11735	11735
DLNGPGLNRSR	Unmodified	1197.62	0.621432	1172	sp|Q6NXI6|RPRD2_MOUSE	yes	yes	0	0	0	0	0	1	By MS/MS	1	64.329	64.329	2	0.023645	71233	20P03690001	42.843	15.362	13259	13259
DLNSYLEDK	Unmodified	1095.51	0.508419	1945	sp|Q9D1M4|MCA3_MOUSE	yes	yes	0	0	0	0	0	0	By MS/MS	1	58.501	58.501	2	0.0010512	61955	20P03690001	98.044	51.582	21189	21189
DLPAAAAPAGPASFAR	Unmodified	1481.76	0.762677	1821	sp|Q9CQ60|6PGL_MOUSE	yes	yes	0	0	0	0	0	0	By MS/MS	1	61.595	61.595	2	0.015538	66939	20P03690001	30.593	18.535	8246.9	8246.9
DLPEYYELIR	Unmodified	1309.66	0.655418	1160	sp|Q6DIC0|SMCA2_MOUSE	yes	yes	0	0	0	0	0	0	By MS/MS	1	55.985	55.985	3	0.023216	58354	20P03690001	45.368	22.682	2220.4	2220.4
DLPFETLDVDAR	Unmodified	1389.68	0.67761	2106	sp|Q9JKF7|RM39_MOUSE	yes	yes	0	0	0	0	0	0	By MS/MS	1	93.646	93.646	2	0.037307	117340	20P03690001	39.394	24.061	8393.4	8393.4
DLPITEAVFSALVTGHAR	Unmodified	1896.01	0.0105117	1201	sp|Q6PB66|LPPRC_MOUSE	yes	yes	0	0	0	0	0	0	By MS/MS	1	113.93	113.93	3	1.5822e-12	149496	20P03690001	94.973	71.9	15154	15154
DLPNALDEK	Unmodified	1013.5	0.50294	1844	sp|Q9CQW2|ARL8B_MOUSE	yes	yes	0	0	0	0	0	0	By MS/MS	1	44.877	44.877	2	0.019277	41213	20P03690001	54.539	17.779	0	0
DLPPVLLVR	Unmodified	1020.63	0.633166	649	sp|P55012|S12A2_MOUSE	yes	yes	0	0	0	0	0	0	By MS/MS	1	91.195	91.195	2	0.0030288	113896	20P03690001	69.598	0	18558	18558
DLQDELAGNSEQR	Unmodified	1473.67	0.669564	1866	sp|Q9CW03|SMC3_MOUSE	yes	yes	0	0	0	0	0	0	By MS/MS	1	48.568	48.568	2	2.9033e-12	46540	20P03690001	93.228	64.325	15300	15300
DLQMVNISLR	Unmodified	1187.63	0.633243	229	sp|O35129|PHB2_MOUSE	yes	yes	0	0	0	0	0	0	By MS/MS	1	83.174	83.174	2	0.0012917	100831	20P03690001	70.942	35.4	11326	11326
DLQNVNITLR	Unmodified	1184.65	0.651335	782	sp|P67778|PHB_MOUSE	yes	yes	0	0	0	0	0	0	By MS/MS	1	64.296	64.296	2	3.6582e-05	71016	20P03690001	102.4	44.811	48753	48753
DLQQQLVDAK	Unmodified	1156.61	0.608802	1198	sp|Q6PAM1|TXLNA_MOUSE	yes	yes	0	0	0	0	0	0	By MS/MS	1	50.623	50.623	2	1.2372e-05	49871	20P03690001	83.182	43.878	19341	19341
DLQQSIAR	Unmodified	929.493	0.493044	2190	sp|Q9WU78|PDC6I_MOUSE	yes	yes	0	0	0	0	0	0	By MS/MS	1	32.746	32.746	2	0.025034	23978	20P03690001	47.187	6.8353	23160	23160
DLQQSIEAASDEEDLR	Unmodified	1817.83	0.827915	1743	sp|Q99JB8|PACN3_MOUSE	yes	yes	0	0	0	0	0	0	By MS/MS	2	77.64	77.64	2;3	4.7902e-13	92203	20P03690001	99.044	80.212	33303	33303
DLQSSNQLSNHISSLFR	Unmodified	1944.97	0.965352	864	sp|Q00612|G6PD1_MOUSE;sp|P97324|G6PD2_MOUSE	yes	no	0	0	0	0	0	0	By MS/MS	1	87.981	87.981	3	0.00051111	108271	20P03690001	73.138	48.22	24819	24819
DLQSSNQLSNHISSLFR	Deamidation (NQ)	1945.95	0.949368	864	sp|Q00612|G6PD1_MOUSE;sp|P97324|G6PD2_MOUSE	yes	no	0	1	0	0	0	0	By MS/MS	1	92.224	92.224	3	0.0015848	115143	20P03690001	52.814	16.785	7500	7500
DLSHYVEQVLR	Unmodified	1357.7	0.699014	295	sp|O70167|P3C2G_MOUSE	yes	yes	0	0	0	0	0	0	By MS/MS	1	45.814	45.814	3	0.015281	42693	20P03690001	35.652	3.3982	13921	13921
DLSLLQIQMR	Unmodified	1215.66	0.664543	1268;1999	sp|Q80UM3|NAA15_MOUSE;sp|Q9DBB4|NAA16_MOUSE	no	no	0	0	0	0	0	0	By MS/MS	1	96.663	96.663	2	0.00015072	122488	20P03690001	78.488	31.301	20761	20761
DLSSHQLNEFLAQVLQK	Unmodified	1969.03	0.02689	484	sp|P24527|LKHA4_MOUSE	yes	yes	0	0	0	0	0	0	By MS/MS	1	109.92	109.92	3	0.00052868	143228	20P03690001	54.768	40.782	10618	10618
DLSSQLLK	Unmodified	902.507	0.507297	2081	sp|Q9JHU4|DYHC1_MOUSE	yes	yes	0	0	0	0	0	0	By MS/MS	1	60.453	60.453	2	0.021974	65042	20P03690001	49.097	1.5224	22013	22013
DLSSVQTLLTK	Unmodified	1203.67	0.671068	432	sp|P16546|SPTN1_MOUSE	yes	yes	0	0	0	0	0	0	By MS/MS	1	84.053	84.053	2	0.025538	102103	20P03690001	42.446	6.2354	0	0
DLSTIEPLK	Unmodified	1014.56	0.559727	244	sp|O35381|AN32A_MOUSE	yes	yes	0	0	0	0	0	0	By MS/MS	1	63.078	63.078	2	0.0028562	69083	20P03690001	70.056	0	69827	69827
DLSTIEPLKK	Unmodified	1142.65	0.65469	244	sp|O35381|AN32A_MOUSE	yes	yes	0	0	0	0	0	1	By MS/MS	1	46.395	46.395	3	0.010032	43398	20P03690001	40.727	15.952	9983.3	9983.3
DLSVSAGKEEQDIR	Unmodified	1545.76	0.763465	202	sp|G5E8Q8|AGRF5_MOUSE	yes	yes	0	0	0	0	0	1	By MS/MS	1	36.785	36.785	2	1.6955e-05	29400	20P03690001	70.889	40.405	7032.1	7032.1
DLTDYLMK	Unmodified	997.479	0.479033	689;1300	sp|P63260|ACTG_MOUSE;sp|P60710|ACTB_MOUSE;sp|P68134|ACTS_MOUSE;sp|P68033|ACTC_MOUSE;sp|P63268|ACTH_MOUSE;sp|P62737|ACTA_MOUSE;sp|Q8BFZ3|ACTBL_MOUSE	no	no	0	0	0	0	0	0	By MS/MS	2	83.294	83.294	1;2	0.015821	101009	20P03690001	52.937	5.2794	84185	84185
DLTEYLSR	Unmodified	995.492	0.492375	2231	sp|Q9Z130|HNRDL_MOUSE	yes	yes	0	0	0	0	0	0	By MS/MS	1	68.634	68.634	2	0.013973	78267	20P03690001	56.434	17.181	9441	9441
DLTGVQNLR	Unmodified	1014.55	0.545808	432	sp|P16546|SPTN1_MOUSE	yes	yes	0	0	0	0	0	0	By MS/MS	1	45.952	45.952	2	0.017727	42658	20P03690001	45.598	20.966	16329	16329
DLTLEENQVK	Unmodified	1187.6	0.603382	1864	sp|Q9CU62|SMC1A_MOUSE	yes	yes	0	0	0	0	0	0	By MS/MS	1	44.162	44.162	2	0.019221	40017	20P03690001	41.109	10.497	11264	11264
DLTLEQAYSYTVENAK	Unmodified	1843.88	0.883974	537	sp|P32921|SYWC_MOUSE	yes	yes	0	0	0	0	0	0	By MS/MS	1	92.103	92.103	2	0.010218	114850	20P03690001	32.191	22.54	7191.1	7191.1
DLTNSHFFLFDFEK	Unmodified	1758.83	0.825337	1998	sp|Q9DB85|RRP8_MOUSE	yes	yes	0	0	0	0	0	0	By MS/MS	1	109.57	109.57	3	0.0027563	142674	20P03690001	43.592	30.174	5446.1	5446.1
DLTPEHLPLLR	Unmodified	1302.73	0.729586	1993	sp|Q9DAR7|DCPS_MOUSE	yes	yes	0	0	0	0	0	0	By MS/MS	1	76.435	76.435	3	7.0355e-08	90214	20P03690001	82.261	66.063	14785	14785
DLTQNTAVSINFKDPQFAEDYVFK	Unmodified	2789.35	0.354826	2010	sp|Q9DBR1|XRN2_MOUSE	yes	yes	0	0	0	0	0	1	By MS/MS	1	102.81	102.81	3	0.026167	131587	20P03690001	21.034	13.351	14761	14761
DLTQTASSTAR	Unmodified	1149.56	0.56258	1150	sp|Q69ZN7|MYOF_MOUSE	yes	yes	0	0	0	0	0	0	By MS/MS	1	25.164	25.164	2	7.3591e-09	14175	20P03690001	87.719	5.0744	21094	21094
DLVAIEAK	Unmodified	857.486	0.485833	1108	sp|Q62261|SPTB2_MOUSE	yes	yes	0	0	0	0	0	0	By MS/MS	1	46.881	46.881	1	0.0022959	44227	20P03690001	93.162	32.403	9595.3	9595.3
DLVDDLKSELTGKFEK	Unmodified	1835.95	0.951659	603	sp|P48036|ANXA5_MOUSE	yes	yes	0	0	0	0	0	2	By MS/MS	1	105.69	105.69	4	4.1787e-13	136370	20P03690001	98.508	58.23	27119	27119
DLVDYITTHYK	Unmodified	1366.68	0.676882	1888	sp|Q9CXT8|MPPB_MOUSE	yes	yes	0	0	0	0	0	0	By MS/MS	2	88.364	88.364	2;3	0.016335	108673	20P03690001	43.68	3.1833	19372	19372
DLVLSVHSR	Unmodified	1024.57	0.566543	2114	sp|Q9JLI8|SART3_MOUSE	yes	yes	0	0	0	0	0	0	By MS/MS	1	41.324	41.324	2	0.012631	36060	20P03690001	49.3	14.005	5079.7	5079.7
DLVQEEEQLMEEK	Deamidation (NQ);Ubiquitination (K)	1733.77	0.766561	945	sp|Q3UHK8|TNR6A_MOUSE	yes	yes	0	1	0	0	1	0	By MS/MS	1	33.628	33.628	3	0.0067762	25031	20P03690001	43.68	17.148	10119	10119
DLWVLHLATK	Unmodified	1194.68	0.676094	1700	sp|Q921I2|KLDC4_MOUSE	yes	yes	0	0	0	0	0	0	By MS/MS	1	100.49	100.49	3	0.023396	128228	20P03690001	35.541	12.9	4825.9	4825.9
DLYANTVLSGGTTMYPGIADR	Unmodified	2214.06	0.0626832	689	sp|P63260|ACTG_MOUSE;sp|P60710|ACTB_MOUSE	yes	no	0	0	0	0	0	0	By MS/MS	1	93.989	93.989	3	0.00044507	118009	20P03690001	46.368	32.368	13911	13911
DLYILTGAVPSEHR	Unmodified	1569.82	0.815106	1444	sp|Q8C522|ENDD1_MOUSE	yes	yes	0	0	0	0	0	0	By MS/MS	1	76.671	76.671	2	0.0020583	90700	20P03690001	51.03	34.46	5686.4	5686.4
DLYLVLQEEYHLKPETK	Unmodified	2117.1	0.104472	1217	sp|Q6Q899|DDX58_MOUSE	yes	yes	0	0	0	0	0	1	By MS/MS	1	86.755	86.755	3	0.0017331	106280	20P03690001	43.794	22.956	7727	7727
DLYSALIK	Unmodified	921.517	0.517133	1277	sp|Q80W54|FACE1_MOUSE	yes	yes	0	0	0	0	0	0	By MS/MS	1	81.29	81.29	2	0.023479	97674	20P03690001	48.157	21.701	9243.4	9243.4
DNDLISLPK	Unmodified	1013.54	0.539325	868	sp|Q01730|RSU1_MOUSE	yes	yes	0	0	0	0	0	0	By MS/MS	1	67.962	67.962	2	0.00067287	77136	20P03690001	79.07	58.836	26954	26954
DNFFQVFSPVFER	Unmodified	1630.78	0.777993	644	sp|P54103|DNJC2_MOUSE	yes	yes	0	0	0	0	0	0	By MS/MS	1	114.99	114.99	2	0.00024341	151156	20P03690001	66.246	52.163	21058	21058
DNFHGLAIFLDTYPNDETTER	Unmodified	2467.13	0.129183	2005	sp|Q9DBH5|LMAN2_MOUSE	yes	yes	0	0	0	0	0	0	By MS/MS	1	106	106	2	0.0058979	136874	20P03690001	33.4	27.309	0	0
DNFQDTLQVVTAHYR	Unmodified	1805.87	0.869661	979	sp|Q4PZA2|ECE1_MOUSE	yes	yes	0	0	0	0	0	0	By MS/MS	1	85.165	85.165	3	0.030664	103845	20P03690001	24.481	9.4925	5039.3	5039.3
DNFTLIPEGTNGTEER	Unmodified	1791.83	0.827522	206	sp|O08553|DPYL2_MOUSE	yes	yes	0	0	0	0	0	0	By MS/MS	1	71.904	71.904	2	0.011243	83181	20P03690001	31.883	18.465	5414.1	5414.1
DNHFAIFIIPQGR	Unmodified	1526.8	0.799397	1681	sp|Q91YR5|EFNMT_MOUSE	yes	yes	0	0	0	0	0	0	By MS/MS	2	95.281	95.281	2;3	0.0061851	120223	20P03690001	42.52	34.764	21298	21298
DNHLLGTFDLTGIPPAPR	Unmodified	1933.01	0.00576066	458	sp|P20029|BIP_MOUSE	yes	yes	0	0	0	0	0	0	By MS/MS	17	97.444	97.444	2;3;4	5.7607e-56	122761	20P03690001	117.3	82.903	128590	128590
DNIIPFLR	Unmodified	986.555	0.554916	1727	sp|Q9JIS8|S12A4_MOUSE;sp|Q924N4|S12A6_MOUSE	yes	no	0	0	0	0	0	0	By MS/MS	1	100.51	100.51	2	0.010834	128184	20P03690001	63.419	35.245	4312.3	4312.3
DNIQAMVIVPTR	Unmodified	1355.72	0.72312	648	sp|P54823|DDX6_MOUSE	yes	yes	0	0	0	0	0	0	By MS/MS	1	72.578	72.578	2	8.7052e-08	84449	20P03690001	105.19	82.074	12581	12581
DNIQGITKPAIR	Unmodified	1324.75	0.746298	743	sp|P62806|H4_MOUSE	yes	yes	0	0	0	0	0	1	By MS/MS	1	38.518	38.518	2	1.4202e-08	32132	20P03690001	88.42	42.387	12051	12051
DNNQFASASLDR	Unmodified	1336.6	0.600756	278	sp|O55029|COPB2_MOUSE	yes	yes	0	0	0	0	0	0	By MS/MS	1	41.579	41.579	2	0.0030896	36296	20P03690001	51.726	36.139	20431	20431
DNPLDPVLAK	Unmodified	1080.58	0.581525	1718	sp|Q922Q8|LRC59_MOUSE	yes	yes	0	0	0	0	0	0	By MS/MS	1	63.616	63.616	2	0.0049998	70048	20P03690001	55.353	40.817	14409	14409
DNQSGSLLFIGR	Unmodified	1305.67	0.667714	456	sp|P19324|SERPH_MOUSE	yes	yes	0	0	0	0	0	0	By MS/MS	1	82.659	82.659	2	0.00079008	99717	20P03690001	65.495	44.707	14386	14386
DNSDFDLLTVSETANEPPQDEGNSFNSPR	Unmodified	3194.39	0.391224	296	sp|O70194|EIF3D_MOUSE	yes	yes	0	0	0	0	0	0	By MS/MS	1	94.446	94.446	3	0.0024307	118858	20P03690001	40.952	36.83	10552	10552
DNSTATALEVVAGER	Unmodified	1531.75	0.747815	1477	sp|Q8CG48|SMC2_MOUSE	yes	yes	0	0	0	0	0	0	By MS/MS	1	71.856	71.856	3	0.00010195	83243	20P03690001	55.354	38.882	7173.7	7173.7
DNTINLIHTFR	Unmodified	1342.7	0.699348	1865	sp|Q9CVB6|ARPC2_MOUSE	yes	yes	0	0	0	0	0	0	By MS/MS	1	70.944	70.944	3	0.0028763	81582	20P03690001	49.934	35.488	15023	15023
DNTNEIYSGK	Unmodified	1139.51	0.509482	376	sp|P09055|ITB1_MOUSE	yes	yes	0	0	0	0	0	0	By MS/MS	1	26.018	26.018	2	0.0091376	15322	20P03690001	46.955	27.601	11744	11744
DNVAELEQVVYKPQK	Unmodified	1758.92	0.915214	1217	sp|Q6Q899|DDX58_MOUSE	yes	yes	0	0	0	0	0	1	By MS/MS	1	66.209	66.209	3	1.1225e-05	74246	20P03690001	75.764	61.418	0	0
DNVDDPTGNFR	Unmodified	1248.54	0.537094	2005	sp|Q9DBH5|LMAN2_MOUSE	yes	yes	0	0	0	0	0	0	By MS/MS	1	38.508	38.508	2	0.0049652	32051	20P03690001	49.448	24.672	8262.1	8262.1
DNYVPEVSALDQEIIEVDPDTK	Unmodified	2488.19	0.185695	777	sp|P63276|RS17_MOUSE	yes	yes	0	0	0	0	0	0	By MS/MS	1	106.88	106.88	2	0.0044389	138208	20P03690001	29.564	24.559	14400	14400
DPAGRPLLLTPVLSHPIFDNR	Unmodified	2327.28	0.275	879	sp|Q04207|TF65_MOUSE	yes	yes	0	0	0	0	0	1	By MS/MS	1	97.736	97.736	4	0.0041607	124085	20P03690001	25.924	16.903	3871.7	3871.7
DPALLAVIPK	Unmodified	1035.63	0.632832	1725	sp|Q924C1|XPO5_MOUSE	yes	yes	0	0	0	0	0	0	By MS/MS	1	90.775	90.775	2	1.4166e-05	112656	20P03690001	82.261	75.031	5979.6	5979.6
DPDAAKPEDWDER	Unmodified	1542.66	0.658665	416	sp|P14211|CALR_MOUSE	yes	yes	0	0	0	0	0	1	By MS/MS	1	34.633	34.633	2	0.0095355	26369	20P03690001	50.897	38.629	0	0
DPENFPFVVLGNK	Unmodified	1474.75	0.74563	619	sp|P51150|RAB7A_MOUSE	yes	yes	0	0	0	0	0	0	By MS/MS	1	103.44	103.44	2	5.4448e-12	132527	20P03690001	93.772	75.241	22071	22071
DPFAHLPK	Unmodified	923.486	0.486502	1987	sp|Q9D8N0|EF1G_MOUSE	yes	yes	0	0	0	0	0	0	By MS/MS	1	45.513	45.513	2	0.0066851	41953	20P03690001	69.825	35.572	21758	21758
DPFSSSLQNR	Unmodified	1149.54	0.541451	1807	sp|Q99PU8|DHX30_MOUSE	yes	yes	0	0	0	0	0	0	By MS/MS	1	46.379	46.379	2	0.0048602	43419	20P03690001	61.344	31.6	0	0
DPGVITYDLPTPPGEK	Unmodified	1697.85	0.851217	2246	sp|Q9Z1Q9|SYVC_MOUSE	yes	yes	0	0	0	0	0	0	By MS/MS	1	76.528	76.528	2	0.00050168	90113	20P03690001	51.798	40.155	12985	12985
DPIPYLPPLEK	Unmodified	1280.7	0.70164	1112	sp|Q62376|RU17_MOUSE	yes	yes	0	0	0	0	0	0	By MS/MS	1	89.21	89.21	2	0.001449	110593	20P03690001	67.519	42.045	30737	30737
DPIVIGVTVEAGQVK	Unmodified	1523.86	0.855909	885	sp|Q05D44|IF2P_MOUSE	yes	yes	0	0	0	0	0	0	By MS/MS	2	77.85	77.85	2;3	4.5117e-05	92517	20P03690001	62.104	41.825	22818	22818
DPIVNVWYSVNGER	Unmodified	1646.81	0.80527	2149	sp|Q9QZD9|EIF3I_MOUSE	yes	yes	0	0	0	0	0	0	By MS/MS	2	94.875	94.875	2;3	2.767e-06	119627	20P03690001	69.331	56.539	26305	26305
DPLPQVVGLTASVGVGDAK	Unmodified	1821.98	0.983628	1217	sp|Q6Q899|DDX58_MOUSE	yes	yes	0	0	0	0	0	0	By MS/MS	1	93.981	93.981	2	0.0016111	117979	20P03690001	69.765	51.352	9649.5	9649.5
DPLVIELGQK	Unmodified	1110.63	0.628475	1946	sp|Q9D1M7|FKB11_MOUSE	yes	yes	0	0	0	0	0	0	By MS/MS	1	72.654	72.654	2	0.00034087	84527	20P03690001	74.962	49.34	17154	17154
DPNAFLFDHLLTLKPVK	Unmodified	1967.09	0.0880337	1751	sp|Q99JX4|EIF3M_MOUSE	yes	yes	0	0	0	0	0	1	By MS/MS	1	105.8	105.8	4	0.015123	136509	20P03690001	32.366	22.294	6115.2	6115.2
DPNASPGDAGEQAIR	Unmodified	1496.69	0.685549	1142	sp|Q64727|VINC_MOUSE	yes	yes	0	0	0	0	0	0	By MS/MS	1	29.677	29.677	2	0.0027629	19874	20P03690001	45.384	29.161	10120	10120
DPNIVIAK	Unmodified	868.502	0.501818	511	sp|P27773|PDIA3_MOUSE	yes	yes	0	0	0	0	0	0	By MS/MS	1	39.449	39.449	2	0.0018962	33267	20P03690001	113.66	59.78	92289	92289
DPPLGKKQMQLFR	Oxidation (M);2 Ubiquitination (K)	1800.93	0.930487	1488	sp|Q8CHQ9|NT8F2_MOUSE	yes	yes	0	0	0	1	2	2	By MS/MS	1	78.712	78.712	4	0.0024157	93673	20P03690001	42.843	27.456	7306	7306
DPQLVPILIDAAR	Unmodified	1419.81	0.808564	2170	sp|Q9R1J0|NSDHL_MOUSE	yes	yes	0	0	0	0	0	0	By MS/MS	1	106	106	2	0.0063393	136709	20P03690001	42.242	30.871	20259	20259
DPQTPLIFK	Unmodified	1057.58	0.580796	1540	sp|Q8K411|PREP_MOUSE	yes	yes	0	0	0	0	0	0	By MS/MS	1	69.504	69.504	2	0.02026	79504	20P03690001	49.466	13.148	0	0
DPVQLNLLYVQAR	Unmodified	1527.84	0.840927	494	sp|P26039|TLN1_MOUSE;sp|Q71LX4|TLN2_MOUSE	yes	no	0	0	0	0	0	0	By MS/MS	1	93.882	93.882	2	1.0793e-11	117651	20P03690001	92.747	76.949	18783	18783
DPVSIEER	Unmodified	943.461	0.461075	1507	sp|Q8JZQ9|EIF3B_MOUSE	yes	yes	0	0	0	0	0	0	By MS/MS	1	31.135	31.135	2	0.0032852	21728	20P03690001	76.679	33.237	21426	21426
DPYALDLIDK	Unmodified	1161.59	0.591755	1741	sp|Q99J95|CDK9_MOUSE	yes	yes	0	0	0	0	0	0	By MS/MS	1	84.087	84.087	2	0.026577	102326	20P03690001	48.568	23.724	6750.6	6750.6
DPYSGQSVSLFQALK	Unmodified	1638.83	0.825337	2132	sp|Q9QXS1|PLEC_MOUSE	yes	yes	0	0	0	0	0	0	By MS/MS	1	96.579	96.579	2	2.2888e-07	122112	20P03690001	87.429	71.631	12282	12282
DQALTEEHAR	Unmodified	1168.55	0.547264	1252	sp|Q7TPR4|ACTN1_MOUSE	yes	yes	0	0	0	0	0	0	By MS/MS	1	17.101	17.101	3	0.013423	3297	20P03690001	39.58	13.196	3507	3507
DQGGELLSLR	Unmodified	1086.57	0.566937	1050;1765	sp|Q61035|SYHC_MOUSE;sp|Q99KK9|SYHM_MOUSE	no	no	0	0	0	0	0	0	By MS/MS	1	65.577	65.577	2	0.00026731	73074	20P03690001	76.326	14.982	44100	44100
DQIYDIFQK	Unmodified	1168.58	0.576439	691	sp|P60843|IF4A1_MOUSE	yes	yes	0	0	0	0	0	0	By MS/MS	1	83.122	83.122	2	0.023519	100919	20P03690001	43.168	15.072	35007	35007
DQLIVNLLK	Unmodified	1054.64	0.638646	358	sp|P06151|LDHA_MOUSE	yes	yes	0	0	0	0	0	0	By MS/MS	2	96.528	96.528	1;2	4.1656e-69	122031	20P03690001	186.16	92.044	580960	580960
DQLIVNLLK	Deamidation (NQ)	1055.62	0.622661	358	sp|P06151|LDHA_MOUSE	yes	yes	0	1	0	0	0	0	By MS/MS	2	101.78	101.78	1;2	0.00019502	130099	20P03690001	88.495	49.533	79340	79340
DQLIVNLLKEEQAPQNK	Unmodified	1979.07	0.0687549	358	sp|P06151|LDHA_MOUSE	yes	yes	0	0	0	0	0	1	By MS/MS	2	86.222	86.222	2;3	0.010775	105296	20P03690001	61.757	27.362	83439	83439
DQLIVNLLKEEQAPQNK	Deamidation (NQ)	1980.05	0.0527704	358	sp|P06151|LDHA_MOUSE	yes	yes	0	1	0	0	0	1	By MS/MS	2	89.11	89.11	2;3	3.462e-19	107655	20P03690001	120.11	80.196	19417	19417
DQLIYLLEQLPGKK	Unmodified	1656.95	0.945058	675	sp|P59016|VP33B_MOUSE	yes	yes	0	0	0	0	0	1	By MS/MS	1	104.7	104.7	3	0.022324	134714	20P03690001	26.825	6.2403	4250.1	4250.1
DQLRPTQLLQNVAR	Unmodified	1650.92	0.916552	1150	sp|Q69ZN7|MYOF_MOUSE	yes	yes	0	0	0	0	0	1	By MS/MS	1	71.933	71.933	3	0.0143	83518	20P03690001	33.681	26.238	17587	17587
DQLRPTQLLQNVAR	Deamidation (NQ)	1651.9	0.900567	1150	sp|Q69ZN7|MYOF_MOUSE	yes	yes	0	1	0	0	0	1	By MS/MS	2	75.739	75.739	3	3.7698e-10	89998	20P03690001	85.081	64.956	19134	19134
DQLSVLDNGVDIVVGTPGR	Unmodified	1953.02	0.0167193	1647	sp|Q91VR5|DDX1_MOUSE	yes	yes	0	0	0	0	0	0	By MS/MS	2	102.02	102.02	2;3	8.7674e-11	130486	20P03690001	73.294	51.627	10110	10110
DQNTVETLQR	Unmodified	1202.59	0.589129	1108	sp|Q62261|SPTB2_MOUSE	yes	yes	0	0	0	0	0	0	By MS/MS	1	29.593	29.593	2	0.0031627	20021	20P03690001	63.624	23.273	10267	10267
DQTNDQVTIDSALATQK	Unmodified	1846.89	0.89085	643	sp|P54071|IDHP_MOUSE	yes	yes	0	0	0	0	0	0	By MS/MS	1	57.115	57.115	2	4.9877e-08	59743	20P03690001	91.065	67.131	11227	11227
DQTPDENEEVIVR	Unmodified	1542.72	0.71618	998	sp|Q5SF07|IF2B2_MOUSE	yes	yes	0	0	0	0	0	0	By MS/MS	1	40.847	40.847	2	8.2764e-09	35425	20P03690001	119.88	86.093	13068	13068
DQVANSAFVER	Deamidation (NQ)	1235.58	0.57823	368	sp|P07901|HS90A_MOUSE	yes	yes	0	1	0	0	0	0	By MS/MS	2	41.794	41.794	2	4.0391e-08	35102	20P03690001	168.43	116.02	574800	574800
DQVANSAFVER	2 Deamidation (NQ)	1236.56	0.562246	368	sp|P07901|HS90A_MOUSE	yes	yes	0	2	0	0	0	0	By MS/MS	1	45.864	45.864	2	0.0056156	42482	20P03690001	65.043	31.086	48575	48575
DQVANSAFVER	Unmodified	1234.59	0.594215	368	sp|P07901|HS90A_MOUSE	yes	yes	0	0	0	0	0	0	By MS/MS	1	24.356	24.356	3	0.019438	13186	20P03690001	42.031	12.48	25045	25045
DQVDSAVQELLQLK	Unmodified	1584.84	0.835901	1482	sp|Q8CGC7|SYEP_MOUSE	yes	yes	0	0	0	0	0	0	By MS/MS	1	110.6	110.6	2	0.00050703	144159	20P03690001	53.168	37.623	28703	28703
DQVDSAVQELLQLK	Deamidation (NQ)	1585.82	0.819917	1482	sp|Q8CGC7|SYEP_MOUSE	yes	yes	0	1	0	0	0	0	By MS/MS	1	111.35	111.35	2	0.0020855	145507	20P03690001	54.953	34.717	7687.6	7687.6
DQYSVIFESGDR	Unmodified	1414.64	0.636473	1507	sp|Q8JZQ9|EIF3B_MOUSE	yes	yes	0	0	0	0	0	0	By MS/MS	1	68.993	68.993	2	0.0017477	78845	20P03690001	58.32	45.689	19515	19515
DRDNDSDDVESNLLLPAGIALR	Unmodified	2397.18	0.177196	1150	sp|Q69ZN7|MYOF_MOUSE	yes	yes	0	0	0	0	0	1	By MS/MS	1	101.42	101.42	3	4.0411e-08	129715	20P03690001	59.539	53.097	11632	11632
DRPFFPGLVK	Unmodified	1174.65	0.649879	869	sp|Q01768|NDKB_MOUSE	yes	yes	0	0	0	0	0	1	By MS/MS	1	72.666	72.666	3	0.0024928	84703	20P03690001	65.842	43.849	102110	102110
DRPQEADGIDSVIVVDNVPQVGPDR	Unmodified	2689.33	0.330736	1507	sp|Q8JZQ9|EIF3B_MOUSE	yes	yes	0	0	0	0	0	1	By MS/MS	1	81.609	81.609	3	8.5216e-25	98252	20P03690001	102.28	91.658	30196	30196
DRYDSFIELQEK	Unmodified	1541.74	0.736187	2191	sp|Q9WUA2|SYFB_MOUSE	yes	yes	0	0	0	0	0	1	By MS/MS	1	64.347	64.347	3	0.0085104	71137	20P03690001	40.676	15.661	9692.5	9692.5
DSAMLEYLK	Unmodified	1068.52	0.516147	495	sp|P26040|EZRI_MOUSE	yes	yes	0	0	0	0	0	0	By MS/MS	1	74.982	74.982	2	0.0059413	88298	20P03690001	61.78	31.613	16770	16770
DSDLSHVQNK	Deamidation (NQ)	1142.52	0.520381	1246	sp|Q7TMK9|HNRPQ_MOUSE	yes	yes	0	1	0	0	0	0	By MS/MS	1	19.651	19.651	2	0.022064	6998	20P03690001	63.212	37.318	7540.5	7540.5
DSEGVDIK	Unmodified	861.408	0.407977	303	sp|O70318|E41L2_MOUSE	yes	yes	0	0	0	0	0	0	By MS/MS	1	25.424	25.424	2	0.007088	14584	20P03690001	86.205	33.489	0	0
DSETGENIR	Unmodified	1019.45	0.451967	560	sp|P38647|GRP75_MOUSE	yes	yes	0	0	0	0	0	0	By MS/MS	1	18.406	18.406	2	0.00053932	5470	20P03690001	92.051	45.388	88730	88730
DSETGENIR	Deamidation (NQ)	1020.44	0.435983	560	sp|P38647|GRP75_MOUSE	yes	yes	0	1	0	0	0	0	By MS/MS	1	19.648	19.648	2	0.0046106	7068	20P03690001	78.098	32.94	11411	11411
DSGSSLIR	Unmodified	833.424	0.424296	465	sp|P21447|MDR1A_MOUSE	yes	yes	0	0	0	0	0	0	By MS/MS	1	30.203	30.203	2	0.00091224	20626	20P03690001	148.99	102.56	46118	46118
DSHEDHDTSTENADESNHDPQFEPIVSLPEQEIK	Unmodified	3888.68	0.683443	541	sp|P34022|RANG_MOUSE	yes	yes	0	0	0	0	0	0	By MS/MS	1	73.984	73.984	4	0.034301	86554	20P03690001	11.92	9.1357	6591.5	6591.5
DSIEKEHVEEISELFYDAK	Unmodified	2280.08	0.079773	683	sp|P60122|RUVB1_MOUSE	yes	yes	0	0	0	0	0	1	By MS/MS	1	92.25	92.25	2	0.025147	115268	20P03690001	35.133	23.932	4011.7	4011.7
DSIFSNLIGQLDYK	Unmodified	1611.81	0.814438	1370	sp|Q8BMS1|ECHA_MOUSE	yes	yes	0	0	0	0	0	0	By MS/MS	1	113.67	113.67	3	0.0057524	149202	20P03690001	37.657	25.949	3667	3667
DSIINDFK	Unmodified	950.471	0.470911	987	sp|Q569Z5|DDX46_MOUSE	yes	yes	0	0	0	0	0	0	By MS/MS	1	66.513	66.513	2	0.021916	74738	20P03690001	66.692	15.726	0	0
DSIQQQQNEAVWVSEGK	Unmodified	1944.92	0.917734	2226	sp|Q9Z0U1|ZO2_MOUSE	yes	yes	0	0	0	0	0	0	By MS/MS	1	54.388	54.388	2	0.0018761	55722	20P03690001	43.696	21.331	5911	5911
DSIVQGFQWGTR	Unmodified	1392.68	0.678613	219	sp|O08810|U5S1_MOUSE	yes	yes	0	0	0	0	0	0	By MS/MS	1	83.949	83.949	2	6.7112e-09	101835	20P03690001	93.348	65.667	19878	19878
DSIVQGFQWGTR	Deamidation (NQ)	1393.66	0.662628	219	sp|O08810|U5S1_MOUSE	yes	yes	0	1	0	0	0	0	By MS/MS	1	86.327	86.327	2	0.0013502	105548	20P03690001	71.879	35.462	7881.3	7881.3
DSKPAPAIYETLIR	Unmodified	1572.85	0.851158	2260	sp|Q9Z2F2|OASL2_MOUSE	yes	yes	0	0	0	0	0	1	By MS/MS	1	74.464	74.464	3	0.0037732	87360	20P03690001	44.691	11.651	10257	10257
DSLHEKFPDAGEDELLK	Unmodified	1941.93	0.931987	2105	sp|Q9JKF1|IQGA1_MOUSE	yes	yes	0	0	0	0	0	1	By MS/MS	2	60.681	60.681	3;4	0.00029905	65567	20P03690001	78.78	56.431	30949	30949
DSLIDSLT	Unmodified	862.428	0.428378	284	sp|O55135|IF6_MOUSE	yes	yes	0	0	0	0	0	0	By MS/MS	1	92.389	92.389	2	0.0079586	115500	20P03690001	67.981	67.981	4664.4	4664.4
DSLIIIDELGR	Unmodified	1242.68	0.681967	573	sp|P43247|MSH2_MOUSE	yes	yes	0	0	0	0	0	0	By MS/MS	1	101.21	101.21	2	0.029445	129329	20P03690001	34.264	8.1469	3789.2	3789.2
DSLIQSLATHLELDGFER	Unmodified	2043.03	0.027284	808	sp|P70388|RAD50_MOUSE	yes	yes	0	0	0	0	0	0	By MS/MS	1	114.7	114.7	3	0.00064533	150691	20P03690001	44.788	31.75	31100	31100
DSLIQSLATHLELDGFER	Deamidation (NQ)	2044.01	0.0112996	808	sp|P70388|RAD50_MOUSE	yes	yes	0	1	0	0	0	0	By MS/MS	1	115.39	115.39	3	0.0031647	151729	20P03690001	40.968	22.033	5128.3	5128.3
DSLLQDGEFTMDLR	Unmodified	1638.76	0.755936	761	sp|P62962|PROF1_MOUSE	yes	yes	0	0	0	0	0	0	By MS/MS	1	101.62	101.62	2	0.0074384	129763	20P03690001	41.542	27.952	8311.5	8311.5
DSLQKQELRR	2 Deamidation (NQ)	1273.66	0.662628	2144	sp|Q9QYJ7|DS13B_MOUSE	yes	yes	0	2	0	0	0	2	By MS/MS	1	69.145	69.145	2	0.013179	78931	20P03690001	44.425	6.4569	0	0
DSLTLVFVETK	Unmodified	1250.68	0.675819	1104;1101	sp|Q62167|DDX3X_MOUSE;sp|Q62095|DDX3Y_MOUSE	no	no	0	0	0	0	0	0	By MS/MS	2	92.614	92.614	2	1.153e-07	115371	20P03690001	153.95	134.29	32838	32838
DSLTLVFVETKK	Unmodified	1378.77	0.770782	1104;1101	sp|Q62167|DDX3X_MOUSE;sp|Q62095|DDX3Y_MOUSE	no	no	0	0	0	0	0	1	By MS/MS	1	74.943	74.943	2	0.00599	88041	20P03690001	49.333	5.6824	8033.5	8033.5
DSNFAGDLVR	Unmodified	1092.52	0.519987	1288	sp|Q810A7|DDX42_MOUSE	yes	yes	0	0	0	0	0	0	By MS/MS	1	57.711	57.711	2	0.012949	60451	20P03690001	44.612	16.407	14118	14118
DSNNLCLHFNPR	Unmodified	1485.68	0.678295	427	sp|P16045|LEG1_MOUSE	yes	yes	0	0	0	0	0	0	By MS/MS	2	52.93	52.93	2;3	0.0021362	53596	20P03690001	50.354	38.433	41358	41358
DSNYHLLMSVQESLER	Unmodified	1919.9	0.904726	501	sp|P26443|DHE3_MOUSE	yes	yes	0	0	0	0	0	0	By MS/MS	1	93.103	93.103	3	0.0011302	116662	20P03690001	45.577	31.63	6349.1	6349.1
DSPDELPVYVGTNEAK	Unmodified	1732.82	0.81556	1471	sp|Q8CFE2|HPF1_MOUSE	yes	yes	0	0	0	0	0	0	By MS/MS	1	64.916	64.916	2	0.007677	72233	20P03690001	33.181	19.196	9328	9328
DSPGETDAFGNSEGK	Unmodified	1509.62	0.621945	183	sp|D3Z7P3|GLSK_MOUSE	yes	yes	0	0	0	0	0	0	By MS/MS	1	31.561	31.561	2	0.0058966	22135	20P03690001	39.074	31.906	3270.8	3270.8
DSPSVWAAVPGK	Unmodified	1212.61	0.613887	761	sp|P62962|PROF1_MOUSE	yes	yes	0	0	0	0	0	0	By MS/MS	1	63.125	63.125	2	3.804e-06	69323	20P03690001	112.7	83.913	80499	80499
DSQDAGGFGPEDR	Unmodified	1349.55	0.548387	2132	sp|Q9QXS1|PLEC_MOUSE	yes	yes	0	0	0	0	0	0	By MS/MS	1	32.028	32.028	2	2.246e-05	22856	20P03690001	73.262	43.057	7257.9	7257.9
DSQEEEKTEALTSAK	Unmodified	1664.77	0.774089	407	sp|P13020|GELS_MOUSE	yes	yes	0	0	0	0	0	1	By MS/MS	1	25.967	25.967	2	4.4676e-06	15303	20P03690001	86.838	44.842	15546	15546
DSQVVQVVLDGLK	Unmodified	1398.77	0.771845	240	sp|O35344|IMA4_MOUSE	yes	yes	0	0	0	0	0	0	By MS/MS	1	104.54	104.54	2	0.012265	134359	20P03690001	37.177	26.823	22549	22549
DSSDPNELYVNHK	Unmodified	1516.68	0.679401	631	sp|P52432|RPAC1_MOUSE	yes	yes	0	0	0	0	0	0	By MS/MS	1	29.313	29.313	3	0.00033765	19529	20P03690001	67.519	53.087	14487	14487
DSSGHVGFIFK	Unmodified	1192.59	0.587673	223	sp|O08992|SDCB1_MOUSE	yes	yes	0	0	0	0	0	0	By MS/MS	1	61.671	61.671	2	8.9195e-06	67018	20P03690001	80.245	52.331	13664	13664
DSSQILSASFDQTIR	Unmodified	1666.82	0.816229	952	sp|Q3UKJ7|SMU1_MOUSE	yes	yes	0	0	0	0	0	0	By MS/MS	1	81.9	81.9	2	4.4992e-10	98571	20P03690001	94.487	69.558	17938	17938
DSTEYFIIFEPR	Unmodified	1515.72	0.72456	1185	sp|Q6P5D8|SMHD1_MOUSE	yes	yes	0	0	0	0	0	0	By MS/MS	1	107.98	107.98	3	0.014332	140050	20P03690001	33.273	21.215	3221.1	3221.1
DSTFNVFVGK	Unmodified	1112.55	0.550224	2253	sp|Q9Z247|FKBP9_MOUSE	yes	yes	0	0	0	0	0	0	By MS/MS	1	75.053	75.053	2	0.016341	88205	20P03690001	42.718	19.398	8401.4	8401.4
DSTLIMQLLR	Unmodified	1188.65	0.653644	773;725;716;1843;792;788;308	sp|P61982|1433G_MOUSE;sp|P63101|1433Z_MOUSE;sp|P62259|1433E_MOUSE;sp|O70456|1433S_MOUSE;sp|Q9CQV8|1433B_MOUSE;sp|P68510|1433F_MOUSE;sp|P68254|1433T_MOUSE	no	no	0	0	0	0	0	0	By MS/MS	1	110.16	110.16	2	0.0027909	143413	20P03690001	65.278	39.232	101280	101280
DSTLIMQLLR	Deamidation (NQ)	1189.64	0.637659	773;725;716;1843;792;788;308	sp|P61982|1433G_MOUSE;sp|P63101|1433Z_MOUSE;sp|P62259|1433E_MOUSE;sp|O70456|1433S_MOUSE;sp|Q9CQV8|1433B_MOUSE;sp|P68510|1433F_MOUSE;sp|P68254|1433T_MOUSE	no	no	0	1	0	0	0	0	By MS/MS	1	112.32	112.32	2	3.48e-05	147006	20P03690001	86.898	55.301	10267	10267
DSTSRPTDNILIPQLIR	Unmodified	1938.05	0.0534391	1621	sp|Q8VHE0|SEC63_MOUSE	yes	yes	0	0	0	0	0	1	By MS/MS	1	91.714	91.714	3	0.024401	114136	20P03690001	25.846	16.567	12978	12978
DSVVAGFQWATK	Unmodified	1307.65	0.651001	669	sp|P58252|EF2_MOUSE	yes	yes	0	0	0	0	0	0	By MS/MS	2	75.818	75.818	2;3	0.0021375	98273	20P03690001	55.724	43.665	71084	71084
DSYVGDEAQSK	Unmodified	1197.52	0.514961	689	sp|P63260|ACTG_MOUSE;sp|P60710|ACTB_MOUSE;sp|P68134|ACTS_MOUSE;sp|P68033|ACTC_MOUSE;sp|P63268|ACTH_MOUSE;sp|P62737|ACTA_MOUSE	yes	no	0	0	0	0	0	0	By MS/MS	1	21.754	21.754	2	0.0015045	9587	20P03690001	67.252	38.294	261560	261560
DSYVGDEAQSK	Deamidation (NQ)	1198.5	0.498977	689	sp|P63260|ACTG_MOUSE;sp|P60710|ACTB_MOUSE;sp|P68134|ACTS_MOUSE;sp|P68033|ACTC_MOUSE;sp|P63268|ACTH_MOUSE;sp|P62737|ACTA_MOUSE	yes	no	0	1	0	0	0	0	By MS/MS	1	23.37	23.37	2	0.016214	11761	20P03690001	60.157	50.835	69843	69843
DSYVGDEAQSKR	Unmodified	1353.62	0.616072	689	sp|P63260|ACTG_MOUSE;sp|P60710|ACTB_MOUSE;sp|P68134|ACTS_MOUSE;sp|P68033|ACTC_MOUSE;sp|P63268|ACTH_MOUSE;sp|P62737|ACTA_MOUSE	yes	no	0	0	0	0	0	1	By MS/MS	2	18.771	18.771	2;3	3.3428e-42	5871	20P03690001	130.2	106.13	44930	44930
DSYVGDEAQSKR	Deamidation (NQ)	1354.6	0.600088	689	sp|P63260|ACTG_MOUSE;sp|P60710|ACTB_MOUSE;sp|P68134|ACTS_MOUSE;sp|P68033|ACTC_MOUSE;sp|P63268|ACTH_MOUSE;sp|P62737|ACTA_MOUSE	yes	no	0	1	0	0	0	1	By MS/MS	1	20.394	20.394	2	0.019518	7861	20P03690001	57.434	42.741	15453	15453
DTALTIAADK	Unmodified	1017.53	0.53424	1801	sp|Q99NH0|ANR17_MOUSE	yes	yes	0	0	0	0	0	0	By MS/MS	1	41.252	41.252	2	0.0020308	35965	20P03690001	68.355	22.988	11536	11536
DTDIVDEAIYYFK	Unmodified	1590.75	0.745355	2120	sp|Q9JM76|ARPC3_MOUSE	yes	yes	0	0	0	0	0	0	By MS/MS	1	112.19	112.19	2	0.0022685	146836	20P03690001	51.092	25.562	14258	14258
DTDSINLYK	Unmodified	1067.51	0.513505	1187	sp|Q6P5F9|XPO1_MOUSE	yes	yes	0	0	0	0	0	0	By MS/MS	1	45.569	45.569	2	0.019196	42250	20P03690001	50.353	23.604	0	0
DTEGLIQEINDLR	Unmodified	1514.76	0.757651	1455	sp|Q8C8U0|LIPB1_MOUSE	yes	yes	0	0	0	0	0	0	By MS/MS	1	104.13	104.13	2	0.0012138	133853	20P03690001	55.176	31.348	7650.8	7650.8
DTGIPADIWR	Unmodified	1142.57	0.572023	1148	sp|Q68FL6|SYMC_MOUSE	yes	yes	0	0	0	0	0	0	By MS/MS	1	79.471	79.471	2	0.028908	94938	20P03690001	47.844	20.714	5371.3	5371.3
DTGQLYAALHHR	Unmodified	1380.69	0.689846	1863	sp|Q9CT10|RANB3_MOUSE	yes	yes	0	0	0	0	0	0	By MS/MS	1	41.807	41.807	2	0.0024911	36711	20P03690001	53.448	27.33	4428.9	4428.9
DTHDQLSEPSEVR	Unmodified	1511.69	0.685214	2132	sp|Q9QXS1|PLEC_MOUSE	yes	yes	0	0	0	0	0	0	By MS/MS	2	28.042	28.042	2;3	0.0029208	18131	20P03690001	47.774	35.143	24233	24233
DTHDQLSEPSEVR	Deamidation (NQ)	1512.67	0.66923	2132	sp|Q9QXS1|PLEC_MOUSE	yes	yes	0	1	0	0	0	0	By MS/MS	1	30.937	30.937	2	0.018714	21449	20P03690001	57.788	41.014	0	0
DTHSLFFR	Unmodified	1021.5	0.498129	263	sp|O54734|OST48_MOUSE	yes	yes	0	0	0	0	0	0	By MS/MS	1	59.18	59.18	2	0.018971	63053	20P03690001	67.494	41.875	0	0
DTISIENK	Unmodified	918.466	0.465826	2253	sp|Q9Z247|FKBP9_MOUSE	yes	yes	0	0	0	0	0	0	By MS/MS	1	30.629	30.629	2	0.0035662	21035	20P03690001	75.043	3.7009	9773.9	9773.9
DTLGLFLR	Unmodified	933.528	0.528367	1181	sp|Q6P4T2|U520_MOUSE	yes	yes	0	0	0	0	0	0	By MS/MS	1	94.789	94.789	2	0.0034325	119416	20P03690001	97.093	15.975	23999	23999
DTLVANNLDQATR	Unmodified	1429.72	0.716121	1476	sp|Q8CG47|SMC4_MOUSE	yes	yes	0	0	0	0	0	0	By MS/MS	1	47.826	47.826	2	3.8899e-12	45614	20P03690001	91.969	47.357	18683	18683
DTLYEAVR	Unmodified	965.482	0.481811	636	sp|P53026|RL10A_MOUSE	yes	yes	0	0	0	0	0	0	By MS/MS	1	43.599	43.599	2	0.0020946	39109	20P03690001	84.498	3.2015	128260	128260
DTNGSQFFITTVK	Unmodified	1456.72	0.719809	481	sp|P24369|PPIB_MOUSE	yes	yes	0	0	0	0	0	0	By MS/MS	1	76.428	76.428	2	3.1266e-05	90013	20P03690001	72.898	57.754	35346	35346
DTNGSQFFITTVK	Deamidation (NQ)	1457.7	0.703825	481	sp|P24369|PPIB_MOUSE	yes	yes	0	1	0	0	0	0	By MS/MS	1	81.133	81.133	2	0.027904	97697	20P03690001	44.925	31.507	24357	24357
DTNLLILFK	Unmodified	1075.63	0.627746	533	sp|P32067|LA_MOUSE	yes	yes	0	0	0	0	0	0	By MS/MS	1	108.84	108.84	2	0.016765	141384	20P03690001	46.001	30.372	15665	15665
DTQEVPLEK	Unmodified	1057.53	0.529155	1424;679	sp|Q8BYK6|YTHD3_MOUSE;sp|P59326|YTHD1_MOUSE;sp|Q91YT7|YTHD2_MOUSE	no	no	0	0	0	0	0	0	By MS/MS	1	31.617	31.617	2	0.00034116	22075	20P03690001	130.98	100.37	31873	31873
DTSEYIIQAYK	Unmodified	1329.65	0.645247	1414	sp|Q8BWZ3|NAA25_MOUSE	yes	yes	0	0	0	0	0	0	By MS/MS	1	63.61	63.61	2	0.0036926	69924	20P03690001	53.237	28.384	12072	12072
DTSFEQHVLLHTGGK	Unmodified	1667.83	0.826734	452	sp|P19096|FAS_MOUSE	yes	yes	0	0	0	0	0	0	By MS/MS	2	47.555	47.555	3;4	1.308e-05	45229	20P03690001	65.374	44.315	27081	27081
DTSFSGLSVEEYK	Unmodified	1460.67	0.667105	1847	sp|Q9CQY6|UQCC2_MOUSE	yes	yes	0	0	0	0	0	0	By MS/MS	1	68.405	68.405	2	8.6097e-05	77805	20P03690001	70.628	40.873	14875	14875
DTSLYRPALEELRR	Unmodified	1717.91	0.911132	1607	sp|Q8VDM4|PSMD2_MOUSE	yes	yes	0	0	0	0	0	2	By MS/MS	1	58.383	58.383	3	0.010541	61642	20P03690001	40.751	6.7835	21122	21122
DTTAWTVGR	Unmodified	1005.49	0.487959	794	sp|P70168|IMB1_MOUSE	yes	yes	0	0	0	0	0	0	By MS/MS	1	44.018	44.018	2	0.0062849	39963	20P03690001	70.552	27.682	0	0
DTVDSQGQFR	Unmodified	1151.52	0.520715	179	sp|B9EJR8|DAAF5_MOUSE	yes	yes	0	0	0	0	0	0	By MS/MS	1	26.501	26.501	2	0.023668	16097	20P03690001	49.472	29.482	4430.5	4430.5
DTVLLEELGQASGLVLER	Unmodified	1941.04	0.0418714	2035	sp|Q9DCS2|MTL26_MOUSE	yes	yes	0	0	0	0	0	0	By MS/MS	1	115.22	115.22	3	2.1966e-55	151574	20P03690001	113.86	84.509	0	0
DTVLSALSR	Unmodified	960.524	0.52401	2190	sp|Q9WU78|PDC6I_MOUSE	yes	yes	0	0	0	0	0	0	By MS/MS	1	66.223	66.223	2	0.0011041	74188	20P03690001	115.82	69.809	28140	28140
DTYGVRPLFK	Unmodified	1194.64	0.639708	1049	sp|Q61024|ASNS_MOUSE	yes	yes	0	0	0	0	0	1	By MS/MS	1	56.064	56.064	3	0.0067394	58190	20P03690001	50.353	15.967	31104	31104
DVAIKEPLVDVVDPK	Unmodified	1635.91	0.908338	2087	sp|Q9JIF0|ANM1_MOUSE	yes	yes	0	0	0	0	0	1	By MS/MS	2	74.766	74.766	2;3	4.7699e-14	87794	20P03690001	101.05	86.623	80112	80112
DVAQIFNNILR	Unmodified	1301.71	0.709185	886	sp|Q06138|CAB39_MOUSE	yes	yes	0	0	0	0	0	0	By MS/MS	1	111.78	111.78	2	3.4419e-08	146042	20P03690001	94.465	72.438	19363	19363
DVDAAYTNKVELEAK	Unmodified	1664.83	0.825731	2039	sp|Q9DCV7|K2C7_MOUSE	yes	yes	0	0	0	0	0	1	By MS/MS	1	43.829	43.829	2	0.00016555	39727	20P03690001	68.329	44.373	5077.1	5077.1
DVDETIGWIK	Unmodified	1174.59	0.587004	432	sp|P16546|SPTN1_MOUSE	yes	yes	0	0	0	0	0	0	By MS/MS	1	80.378	80.378	2	0.006107	96186	20P03690001	56.043	25.651	8544.5	8544.5
DVDEVSSLLR	Unmodified	1131.58	0.577167	572	sp|P42932|TCPQ_MOUSE	yes	yes	0	0	0	0	0	0	By MS/MS	1	75.569	75.569	2	1.5829e-05	88911	20P03690001	147.74	58.573	82663	82663
DVDFELIK	Unmodified	977.507	0.506963	821	sp|P80316|TCPE_MOUSE	yes	yes	0	0	0	0	0	0	By MS/MS	1	80.356	80.356	2	0.0036809	96131	20P03690001	74.376	29.623	44377	44377
DVDFELIKVEGK	Unmodified	1390.73	0.734396	821	sp|P80316|TCPE_MOUSE	yes	yes	0	0	0	0	0	1	By MS/MS	1	75.848	75.848	3	0.0064348	89137	20P03690001	43.798	23.01	10530	10530
DVDIIDHHDNTYTVK	Unmodified	1783.84	0.837692	1389	sp|Q8BTM8|FLNA_MOUSE	yes	yes	0	0	0	0	0	0	By MS/MS	1	43.318	43.318	3	1.3193e-14	38749	20P03690001	104.97	78.322	63605	63605
DVDLEFLAK	Unmodified	1048.54	0.544076	870	sp|Q01853|TERA_MOUSE	yes	yes	0	0	0	0	0	0	By MS/MS	1	87.21	87.21	2	0.0013147	107114	20P03690001	103.26	59.813	196030	196030
DVDPDVAYSSIPYEK	Unmodified	1696.78	0.783197	484	sp|P24527|LKHA4_MOUSE	yes	yes	0	0	0	0	0	0	By MS/MS	1	66.635	66.635	2	0.0016338	75047	20P03690001	48.623	36.13	14276	14276
DVEDEETWIR	Unmodified	1290.57	0.57281	432	sp|P16546|SPTN1_MOUSE	yes	yes	0	0	0	0	0	0	By MS/MS	1	63.749	63.749	2	0.016211	70282	20P03690001	47.971	14.211	0	0
DVEEEKFPTQLSR	Unmodified	1576.77	0.773301	952	sp|Q3UKJ7|SMU1_MOUSE	yes	yes	0	0	0	0	0	1	By MS/MS	1	47.245	47.245	3	1.8584e-06	44703	20P03690001	74.296	50.415	13576	13576
DVEGQDVVETILAHLK	Unmodified	1764.93	0.925779	2177	sp|Q9R1X4|TIM_MOUSE	yes	yes	0	0	0	0	0	0	By MS/MS	1	114.84	114.84	3	0.00055692	150960	20P03690001	49.595	37.102	2969.2	2969.2
DVEGSTSPQIGDK	Unmodified	1331.62	0.620489	1656	sp|Q91W50|CSDE1_MOUSE	yes	yes	0	0	0	0	0	0	By MS/MS	1	27.041	27.041	2	0.00047364	16701	20P03690001	63.212	25.656	12169	12169
DVESYIHR	Unmodified	1017.49	0.487959	2090	sp|Q9JIK5|DDX21_MOUSE	yes	yes	0	0	0	0	0	0	By MS/MS	1	37.457	37.457	2	0.027285	30547	20P03690001	46.129	16.752	6907.7	6907.7
DVFISAAER	Unmodified	1006.51	0.50836	225	sp|O09061|PSB1_MOUSE	yes	yes	0	0	0	0	0	0	By MS/MS	1	50.22	50.22	2	0.0013188	48993	20P03690001	103.01	71.702	52568	52568
DVFRDPALK	Unmodified	1059.57	0.571294	707	sp|P61358|RL27_MOUSE	yes	yes	0	0	0	0	0	1	By MS/MS	2	43.83	43.83	2;3	0.0032245	39693	20P03690001	68.49	29.715	127030	127030
DVFRDPALKR	Unmodified	1215.67	0.672405	707	sp|P61358|RL27_MOUSE	yes	yes	0	0	0	0	0	2	By MS/MS	1	34.991	34.991	3	0.0026553	26854	20P03690001	67.385	45.357	36241	36241
DVFSPIGER	Unmodified	1018.51	0.50836	897	sp|Q11011|PSA_MOUSE	yes	yes	0	0	0	0	0	0	By MS/MS	1	60.302	60.302	2	0.025504	64681	20P03690001	42.336	22.549	5921.5	5921.5
DVHEDSITVAFENNWQPER	Unmodified	2285.03	0.0348885	554	sp|P35922|FMR1_MOUSE	yes	yes	0	0	0	0	0	0	By MS/MS	1	84.824	84.824	3	0.00013675	103444	20P03690001	45.347	32.716	4835.3	4835.3
DVIEEYFK	Unmodified	1041.5	0.501877	780	sp|P63323|RS12_MOUSE	yes	yes	0	0	0	0	0	0	By MS/MS	1	79.756	79.756	2	0.023052	95252	20P03690001	48.423	28.433	14402	14402
DVIGIAHHPHQNLIATYSEDGLLK	Unmodified	2640.37	0.366	952	sp|Q3UKJ7|SMU1_MOUSE	yes	yes	0	0	0	0	0	0	By MS/MS	1	74.689	74.689	3	0.00022936	87642	20P03690001	33.466	23.32	11140	11140
DVLDNLFEK	Unmodified	1091.55	0.54989	1590	sp|Q8R5A3|AB1IP_MOUSE	yes	yes	0	0	0	0	0	0	By MS/MS	1	96.289	96.289	2	0.025504	121992	20P03690001	42.336	21.816	14665	14665
DVLEAIAEAAFK	Unmodified	1275.67	0.671068	622	sp|P51432|PLCB3_MOUSE	yes	yes	0	0	0	0	0	0	By MS/MS	1	115.35	115.35	2	0.031594	151652	20P03690001	31.708	18.731	4254.9	4254.9
DVLEVGELAK	Unmodified	1071.58	0.58119	1212	sp|Q6PGB6|NAA50_MOUSE	yes	yes	0	0	0	0	0	0	By MS/MS	1	67.969	67.969	2	3.8302e-06	76955	20P03690001	87.568	25.022	38919	38919
DVLFPYIK	Unmodified	993.554	0.553519	1305	sp|Q8BGB7|ENOPH_MOUSE	yes	yes	0	0	0	0	0	0	By MS/MS	1	94.563	94.563	2	0.014699	118680	20P03690001	54.157	33.637	18334	18334
DVLLPWYNAYR	Unmodified	1408.71	0.713936	1395	sp|Q8BU30|SYIC_MOUSE	yes	yes	0	0	0	0	0	0	By MS/MS	1	105.59	105.59	2	0.030563	136101	20P03690001	33.87	6.0985	21641	21641
DVLLQVEDERR	Unmodified	1370.72	0.715392	1603	sp|Q8VDD5|MYH9_MOUSE	yes	yes	0	0	0	0	0	1	By MS/MS	1	50.797	50.797	2	0.0042203	50016	20P03690001	57.175	20.496	0	0
DVLQPLSR	Unmodified	926.519	0.51853	650	sp|P55194|3BP1_MOUSE	yes	yes	0	0	0	0	0	0	By MS/MS	1	50.348	50.348	2	0.012386	49250	20P03690001	60.91	34.526	26122	26122
DVLSNLIPK	Unmodified	997.581	0.580796	1913	sp|Q9CZU6|CISY_MOUSE	yes	yes	0	0	0	0	0	0	By MS/MS	3	94.561	94.561	1;2	0.00085304	119324	20P03690001	95.642	43.093	42913	42913
DVLSVAFSSDNR	Unmodified	1308.63	0.630994	786	sp|P68040|RACK1_MOUSE	yes	yes	0	0	0	0	0	0	By MS/MS	2	76.185	76.185	2;3	5.0052e-06	89908	20P03690001	120.03	83.519	113670	113670
DVLVATDVASK	Unmodified	1116.6	0.602654	1645	sp|Q91VN6|DDX41_MOUSE	yes	yes	0	0	0	0	0	0	By MS/MS	1	46.004	46.004	2	0.0065677	42756	20P03690001	46.069	12.981	13365	13365
DVNAAIAAIK	Unmodified	984.56	0.560395	789	sp|P68368|TBA4A_MOUSE	yes	yes	0	0	0	0	0	0	By MS/MS	1	59.549	59.549	2	0.0026159	63589	20P03690001	66.056	36.894	23203	23203
DVNAAIATIK	Unmodified	1014.57	0.57096	356;790	sp|P05213|TBA1B_MOUSE;sp|P68373|TBA1C_MOUSE;sp|P68369|TBA1A_MOUSE;sp|P05214|TBA3_MOUSE	no	no	0	0	0	0	0	0	By MS/MS	1	52.892	52.892	2	3.199e-05	53190	20P03690001	80.69	43.132	172280	172280
DVNAAIATIK	Deamidation (NQ)	1015.55	0.554975	356;790	sp|P05213|TBA1B_MOUSE;sp|P68373|TBA1C_MOUSE;sp|P68369|TBA1A_MOUSE;sp|P05214|TBA3_MOUSE	no	no	0	1	0	0	0	0	By MS/MS	1	56.659	56.659	2	0.0084658	58977	20P03690001	51.286	31.296	23498	23498
DVNVNFEK	Unmodified	963.466	0.46616	2163	sp|Q9R0Q7|TEBP_MOUSE	yes	yes	0	0	0	0	0	0	By MS/MS	1	40.307	40.307	2	0.0063873	34572	20P03690001	70.256	31.45	29262	29262
DVNVVVVEGGPK	Unmodified	1210.66	0.655752	1720	sp|Q922U1|PRPF3_MOUSE	yes	yes	0	0	0	0	0	0	By MS/MS	1	49.455	49.455	2	2.8404e-08	47932	20P03690001	82.069	65.155	12433	12433
DVPALEITHTFLER	Unmodified	1639.86	0.856971	1128	sp|Q64133|AOFA_MOUSE	yes	yes	0	0	0	0	0	0	By MS/MS	1	102.89	102.89	3	0.00078727	131049	20P03690001	51.073	22.79	8080.8	8080.8
DVPGFAIGGLSGGESK	Unmodified	1489.74	0.741273	2122	sp|Q9JMA2|TGT_MOUSE	yes	yes	0	0	0	0	0	0	By MS/MS	1	80.105	80.105	2	0.0077266	95942	20P03690001	33.093	8.9289	6813.4	6813.4
DVPNETLQVEEDDRPELPWWK	Unmodified	2594.23	0.228897	2047	sp|Q9EPL8|IPO7_MOUSE	yes	yes	0	0	0	0	0	1	By MS/MS	1	98.131	98.131	3	9.8102e-08	124627	20P03690001	54.225	43.788	9557.1	9557.1
DVPNPNQVDDDDEGFR	Unmodified	1830.77	0.76565	969	sp|Q3UYV9|NCBP1_MOUSE	yes	yes	0	0	0	0	0	0	By MS/MS	1	49.863	49.863	2	0.00019741	48525	20P03690001	56.817	46.464	5622.9	5622.9
DVQELYAAGENR	Unmodified	1363.64	0.636808	841	sp|P97384|ANX11_MOUSE	yes	yes	0	0	0	0	0	0	By MS/MS	1	46.41	46.41	2	0.00037468	43431	20P03690001	71.879	47.183	15129	15129
DVSDIEDDKDGIQK	Unmodified	1575.73	0.72641	204	sp|O08528|HXK2_MOUSE	yes	yes	0	0	0	0	0	1	By MS/MS	1	34.511	34.511	2	2.0242e-13	26142	20P03690001	96.247	73.129	22920	22920
DVSDIEDDKDGIQK	Deamidation (NQ)	1576.71	0.710426	204	sp|O08528|HXK2_MOUSE	yes	yes	0	1	0	0	0	1	By MS/MS	1	36.877	36.877	2	0.0021255	29533	20P03690001	58.32	44.902	7232.8	7232.8
DVTAQLESVQEK	Unmodified	1345.67	0.672524	863	sp|Q00547|HMMR_MOUSE	yes	no	0	0	0	0	0	0	By MS/MS	1	49.867	49.867	2	0.0010093	48515	20P03690001	63.766	24.587	16363	16363
DVTAQLESVQEK	Deamidation (NQ)	1346.66	0.65654	863	sp|Q00547|HMMR_MOUSE	yes	no	0	1	0	0	0	0	By MS/MS	1	57.793	57.793	2	0.015355	60554	20P03690001	54.871	30.406	7546.8	7546.8
DVTAQLESYK	Unmodified	1152.57	0.566268	863	sp|Q00547|HMMR_MOUSE	yes	yes	0	0	0	0	0	0	By MS/MS	1	53.372	53.372	2	0.0043564	53966	20P03690001	58.274	39.18	9379.7	9379.7
DVTFSPATIEEELIK	Unmodified	1690.87	0.866533	1886	sp|Q9CXI5|MANF_MOUSE	yes	yes	0	0	0	0	0	0	By MS/MS	1	110.8	110.8	3	0.020398	144569	20P03690001	27.263	12.754	3046.1	3046.1
DVTGAEALLER	Unmodified	1172.6	0.603717	432	sp|P16546|SPTN1_MOUSE	yes	yes	0	0	0	0	0	0	By MS/MS	1	68.329	68.329	2	0.0012092	77602	20P03690001	68.676	31.127	40201	40201
DVVELTDDTFDK	Unmodified	1395.64	0.640556	1719	sp|Q922R8|PDIA6_MOUSE	yes	yes	0	0	0	0	0	0	By MS/MS	1	71.691	71.691	2	1.5435e-05	83161	20P03690001	76.073	51.22	19370	19370
DVVEPLLRPQWYVR	Unmodified	1768.96	0.962439	2246	sp|Q9Z1Q9|SYVC_MOUSE	yes	yes	0	0	0	0	0	1	By MS/MS	1	92.433	92.433	3	8.9676e-06	115367	20P03690001	66.393	31.356	10008	10008
DVVLAYPEVR	Unmodified	1159.62	0.623724	292	sp|O70133|DHX9_MOUSE	yes	yes	0	0	0	0	0	0	By MS/MS	1	66.281	66.281	2	0.0012664	74379	20P03690001	71.03	30.306	30730	30730
DVWDYVFFK	Unmodified	1217.58	0.575711	1364	sp|Q8BMJ2|SYLC_MOUSE	yes	yes	0	0	0	0	0	0	By MS/MS	1	113.3	113.3	2	0.023187	148467	20P03690001	43.308	10.988	40707	40707
DVYIVQDLMETDLYK	Unmodified	1843.89	0.891367	770;1125	sp|Q63844|MK03_MOUSE;sp|P63085|MK01_MOUSE	no	no	0	0	0	0	0	0	By MS/MS	1	111.31	111.31	3	0.0015046	145397	20P03690001	49.595	36.803	0	0
DVYTGDALR	Unmodified	1008.49	0.487624	225	sp|O09061|PSB1_MOUSE	yes	yes	0	0	0	0	0	0	By MS/MS	1	39.501	39.501	2	0.0004584	33599	20P03690001	80.688	31.894	56094	56094
DVYVPNTTYR	Unmodified	1226.59	0.593152	1565	sp|Q8R1A4|DOCK7_MOUSE	yes	yes	0	0	0	0	0	0	By MS/MS	1	44.183	44.183	2	0.015288	40111	20P03690001	43.306	22.031	16253	16253
DWDLSEYSYR	Unmodified	1332.56	0.562246	1124	sp|Q62470|ITA3_MOUSE	yes	yes	0	0	0	0	0	0	By MS/MS	1	77.951	77.951	2	0.01155	92550	20P03690001	53.237	34.106	3334.5	3334.5
DWGVALVTLHGR	Unmodified	1322.71	0.709519	1671	sp|Q91XI1|DUS3L_MOUSE	yes	yes	0	0	0	0	0	0	By MS/MS	1	82.762	82.762	3	0.001629	99887	20P03690001	52.79	29.412	6945.4	6945.4
DWIQNTLGVSLEHK	Unmodified	1638.84	0.83657	1430	sp|Q8C0I1|ADAS_MOUSE	yes	yes	0	0	0	0	0	0	By MS/MS	1	93.868	93.868	3	0.026677	117766	20P03690001	26.771	9.6548	4014.1	4014.1
DWNTLIVGK	Unmodified	1044.56	0.560395	1497	sp|Q8CIG8|ANM5_MOUSE	yes	yes	0	0	0	0	0	0	By MS/MS	1	79.958	79.958	2	0.036322	95620	20P03690001	38.75	12.924	14596	14596
DWNVDLIPK	Unmodified	1098.57	0.57096	1081;615	sp|Q61598|GDIB_MOUSE;sp|P50396|GDIA_MOUSE	no	no	0	0	0	0	0	0	By MS/MS	1	89.764	89.764	2	0.0064828	111051	20P03690001	60.305	35.461	13279	13279
DWVLNEFK	Unmodified	1049.52	0.518196	1084	sp|Q61656|DDX5_MOUSE	yes	yes	0	0	0	0	0	0	By MS/MS	1	90.151	90.151	2	0.0042137	111873	20P03690001	99.442	73.615	54984	54984
DWVLNEFR	Unmodified	1077.52	0.524344	983	sp|Q501J6|DDX17_MOUSE	yes	yes	0	0	0	0	0	0	By MS/MS	1	92.252	92.252	2	0.0048753	115090	20P03690001	101.43	74.127	34619	34619
DYAESVGR	Unmodified	895.404	0.40356	1655	sp|Q91W39|NCOA5_MOUSE	yes	yes	0	0	0	0	0	0	By MS/MS	1	24.676	24.676	2	0.012637	13631	20P03690001	66.692	34.082	8038.5	8038.5
DYAFIHFDER	Unmodified	1311.59	0.588401	1246	sp|Q7TMK9|HNRPQ_MOUSE	yes	yes	0	0	0	0	0	0	By MS/MS	2	76.508	76.508	2;3	0.0038225	90411	20P03690001	60.691	39.318	50242	50242
DYALHWLVLGTHTSDEQNHLVVAR	Unmodified	2773.39	0.393611	1046	sp|Q60973|RBBP7_MOUSE	yes	yes	0	0	0	0	0	0	By MS/MS	1	89.278	89.278	4	0.036003	110190	20P03690001	15.296	8.1973	13617	13617
DYCVTANSK	Unmodified	1056.45	0.45461	358	sp|P06151|LDHA_MOUSE	yes	yes	0	0	0	0	0	0	By MS/MS	1	22.682	22.682	2	0.00124	10977	20P03690001	107.79	53.631	21215	21215
DYCVTANSK	Deamidation (NQ)	1057.44	0.438625	358	sp|P06151|LDHA_MOUSE	yes	yes	0	1	0	0	0	0	By MS/MS	1	24.369	24.369	2	0.025335	13154	20P03690001	44.863	27.9	0	0
DYEAGQLYGLEK	Unmodified	1384.65	0.651061	1226	sp|Q6ZQ58|LARP1_MOUSE	yes	yes	0	0	0	0	0	0	By MS/MS	1	62.25	62.25	2	0.00013527	68072	20P03690001	72.681	49.502	10474	10474
DYETATLSDIK	Unmodified	1254.6	0.597963	662	sp|P57780|ACTN4_MOUSE	yes	yes	0	0	0	0	0	0	By MS/MS	1	57.434	57.434	2	0.0017608	60140	20P03690001	65.179	42.538	17475	17475
DYETATLSEIK	Unmodified	1268.61	0.613613	1252	sp|Q7TPR4|ACTN1_MOUSE	yes	yes	0	0	0	0	0	0	By MS/MS	1	61.102	61.102	2	0.017214	66297	20P03690001	38.58	14.55	8505	8505
DYEVELLR	Unmodified	1035.52	0.523675	493	sp|P25976|UBF1_MOUSE	yes	yes	0	0	0	0	0	0	By MS/MS	1	71.402	71.402	2	0.021916	82505	20P03690001	66.692	33.8	0	0
DYFEEYGK	Unmodified	1049.43	0.434192	325	sp|O88569|ROA2_MOUSE	yes	yes	0	0	0	0	0	0	By MS/MS	2	49.999	49.999	1;2	0.0023014	48639	20P03690001	116.73	2.4444	109070	109070
DYFEEYGKIDTIEIITDR	Unmodified	2219.06	0.0633947	325	sp|O88569|ROA2_MOUSE	yes	yes	0	0	0	0	0	1	By MS/MS	1	101.43	101.43	3	4.9532e-44	129480	20P03690001	175.16	152.33	44589	44589
DYFEQYGK	Unmodified	1048.45	0.450176	608	sp|P49312|ROA1_MOUSE	yes	yes	0	0	0	0	0	0	By MS/MS	1	47.4	47.4	2	0.006227	45106	20P03690001	123.35	31.729	72074	72074
DYFGLLFQDHPEQK	Unmodified	1735.82	0.820586	303	sp|O70318|E41L2_MOUSE	yes	yes	0	0	0	0	0	0	By MS/MS	1	95.863	95.863	2	0.0030834	121060	20P03690001	48.899	38.254	0	0
DYFNVPYPLPK	Unmodified	1351.68	0.681239	897	sp|Q11011|PSA_MOUSE	yes	yes	0	0	0	0	0	0	By MS/MS	1	93.902	93.902	2	0.0023746	117958	20P03690001	60.255	36.579	7232.7	7232.7
DYGVLLESAGIALR	Unmodified	1475.8	0.798394	459	sp|P20108|PRDX3_MOUSE	yes	yes	0	0	0	0	0	0	By MS/MS	1	107.06	107.06	2	0.017329	138819	20P03690001	32.702	13.913	59619	59619
DYGVYLEDSGHTLR	Unmodified	1623.75	0.7529	217	sp|O08807|PRDX4_MOUSE	yes	yes	0	0	0	0	0	0	By MS/MS	1	59.032	59.032	3	0.0010293	62643	20P03690001	50.024	33.931	16152	16152
DYHLDEFEANK	Unmodified	1379.6	0.599359	1150	sp|Q69ZN7|MYOF_MOUSE	yes	yes	0	0	0	0	0	0	By MS/MS	2	49.53	49.53	2;3	4.687e-05	48207	20P03690001	77.062	60.685	26390	26390
DYIALNEDLK	Unmodified	1192.6	0.597569	343;345	sp|P01899|HA11_MOUSE;sp|P14430|HA18_MOUSE;sp|P14429|HA17_MOUSE;sp|P14431|HA19_MOUSE;sp|P01898|HA10_MOUSE;sp|P01902|HA1D_MOUSE	no	no	0	0	0	0	0	0	By MS/MS	1	65.779	65.779	2	0.0046008	73439	20P03690001	57.164	28.206	18117	18117
DYIDISVAVATPR	Unmodified	1418.74	0.740544	1951	sp|Q9D2G2|ODO2_MOUSE	yes	yes	0	0	0	0	0	0	By MS/MS	1	84.84	84.84	2	0.0040805	103582	20P03690001	46.318	22.607	8343.1	8343.1
DYIVVGSDSGR	Unmodified	1166.56	0.556766	1704	sp|Q921M3|SF3B3_MOUSE	yes	yes	0	0	0	0	0	0	By MS/MS	1	42.864	42.864	2	0.0056852	37987	20P03690001	53.557	19.351	37024	37024
DYIWNTLNSGR	Unmodified	1337.64	0.636414	1913	sp|Q9CZU6|CISY_MOUSE	yes	yes	0	0	0	0	0	0	By MS/MS	1	84.116	84.116	2	3.5418e-06	102166	20P03690001	127.87	82.188	35911	35911
DYLEAAIR	Unmodified	949.487	0.486896	236	sp|O35286|DHX15_MOUSE	yes	yes	0	0	0	0	0	0	By MS/MS	1	58.161	58.161	2	0.012679	61176	20P03690001	60.436	26.698	13990	13990
DYLEHITAIGPR	Unmodified	1383.71	0.714664	966	sp|Q3UVK0|ERMP1_MOUSE	yes	yes	0	0	0	0	0	0	By MS/MS	2	68.059	68.059	2;3	0.0013734	77201	20P03690001	60.893	39.855	15992	15992
DYLGLEIR	Unmodified	977.518	0.518196	939	sp|Q3UA16|SPC25_MOUSE	yes	yes	0	0	0	0	0	0	By MS/MS	1	77.421	77.421	2	0.016913	91798	20P03690001	52.255	18.002	6568	6568
DYLLCDYNR	Unmodified	1230.53	0.533922	591	sp|P47757|CAPZB_MOUSE	yes	yes	0	0	0	0	0	0	By MS/MS	1	61.091	61.091	2	0.037391	66167	20P03690001	43.308	27.97	0	0
DYLLDDGTLVVSGR	Unmodified	1521.77	0.767487	1499	sp|Q8CII2|CD123_MOUSE	yes	yes	0	0	0	0	0	0	By MS/MS	1	85.092	85.092	2	0.0013307	103674	20P03690001	51.03	29.971	7883.9	7883.9
DYNPTASVK	Unmodified	993.477	0.476725	441	sp|P17710|HXK1_MOUSE	yes	yes	0	0	0	0	0	0	By MS/MS	1	28.281	28.281	2	0.025558	18355	20P03690001	47.561	6.0589	0	0
DYPGFSPSVDAEAIR	Unmodified	1622.76	0.757651	249	sp|O35639|ANXA3_MOUSE	yes	yes	0	0	0	0	0	0	By MS/MS	2	73.272	73.272	2;3	1.8785e-05	85700	20P03690001	73.802	58.452	124150	124150
DYPGFSPSVDAEAIRK	Unmodified	1750.85	0.852614	249	sp|O35639|ANXA3_MOUSE	yes	yes	0	0	0	0	0	1	By MS/MS	1	59.558	59.558	2	0.00045568	63810	20P03690001	78.228	54.347	20510	20510
DYQDNKADVILK	Unmodified	1420.72	0.719809	1040	sp|Q60872|IF1A_MOUSE;sp|Q8BMJ3|IF1AX_MOUSE	yes	no	0	0	0	0	0	1	By MS/MS	1	39.648	39.648	2	0.030729	33703	20P03690001	49.988	24.257	14766	14766
DYQELMNTK	Oxidation (M)	1156.51	0.507039	922	sp|Q3TTY5|K22E_MOUSE	yes	yes	0	0	0	1	0	0	By MS/MS	1	27.558	27.558	2	0.015534	17504	20P03690001	121.5	78.904	12705	12705
DYQELMNTK	Unmodified	1140.51	0.512124	922	sp|Q3TTY5|K22E_MOUSE	yes	yes	0	0	0	0	0	0	By MS/MS	1	46.663	46.663	2	0.015797	43775	20P03690001	56.548	38.489	12631	12631
DYQGPLKEHEVTIFVR	Unmodified	1929.99	0.994862	1635	sp|Q91V92|ACLY_MOUSE	yes	yes	0	0	0	0	0	1	By MS/MS	1	67.559	67.559	4	0.0081242	76554	20P03690001	29.58	17.662	5395.5	5395.5
DYSLSGAYR	Unmodified	1030.47	0.471974	1651	sp|Q91VU7|PUS7_MOUSE	yes	yes	0	0	0	0	0	0	By MS/MS	1	43.784	43.784	2	0.0084306	39394	20P03690001	53.756	12.254	30865	30865
DYTYEELLNR	Unmodified	1314.61	0.609196	1772	sp|Q99L45|IF2B_MOUSE	yes	yes	0	0	0	0	0	0	By MS/MS	1	74.94	74.94	2	0.0019731	87860	20P03690001	68.557	40.383	62079	62079
EAAAGNIGGQTVR	Unmodified	1242.63	0.631663	171	sp|B2RQC6|PYR1_MOUSE	yes	yes	0	0	0	0	0	0	By MS/MS	1	24.885	24.885	2	3.4322e-09	13837	20P03690001	82.515	30.537	22177	22177
EAAENSLVAYK	Unmodified	1193.59	0.592818	725	sp|P62259|1433E_MOUSE	yes	yes	0	0	0	0	0	0	By MS/MS	1	39.067	39.067	2	2.8591e-07	32977	20P03690001	129	94.915	140020	140020
EAAENSLVAYK	Deamidation (NQ)	1194.58	0.576833	725	sp|P62259|1433E_MOUSE	yes	yes	0	1	0	0	0	0	By MS/MS	1	43.118	43.118	2	0.026958	38616	20P03690001	50.275	21.222	16424	16424
EAAFDETER	Unmodified	1066.46	0.456718	1217	sp|Q6Q899|DDX58_MOUSE	yes	yes	0	0	0	0	0	0	By MS/MS	1	26.331	26.331	2	0.011599	15714	20P03690001	50.353	18.932	13118	13118
EAAGEGPVLYEDPPDQK	Unmodified	1813.84	0.837024	513	sp|P28352|APEX1_MOUSE	yes	yes	0	0	0	0	0	0	By MS/MS	1	46.324	46.324	2	0.0010071	43134	20P03690001	56.121	45.98	21147	21147
EAALSTALSEK	Unmodified	1118.58	0.581919	605	sp|P48678|LMNA_MOUSE	yes	yes	0	0	0	0	0	0	By MS/MS	1	43.199	43.199	2	3.0666e-08	38840	20P03690001	93.623	51.747	78265	78265
EAALSTALSEKR	Unmodified	1274.68	0.68303	605	sp|P48678|LMNA_MOUSE	yes	yes	0	0	0	0	0	1	By MS/MS	1	35.122	35.122	3	0.00074182	26969	20P03690001	60.157	43.486	23128	23128
EAALVQQEEEKAEQR	Unmodified	1756.86	0.859156	2114	sp|Q9JLI8|SART3_MOUSE	yes	yes	0	0	0	0	0	1	By MS/MS	1	35.609	35.609	3	0.0077795	27774	20P03690001	42.947	27.006	7997.7	7997.7
EAATVEELNPK	Unmodified	1199.6	0.603382	1239	sp|Q78ZA7|NP1L4_MOUSE	yes	yes	0	0	0	0	0	0	By MS/MS	1	35.532	35.532	2	6.2159e-05	27727	20P03690001	75.819	50.966	17515	17515
EAAVEALK	Unmodified	829.455	0.454533	1140	sp|Q64669|NQO1_MOUSE	yes	yes	0	0	0	0	0	0	By MS/MS	1	29.179	29.179	2	0.015933	19452	20P03690001	52.867	14.075	23212	23212
EADDIVNWLK	Unmodified	1201.6	0.597903	377	sp|P09103|PDIA1_MOUSE	yes	yes	0	0	0	0	0	0	By MS/MS	1	93.958	93.957	2	4.1463e-06	117810	20P03690001	88.056	55.424	52108	52108
EAEAAIYHLQLFEELR	Unmodified	1930.98	0.978877	633	sp|P52480|KPYM_MOUSE	yes	yes	0	0	0	0	0	0	By MS/MS	2	103.13	103.13	2;3	4.7436e-22	132106	20P03690001	127.83	93.402	150910	150910
EAEAAIYHLQLFEELRR	Unmodified	2087.08	0.0799882	633	sp|P52480|KPYM_MOUSE	yes	yes	0	0	0	0	0	1	By MS/MS	2	91.624	91.624	3;4	2.6516e-20	113911	20P03690001	110.97	70.785	242720	242720
EAEAAIYHLQLFEELRR	Deamidation (NQ)	2088.06	0.0640038	633	sp|P52480|KPYM_MOUSE	yes	yes	0	1	0	0	0	1	By MS/MS	1	93.83	93.83	4	0.00044862	117762	20P03690001	75.445	56.002	18658	18658
EAEILEVLR	Unmodified	1070.6	0.597175	557	sp|P36552|HEM6_MOUSE	yes	yes	0	0	0	0	0	0	By MS/MS	1	87.42	87.42	2	0.0026698	107116	20P03690001	70.552	39.988	21882	21882
EAEILSVLSHR	Unmodified	1252.68	0.67755	2068	sp|Q9ESL4|M3K20_MOUSE	yes	yes	0	0	0	0	0	0	By MS/MS	1	75.488	75.488	2	0.019954	88772	20P03690001	37.613	22.934	6102.9	6102.9
EAEKLESEHPDQAQAILSR	Unmodified	2150.06	0.060375	1108	sp|Q62261|SPTB2_MOUSE	yes	yes	0	0	0	0	0	1	By MS/MS	1	39.268	39.268	4	0.011518	33110	20P03690001	24.506	13.391	7836.5	7836.5
EAEPYYLLLPR	Unmodified	1362.72	0.718352	1740	sp|Q99J83|ATG5_MOUSE	yes	yes	0	0	0	0	0	0	By MS/MS	1	97.164	97.164	2	0.0082653	123274	20P03690001	44.598	29.225	6150.2	6150.2
EAESSPFVER	Unmodified	1149.53	0.530217	371	sp|P08113|ENPL_MOUSE	yes	yes	0	0	0	0	0	0	By MS/MS	1	35.99	35.99	2	9.5432e-05	28401	20P03690001	153.1	115.55	196900	196900
EAFGFIER	Unmodified	967.476	0.476331	1656	sp|Q91W50|CSDE1_MOUSE	yes	yes	0	0	0	0	0	0	By MS/MS	1	68.476	68.476	2	0.0090702	77820	20P03690001	66.27	34.51	34076	34076
EAFLEEVWK	Unmodified	1149.57	0.570626	2246	sp|Q9Z1Q9|SYVC_MOUSE	yes	yes	0	0	0	0	0	0	By MS/MS	1	95.021	95.021	2	0.002483	119744	20P03690001	120.33	67.547	28774	28774
EAFQEALAAAGDK	Unmodified	1319.64	0.635745	389	sp|P10639|THIO_MOUSE	yes	yes	0	0	0	0	0	0	By MS/MS	2	62.142	62.142	2;3	1.0053e-125	67847	20P03690001	183.96	151.55	155240	155240
EAFQEALAAAGDK	Deamidation (NQ)	1320.62	0.619761	389	sp|P10639|THIO_MOUSE	yes	yes	0	1	0	0	0	0	By MS/MS	1	66.904	66.904	2	4.9946e-06	75516	20P03690001	78.505	57.717	43677	43677
EAFSDGITSVK	Unmodified	1152.57	0.566268	1049	sp|Q61024|ASNS_MOUSE	yes	yes	0	0	0	0	0	0	By MS/MS	1	48.208	48.208	2	3.2796e-08	46275	20P03690001	98.156	50.929	30457	30457
EAFTADGDQVFAGR	Unmodified	1482.67	0.673921	1731	sp|Q924W5|SMC6_MOUSE	yes	yes	0	0	0	0	0	0	By MS/MS	1	59.702	59.702	2	0.0039109	63757	20P03690001	44.925	31.157	5796.7	5796.7
EAFVVEEWVK	Unmodified	1234.62	0.623389	278	sp|O55029|COPB2_MOUSE	yes	yes	0	0	0	0	0	0	By MS/MS	1	89.902	89.902	2	0.0051404	111381	20P03690001	70.942	43.46	0	0
EAGAGGLAIAVEGPSK	Unmodified	1425.75	0.746358	1389	sp|Q8BTM8|FLNA_MOUSE	yes	yes	0	0	0	0	0	0	By MS/MS	1	56.314	56.314	2	7.3097e-20	58758	20P03690001	119.04	98.84	74659	74659
EAGAGGLSIAVEGPSK	Unmodified	1441.74	0.741273	1626;1281	sp|Q8VHX6|FLNC_MOUSE;sp|Q80X90|FLNB_MOUSE	no	no	0	0	0	0	0	0	By MS/MS	1	53.749	53.749	2	5.7605e-19	54781	20P03690001	103.39	74.613	29103	29103
EAGELKPEEEITVGPVQK	Unmodified	1952.01	0.0102369	2088	sp|Q9JIF7|COPB_MOUSE	yes	yes	0	0	0	0	0	1	By MS/MS	1	51.118	51.118	2	0.023281	50533	20P03690001	37.687	25.486	4571.9	4571.9
EAGFLRPVTIFGPIADVAR	Unmodified	2028.12	0.115645	562	sp|P39447|ZO1_MOUSE	yes	yes	0	0	0	0	0	1	By MS/MS	2	107.78	107.78	2;3	1.6074e-05	139781	20P03690001	86.539	67.87	67304	67304
EAGVGNGTSAPVR	Unmodified	1213.61	0.605114	1993	sp|Q9DAR7|DCPS_MOUSE	yes	yes	0	0	0	0	0	0	By MS/MS	1	21.476	21.476	2	0.0054973	9257	20P03690001	43.761	29.348	10929	10929
EAGVGNGTSAPVR	Deamidation (NQ)	1214.59	0.589129	1993	sp|Q9DAR7|DCPS_MOUSE	yes	yes	0	1	0	0	0	0	By MS/MS	1	23.358	23.358	2	3.6809e-05	11842	20P03690001	73.927	52.555	14885	14885
EAIDSPVSFLALHNQIR	Unmodified	1909.01	0.00576066	2049	sp|Q9EPU0|RENT1_MOUSE	yes	yes	0	0	0	0	0	0	By MS/MS	2	92.267	92.267	2;3	0.00046239	115140	20P03690001	53.565	35.549	31356	31356
EAIDSYIK	Unmodified	937.476	0.475663	1145	sp|Q68FD5|CLH1_MOUSE	yes	yes	0	0	0	0	0	0	By MS/MS	1	45.869	45.869	2	0.0020631	42607	20P03690001	84.743	49.249	65465	65465
EAIEGTYIDK	Unmodified	1137.56	0.555369	729	sp|P62281|RS11_MOUSE	yes	yes	0	0	0	0	0	0	By MS/MS	1	39.026	39.026	2	0.0036757	32906	20P03690001	61.344	20.62	14860	14860
EAIEGTYIDKK	Unmodified	1265.65	0.650332	729	sp|P62281|RS11_MOUSE	yes	yes	0	0	0	0	0	1	By MS/MS	1	29.913	29.913	2	0.0024548	20258	20P03690001	72.846	44.75	15720	15720
EAILAIHK	Unmodified	893.533	0.533452	662	sp|P57780|ACTN4_MOUSE	yes	yes	0	0	0	0	0	0	By MS/MS	1	36.117	36.117	2	0.036766	28424	20P03690001	42.599	16.215	9063.6	9063.6
EAINVEQAFQTIAR	Unmodified	1588.82	0.82092	619	sp|P51150|RAB7A_MOUSE	yes	yes	0	0	0	0	0	0	By MS/MS	2	98.235	98.235	2;3	8.2108e-14	124785	20P03690001	109.07	94.845	63680	63680
EAINVEQAFQTIAR	Deamidation (NQ)	1589.8	0.804936	619	sp|P51150|RAB7A_MOUSE	yes	yes	0	1	0	0	0	0	By MS/MS	2	103.82	103.82	2	0.012922	133361	20P03690001	49.535	31.842	13746	13746
EAIQCVDNNQSVLVSAHTSAGK	Unmodified	2327.12	0.117572	1911	sp|Q9CZU3|MTREX_MOUSE	yes	yes	0	0	0	0	0	0	By MS/MS	1	42.965	42.965	3	1.7586e-08	38270	20P03690001	57.238	38.537	6565.7	6565.7
EAIQQQQNQLVWVSEGK	Unmodified	1984	0.00140357	562	sp|P39447|ZO1_MOUSE	yes	yes	0	0	0	0	0	0	By MS/MS	1	65.911	65.911	2	0.0011051	73769	20P03690001	42.708	29.868	0	0
EAIVAALLMR	Unmodified	1085.63	0.626701	1706	sp|Q921N6|DDX27_MOUSE	yes	yes	0	0	0	0	0	0	By MS/MS	1	103.08	103.08	2	0.00011513	131964	20P03690001	79.148	53.254	9670.2	9670.2
EAIYSGYIR	Unmodified	1070.54	0.53966	1185	sp|Q6P5D8|SMHD1_MOUSE	yes	yes	0	0	0	0	0	0	By MS/MS	1	53.473	53.473	2	0.011599	54207	20P03690001	50.353	10.002	9423.4	9423.4
EALEALVPVTIEVEVPFDLHR	Unmodified	2375.27	0.273662	1605	sp|Q8VDJ3|VIGLN_MOUSE	yes	yes	0	0	0	0	0	0	By MS/MS	3	112.22	112.22	2;3;4	1.3703e-48	146788	20P03690001	104.38	92.726	97048	97048
EALEAVEVLVK	Unmodified	1198.68	0.680904	156	sp|A2AGT5|CKAP5_MOUSE	yes	yes	0	0	0	0	0	0	By MS/MS	1	85.483	85.483	2	0.0033881	104453	20P03690001	54.683	20.793	14330	14330
EALELTDTGLLSGSEER	Unmodified	1818.88	0.884702	2081	sp|Q9JHU4|DYHC1_MOUSE	yes	yes	0	0	0	0	0	0	By MS/MS	1	82.938	82.938	2	0.00085378	100378	20P03690001	73.057	44.245	6890.2	6890.2
EALENEFK	Unmodified	978.466	0.465826	227	sp|O09131|GSTO1_MOUSE	yes	yes	0	0	0	0	0	0	By MS/MS	1	41.546	41.546	2	0.005141	36404	20P03690001	79.474	35.666	0	0
EALFGAQLGQGLGPIHLSEVR	Unmodified	2191.18	0.174951	1726	sp|Q924C6|LOXL4_MOUSE	yes	yes	0	0	0	0	0	0	By MS/MS	1	101.84	101.84	3	0.0013513	130352	20P03690001	56.681	45.024	6368.4	6368.4
EALFNEFVAAAR	Unmodified	1336.68	0.67755	1483	sp|Q8CGF7|TCRG1_MOUSE	yes	yes	0	0	0	0	0	0	By MS/MS	1	97.083	97.083	2	2.7645e-08	123134	20P03690001	134.49	78.684	115280	115280
EALFNEFVAAAR	Deamidation (NQ)	1337.66	0.661566	1483	sp|Q8CGF7|TCRG1_MOUSE	yes	yes	0	1	0	0	0	0	By MS/MS	1	104.21	104.21	2	0.0015415	133986	20P03690001	66.023	27.247	0	0
EALGDAQQSVR	Unmodified	1172.58	0.578564	2141	sp|Q9QYI3|DNJC7_MOUSE	yes	yes	0	0	0	0	0	0	By MS/MS	1	25.737	25.737	2	0.0062391	15044	20P03690001	59.198	23.903	0	0
EALITASETLK	Unmodified	1174.64	0.644519	1476	sp|Q8CG47|SMC4_MOUSE	yes	yes	0	0	0	0	0	0	By MS/MS	1	54.512	54.512	2	3.4012e-08	55886	20P03690001	96.604	42.83	26635	26635
EALLELLR	Unmodified	955.57	0.570232	268	sp|O54825|BYST_MOUSE	yes	yes	0	0	0	0	0	0	By MS/MS	1	98.683	98.683	2	0.011911	125567	20P03690001	61.679	18.555	4340.1	4340.1
EALLQASR	Unmodified	886.487	0.48723	496	sp|P26041|MOES_MOUSE	yes	yes	0	0	0	0	0	0	By MS/MS	1	32.518	32.518	2	0.006785	23598	20P03690001	124.92	56.54	79265	79265
EALLSSAVDHGSDEAR	Unmodified	1655.78	0.775092	819	sp|P80314|TCPB_MOUSE	yes	yes	0	0	0	0	0	0	By MS/MS	1	41.301	41.301	2	6.9693e-29	35993	20P03690001	164.01	113.91	24972	24972
EALQPLINR	Unmodified	1052.6	0.597843	1565	sp|Q8R1A4|DOCK7_MOUSE	yes	yes	0	0	0	0	0	0	By MS/MS	1	50.145	50.145	2	0.0085185	48905	20P03690001	53.493	21.275	13720	13720
EALSSWLQDGVDGFQFR	Unmodified	1953.92	0.922091	391	sp|P10852|4F2_MOUSE	yes	yes	0	0	0	0	0	0	By MS/MS	1	111.22	111.22	2	0.001207	145428	20P03690001	62.94	40.356	31697	31697
EAMEDGEIDGNK	Unmodified	1306.53	0.53471	378	sp|P09405|NUCL_MOUSE	yes	yes	0	0	0	0	0	0	By MS/MS	1	26.369	26.369	2	0.023927	15930	20P03690001	33.273	21.267	3520.3	3520.3
EANEILQR	Unmodified	971.504	0.503609	485;613	sp|P24547|IMDH2_MOUSE;sp|P50096|IMDH1_MOUSE	no	no	0	0	0	0	0	0	By MS/MS	1	30.865	30.865	2	7.8218e-05	21354	20P03690001	189.7	113.02	50818	50818
EANIHQFIDSLPDK	Unmodified	1625.8	0.804936	465;361	sp|P06795|MDR1B_MOUSE;sp|P21447|MDR1A_MOUSE	no	no	0	0	0	0	0	0	By MS/MS	1	76.251	76.251	2	3.1813e-13	89873	20P03690001	112.12	85.035	16142	16142
EANIHQFIDSLPDKYNTR	Unmodified	2160.06	0.0599811	465;361	sp|P06795|MDR1B_MOUSE;sp|P21447|MDR1A_MOUSE	no	no	0	0	0	0	0	1	By MS/MS	2	74.078	74.078	3;4	0.0016485	86612	20P03690001	65.924	56.233	84108	84108
EANLAAAFGKPINF	Unmodified	1461.76	0.761614	213	sp|O08749|DLDH_MOUSE	yes	yes	0	0	0	0	0	1	By MS/MS	1	99.476	99.476	2	2.4131e-05	126546	20P03690001	69.045	55.236	42747	42747
EANLAAAFGKPINF	Deamidation (NQ)	1462.75	0.74563	213	sp|O08749|DLDH_MOUSE	yes	yes	0	1	0	0	0	1	By MS/MS	1	102.01	102.01	2	0.0098725	130605	20P03690001	42.958	25.219	0	0
EANNFLWPFK	Unmodified	1264.62	0.624058	413	sp|P14148|RL7_MOUSE	yes	yes	0	0	0	0	0	0	By MS/MS	1	106.91	106.91	2	0.00018181	138306	20P03690001	156.57	127.87	47603	47603
EANQQQQFNR	Unmodified	1261.58	0.579961	432	sp|P16546|SPTN1_MOUSE	yes	yes	0	0	0	0	0	0	By MS/MS	1	17.48	17.48	2	0.0054042	3905	20P03690001	53.517	39.581	4140.2	4140.2
EAPNPIHLTVDTGLQHGR	Unmodified	1954	0.00207227	2031	sp|Q9DCH4|EIF3F_MOUSE	yes	yes	0	0	0	0	0	0	By MS/MS	2	54.342	54.342	3;4	0.0072927	55702	20P03690001	29.311	20.275	20344	20344
EAPQDFHPDR	Unmodified	1210.54	0.5367	1389	sp|Q8BTM8|FLNA_MOUSE	yes	yes	0	0	0	0	0	0	By MS/MS	2	22.996	22.996	2;3	9.0608e-06	11446	20P03690001	84.882	64.546	37717	37717
EAQAGLAEAQEDLEAER	Unmodified	1828.84	0.8439	1220	sp|Q6URW6|MYH14_MOUSE	yes	yes	0	0	0	0	0	0	By MS/MS	1	60.254	60.254	2	0.019372	64806	20P03690001	31.895	16.381	0	0
EAQLASSQEIVR	Deamidation (NQ)	1330.67	0.672859	808	sp|P70388|RAD50_MOUSE	yes	yes	0	1	0	0	0	0	By MS/MS	1	42.014	42.014	2	1.715e-08	36926	20P03690001	89.231	59.687	9156.5	9156.5
EAQLASSQEIVR	2 Deamidation (NQ)	1331.66	0.656874	808	sp|P70388|RAD50_MOUSE	yes	yes	0	2	0	0	0	0	By MS/MS	1	44.984	44.984	2	0.033182	41302	20P03690001	45.28	14.39	5651.4	5651.4
EAQLASSQEIVR	Unmodified	1329.69	0.688843	808	sp|P70388|RAD50_MOUSE	yes	yes	0	0	0	0	0	0	By MS/MS	1	38.38	38.38	2	0.019216	31739	20P03690001	43.69	13.485	35553	35553
EASADLSPYVR	Unmodified	1206.59	0.588067	2248	sp|Q9Z1T1|AP3B1_MOUSE	yes	yes	0	0	0	0	0	0	By MS/MS	1	46.212	46.212	2	0.0073084	43182	20P03690001	57.175	30.516	0	0
EASFSPTDNK	Unmodified	1094.49	0.488018	1544	sp|Q8K4P0|WDR33_MOUSE	yes	yes	0	0	0	0	0	0	By MS/MS	1	24.608	24.608	2	0.006953	13410	20P03690001	50.791	20.222	5641.2	5641.2
EASHVLEVK	Unmodified	1010.54	0.53966	1258	sp|Q7TT50|MRCKB_MOUSE	yes	yes	0	0	0	0	0	0	By MS/MS	1	24.698	24.698	2	0.00074045	13597	20P03690001	94.309	48.629	15060	15060
EATADDLIK	Unmodified	974.492	0.492041	932	sp|Q3U1J4|DDB1_MOUSE	yes	yes	0	0	0	0	0	0	By MS/MS	1	38.858	38.858	2	0.0054206	32680	20P03690001	63.184	12.711	50336	50336
EATDAELNQLR	Unmodified	1258.62	0.615344	653	sp|P55937|GOGA3_MOUSE	yes	yes	0	0	0	0	0	0	By MS/MS	1	41.826	41.826	2	7.2711e-08	36836	20P03690001	84.479	57.051	17112	17112
EATDAIGHLDR	Unmodified	1196.58	0.578564	2250	sp|Q9Z1X4|ILF3_MOUSE	yes	yes	0	0	0	0	0	0	By MS/MS	1	32.514	32.514	3	0.0034694	23521	20P03690001	46.985	22.955	10956	10956
EATDEELER	Unmodified	1090.48	0.477847	911	sp|Q3TCH7|CUL4A_MOUSE	yes	yes	0	0	0	0	0	0	By MS/MS	1	22.811	22.811	2	0.0061704	11048	20P03690001	61.161	31.418	3845.3	3845.3
EATDPRPYEAENAIESWR	Unmodified	2132.98	0.976311	590	sp|P47754|CAZA2_MOUSE	yes	yes	0	0	0	0	0	1	By MS/MS	1	68.323	68.323	3	0.00092101	77707	20P03690001	48.855	35.69	6964.2	6964.2
EATESFASDPILYR	Unmodified	1597.76	0.762402	633	sp|P52480|KPYM_MOUSE	yes	yes	0	0	0	0	0	0	By MS/MS	1	72.72	72.72	2	4.3647e-05	84834	20P03690001	61.444	42.2	29626	29626
EATESFASDPILYRPVAVALDTK	Unmodified	2492.28	0.27987	633	sp|P52480|KPYM_MOUSE	yes	yes	0	0	0	0	0	1	By MS/MS	2	93.934	93.934	3;4	4.9601e-49	126314	20P03690001	136.96	113.67	125230	125230
EATGVLLSIDGEDGIIR	Unmodified	1756.92	0.920694	287	sp|O55201|SPT5H_MOUSE	yes	yes	0	0	0	0	0	0	By MS/MS	1	96.484	96.484	2	0.035506	122017	20P03690001	24.714	13.599	4904.8	4904.8
EATNPPIIQEEKPK	Unmodified	1592.84	0.840987	511	sp|P27773|PDIA3_MOUSE	yes	yes	0	0	0	0	0	1	By MS/MS	4	28.124	28.124	2;3;4	8.4499e-14	21872	20P03690001	102.26	68.389	202850	202850
EATNPPIIQEEKPK	Deamidation (NQ)	1593.83	0.825002	511	sp|P27773|PDIA3_MOUSE	yes	yes	0	1	0	0	0	1	By MS/MS	2	33.503	33.503	2;3	4.7612e-06	24817	20P03690001	77.325	40.865	51610	51610
EATTEFSVDAR	Unmodified	1224.56	0.562246	1389	sp|Q8BTM8|FLNA_MOUSE	yes	yes	0	0	0	0	0	0	By MS/MS	1	40.414	40.414	2	1.1006e-08	34869	20P03690001	166.87	135.45	156350	156350
EAVGIYISTLK	Unmodified	1192.67	0.67034	1347	sp|Q8BK64|AHSA1_MOUSE	yes	yes	0	0	0	0	0	0	By MS/MS	1	74.196	74.196	2	0.00069076	86872	20P03690001	71.176	57.367	50259	50259
EAVLAAYWR	Unmodified	1077.56	0.56073	452	sp|P19096|FAS_MOUSE	yes	yes	0	0	0	0	0	0	By MS/MS	1	77.216	77.216	2	0.0013015	91345	20P03690001	104.06	66.549	27321	27321
EAVNPGSLFGYSVALHR	Unmodified	1815.93	0.926782	1124	sp|Q62470|ITA3_MOUSE	yes	yes	0	0	0	0	0	0	By MS/MS	1	88.151	88.151	3	1.1692e-12	108685	20P03690001	83.894	60.013	34748	34748
EAVTEILGIEPDREK	Unmodified	1697.88	0.88358	1110	sp|Q62348|TSN_MOUSE	yes	yes	0	0	0	0	0	1	By MS/MS	1	73.652	73.652	3	0.035434	86184	20P03690001	35.473	14.888	0	0
EAVVNTQELLDLLVK	Unmodified	1682.95	0.945452	1808	sp|Q99PV0|PRP8_MOUSE	yes	yes	0	0	0	0	0	0	By MS/MS	1	114.49	114.49	2	1.2886e-27	150424	20P03690001	104.16	78.63	0	0
EAVVQAEEAAAEITR	Unmodified	1585.79	0.794765	1968	sp|Q9D6Z1|NOP56_MOUSE	yes	yes	0	0	0	0	0	0	By MS/MS	1	70.461	70.461	2	0.00051522	81124	20P03690001	69.431	43.901	16177	16177
EAYEQVQK	Ubiquitination (K)	1107.52	0.519653	1855	sp|Q9CR80|FA32A_MOUSE	yes	yes	0	0	0	0	1	0	By MS/MS	1	31.244	31.244	2	0.016918	21857	20P03690001	82.452	51.163	18784	18784
EAYFSVGLQGIAEK	Unmodified	1510.77	0.766759	1540	sp|Q8K411|PREP_MOUSE	yes	yes	0	0	0	0	0	0	By MS/MS	1	85.133	85.133	2	2.8238e-05	103777	20P03690001	63.682	42.623	13596	13596
EAYPEEAYIADLDAK	Unmodified	1696.78	0.783197	1635	sp|Q91V92|ACLY_MOUSE	yes	yes	0	0	0	0	0	0	By MS/MS	1	80.625	80.625	2	0.0030252	96703	20P03690001	61.265	46.69	0	0
EAYPGDVFYLHSR	Unmodified	1552.73	0.731042	877	sp|Q03265|ATPA_MOUSE	yes	yes	0	0	0	0	0	0	By MS/MS	2	66.196	66.196	2;3	0.00038713	74097	20P03690001	60.937	44.587	40659	40659
EAYTAVVYHNR	Unmodified	1321.64	0.641499	1565	sp|Q8R1A4|DOCK7_MOUSE	yes	yes	0	0	0	0	0	0	By MS/MS	1	32.166	32.166	3	0.0032275	23025	20P03690001	48.188	23.669	8236.6	8236.6
ECLPLIIFLR	Unmodified	1272.73	0.726415	737	sp|P62702|RS4X_MOUSE	yes	yes	0	0	0	0	0	0	By MS/MS	1	114.75	114.75	2	0.014457	150548	20P03690001	43.77	33.398	38842	38842
EDAVLEYLK	Unmodified	1078.55	0.554641	496	sp|P26041|MOES_MOUSE	yes	yes	0	0	0	0	0	0	By MS/MS	1	75.76	75.76	2	0.00095982	88907	20P03690001	114.97	62.713	131030	131030
EDDVGTGAGLLEIK	Unmodified	1415.71	0.714389	823	sp|P80318|TCPG_MOUSE	yes	yes	0	0	0	0	0	0	By MS/MS	1	74.43	74.43	2	0.00035374	87297	20P03690001	53.981	38.117	15108	15108
EDEEESLNEVGYDDIGGCR	Unmodified	2184.88	0.875336	870	sp|Q01853|TERA_MOUSE	yes	yes	0	0	0	0	0	0	By MS/MS	1	63.02	63.02	2	1.0266e-22	69116	20P03690001	92.39	78.688	5204	5204
EDFPLIETEDK	Unmodified	1334.62	0.624177	1041	sp|Q60875|ARHG2_MOUSE	yes	yes	0	0	0	0	0	0	By MS/MS	1	71.851	71.851	2	0.012136	83027	20P03690001	41.242	23.106	5059.4	5059.4
EDILELMDSVSK	Unmodified	1377.67	0.669747	815	sp|P70677|CASP3_MOUSE	yes	yes	0	0	0	0	0	0	By MS/MS	1	108.43	108.43	2	2.304e-08	140709	20P03690001	83.204	31.758	17713	17713
EDIQIQFLPDNINIK	Unmodified	1798.95	0.946514	1216	sp|Q6PIP5|NUDC1_MOUSE	yes	yes	0	0	0	0	0	0	By MS/MS	1	103.28	103.28	3	0.0054482	132427	20P03690001	35.711	21.242	6017.8	6017.8
EDITQSAQHALR	Unmodified	1367.68	0.679341	2250	sp|Q9Z1X4|ILF3_MOUSE	yes	yes	0	0	0	0	0	0	By MS/MS	1	37.57	37.57	2	0.00063663	30735	20P03690001	66.706	47.147	11312	11312
EDIYAVEIVGGATR	Unmodified	1491.76	0.756923	1071	sp|Q61316|HSP74_MOUSE	yes	yes	0	0	0	0	0	0	By MS/MS	1	77.809	77.809	3	0.0069827	92263	20P03690001	36.219	19.954	6207.7	6207.7
EDKGTGVVTSVPSDSPDDLAALR	Unmodified	2328.14	0.144499	1364	sp|Q8BMJ2|SYLC_MOUSE	yes	yes	0	0	0	0	0	1	By MS/MS	1	65.677	65.677	3	0.00020614	73323	20P03690001	43.035	27.888	6992	6992
EDKNNLFSVQFR	Unmodified	1495.74	0.741941	1540	sp|Q8K411|PREP_MOUSE	yes	yes	0	0	0	0	0	1	By MS/MS	1	69.763	69.763	3	0.0079464	79865	20P03690001	52.463	32.786	12856	12856
EDLDSAEYYLYK	Unmodified	1507.67	0.671856	1349	sp|Q8BK72|RT27_MOUSE	yes	yes	0	0	0	0	0	0	By MS/MS	1	72.613	72.613	2	0.014452	84600	20P03690001	37.613	24.024	18489	18489
EDLFIVSK	Unmodified	949.512	0.512048	464	sp|P21300|ALD1_MOUSE;sp|P45377|ALD2_MOUSE	yes	no	0	0	0	0	0	0	By MS/MS	1	65.53	65.53	2	0.027627	73248	20P03690001	46.001	2.2316	13580	13580
EDLRLPEGDLGK	Unmodified	1340.69	0.693594	776	sp|P63242|IF5A1_MOUSE	yes	yes	0	0	0	0	0	1	By MS/MS	6	51.977	51.977	3	1.5276e-130	52044	20P03690001	168.61	106.84	0	0
EDLRLPEGDLGKEIEQK	Unmodified	1968.02	0.0163849	776	sp|P63242|IF5A1_MOUSE	yes	yes	0	0	0	0	0	2	By MS/MS	1	60.802	60.802	3	0.021218	65519	20P03690001	28.333	12.151	15562	15562
EDLVVAPAGVTLK	Unmodified	1310.74	0.744567	485	sp|P24547|IMDH2_MOUSE	yes	yes	0	0	0	0	0	0	By MS/MS	1	71.652	71.652	2	1.7809e-06	82980	20P03690001	74.987	41.93	39880	39880
EDLYLKPIQR	Unmodified	1273.7	0.703037	669	sp|P58252|EF2_MOUSE	yes	yes	0	0	0	0	0	1	By MS/MS	2	46.813	46.813	2;3	8.4711e-10	44060	20P03690001	102.06	75.09	68064	68064
EDQTEYLEER	Unmodified	1310.56	0.56264	396;368	sp|P11499|HS90B_MOUSE;sp|P07901|HS90A_MOUSE	no	no	0	0	0	0	0	0	By MS/MS	2	36.259	36.259	2	1.3711e-05	28489	20P03690001	121.68	86.002	367740	367740
EDQTEYLEER	Deamidation (NQ)	1311.55	0.546655	396;368	sp|P11499|HS90B_MOUSE;sp|P07901|HS90A_MOUSE	no	no	0	1	0	0	0	0	By MS/MS	1	40.853	40.853	2	0.00030383	35243	20P03690001	141.89	93.092	116030	116030
EDQTEYLEERR	Unmodified	1466.66	0.663751	396;368	sp|P11499|HS90B_MOUSE;sp|P07901|HS90A_MOUSE	no	no	0	0	0	0	0	1	By MS/MS	1	28.827	28.827	3	0.033883	18990	20P03690001	31.348	6.4946	0	0
EDSVKPGAHLTVK	Unmodified	1379.74	0.740879	1302	sp|Q8BG05|ROA3_MOUSE	yes	yes	0	0	0	0	0	1	By MS/MS	2	22.916	22.916	2;3	2.2118e-17	11218	20P03690001	118.51	84.637	231760	231760
EDTEEHHLRDYFEEYGK	Unmodified	2195.94	0.939591	325	sp|O88569|ROA2_MOUSE	yes	yes	0	0	0	0	0	1	By MS/MS	1	57.896	57.896	3	0.0022877	60979	20P03690001	41.386	0	8560.1	8560.1
EDTEEHHLRDYFEQYGK	Unmodified	2194.96	0.955576	608	sp|P49312|ROA1_MOUSE	yes	yes	0	0	0	0	0	1	By MS/MS	1	56.792	56.792	2	0.0014888	59243	20P03690001	51.235	43.15	0	0
EDTEEYNLR	Unmodified	1167.5	0.504396	1302	sp|Q8BG05|ROA3_MOUSE	yes	yes	0	0	0	0	0	0	By MS/MS	1	31.785	31.785	2	0.020523	22679	20P03690001	44.425	32.189	46226	46226
EDTEEYNLR	Deamidation (NQ)	1168.49	0.488412	1302	sp|Q8BG05|ROA3_MOUSE	yes	yes	0	1	0	0	0	0	By MS/MS	1	34.426	34.426	2	0.016426	26090	20P03690001	70.056	49.268	6039.9	6039.9
EDTQVADVTTSR	Unmodified	1320.62	0.615738	452	sp|P19096|FAS_MOUSE	yes	yes	0	0	0	0	0	0	By MS/MS	1	27.637	27.637	2	0.0021116	17507	20P03690001	55.896	28.465	4925.5	4925.5
EDVFVHQTAIK	Unmodified	1285.67	0.666651	760;2104	sp|P62960|YBOX1_MOUSE;sp|Q9Z2C8|YBOX2_MOUSE;sp|Q9JKB3|YBOX3_MOUSE	no	no	0	0	0	0	0	0	By MS/MS	1	39.394	39.394	2	0.0020181	33331	20P03690001	63.091	38.316	6911.9	6911.9
EDVGQPQPGR	Unmodified	1081.52	0.515236	2211	sp|Q9WVA4|TAGL2_MOUSE	yes	yes	0	0	0	0	0	0	By MS/MS	1	17.148	17.148	2	4.6461e-06	3493	20P03690001	87.149	67.362	11691	11691
EEADEYVDIGALNGIFVLGR	Unmodified	2179.08	0.0797135	1635	sp|Q91V92|ACLY_MOUSE	yes	yes	0	0	0	0	0	0	By MS/MS	1	114.01	114.01	2	0.0010644	149666	20P03690001	43.764	34.706	8064.5	8064.5
EEAESTLQSFR	Unmodified	1295.6	0.599359	460	sp|P20152|VIME_MOUSE	yes	yes	0	0	0	0	0	0	By MS/MS	2	47.038	47.038	2;3	0.0022171	44236	20P03690001	53.211	30.65	90651	90651
EEAESTLQSFR	Deamidation (NQ)	1296.58	0.583375	460	sp|P20152|VIME_MOUSE	yes	yes	0	1	0	0	0	0	By MS/MS	1	52.372	52.372	2	3.5295e-06	52546	20P03690001	106.67	69.487	25631	25631
EEAIQNFK	Unmodified	977.482	0.481811	1483	sp|Q8CGF7|TCRG1_MOUSE	yes	yes	0	0	0	0	0	0	By MS/MS	1	34.079	34.079	2	0.0041947	25666	20P03690001	107.29	26.857	49025	49025
EEASDYLELDTIK	Unmodified	1524.72	0.719534	371	sp|P08113|ENPL_MOUSE	yes	yes	0	0	0	0	0	0	By MS/MS	1	76.915	76.915	2	2.9681e-09	91134	20P03690001	83.243	65.504	92219	92219
EEAVLFLLDLPK	Unmodified	1385.78	0.780618	562	sp|P39447|ZO1_MOUSE	yes	yes	0	0	0	0	0	0	By MS/MS	1	114.27	114.27	2	0.0022305	150232	20P03690001	55.105	34.365	29710	29710
EEAYELVR	Unmodified	1007.49	0.492375	1268	sp|Q80UM3|NAA15_MOUSE	yes	yes	0	0	0	0	0	0	By MS/MS	1	44.148	44.148	2	0.023887	40149	20P03690001	62.582	38.552	38737	38737
EEDLSSFSIADLK	Unmodified	1452.7	0.698405	484	sp|P24527|LKHA4_MOUSE	yes	yes	0	0	0	0	0	0	By MS/MS	1	91.136	91.136	2	0.0062977	113276	20P03690001	42.317	20.767	11205	11205
EEEKLELQK	Unmodified	1144.6	0.597569	1181	sp|Q6P4T2|U520_MOUSE	yes	yes	0	0	0	0	0	1	By MS/MS	1	25.701	25.701	3	0.02676	14979	20P03690001	49.16	1.8106	0	0
EEEPEAVLPGAQPTLISAISK	Unmodified	2178.14	0.141979	452	sp|P19096|FAS_MOUSE	yes	yes	0	0	0	0	0	0	By MS/MS	2	94.506	94.506	2;3	0.0032637	118928	20P03690001	34.254	29.123	22069	22069
EEEQKWKWWEEER	Unmodified	1890.85	0.853677	881	sp|Q04750|TOP1_MOUSE	yes	yes	0	0	0	0	0	2	By MS/MS	1	30.778	30.778	4	0.035717	21259	20P03690001	27.098	2.6732	6650.8	6650.8
EEFTSGGPLGQK	Unmodified	1248.6	0.598631	764	sp|P63005|LIS1_MOUSE	yes	yes	0	0	0	0	0	0	By MS/MS	1	41.907	41.907	2	0.0053978	36835	20P03690001	48.822	26.795	0	0
EEGLPVPELFEDPLFSR	Unmodified	1972.98	0.978209	2021	sp|Q9DC50|OCTC_MOUSE	yes	yes	0	0	0	0	0	0	By MS/MS	1	114.72	114.72	2	0.0010792	150720	20P03690001	56.906	43.805	26871	26871
EEGPYEVEVTYDGVPVPGSPFPLEAVAPTKPSK	Unmodified	3484.73	0.728983	1389	sp|Q8BTM8|FLNA_MOUSE	yes	yes	0	0	0	0	0	1	By MS/MS	2	103.76	103.76	3;4	0.011506	133475	20P03690001	22.449	19.059	128940	128940
EEIGNAQLEK	Unmodified	1129.56	0.561517	1080	sp|Q61595|KTN1_MOUSE	yes	yes	0	0	0	0	0	0	By MS/MS	1	29.697	29.697	2	0.016499	20053	20P03690001	42.629	2.7806	5860.2	5860.2
EEILAQAK	Unmodified	900.492	0.491647	1603	sp|Q8VDD5|MYH9_MOUSE	yes	yes	0	0	0	0	0	0	By MS/MS	2	30.125	30.125	1;2	0.0019338	20554	20P03690001	101.41	43.601	117390	117390
EEIQDSLVGQR	Unmodified	1272.63	0.630994	882	sp|Q05512|MARK2_MOUSE	yes	yes	0	0	0	0	0	0	By MS/MS	1	44.041	44.041	2	0.0029783	39972	20P03690001	56.936	27.978	7497.2	7497.2
EEIQSSISGVTAAYNR	Unmodified	1723.84	0.837692	2105	sp|Q9JKF1|IQGA1_MOUSE	yes	yes	0	0	0	0	0	0	By MS/MS	2	59.602	59.602	2;3	5.1367e-14	63621	20P03690001	101.3	82.665	40875	40875
EEIQSSISGVTAAYNR	Deamidation (NQ)	1724.82	0.821708	2105	sp|Q9JKF1|IQGA1_MOUSE	yes	yes	0	1	0	0	0	0	By MS/MS	1	63.363	63.363	2	3.4742e-06	69663	20P03690001	74.141	45.858	0	0
EELDFQK	Unmodified	907.429	0.428712	605	sp|P48678|LMNA_MOUSE	yes	yes	0	0	0	0	0	0	By MS/MS	1	37.694	37.694	2	0.029875	30892	20P03690001	66.799	17.358	0	0
EELEFEVPFR	Unmodified	1293.62	0.624118	1691	sp|Q920B9|SP16H_MOUSE	yes	yes	0	0	0	0	0	0	By MS/MS	1	94.598	94.598	2	1.3862e-05	118970	20P03690001	82.417	47.121	6439.7	6439.7
EELGGLPEDFLSSLEK	Unmodified	1761.87	0.867261	1437	sp|Q8C1A5|THOP1_MOUSE	yes	yes	0	0	0	0	0	0	By MS/MS	1	111.96	111.96	2	0.0035461	146380	20P03690001	40.968	25.773	37503	37503
EELGLIEQAYDNPHEALSR	Unmodified	2183.05	0.049476	1808	sp|Q99PV0|PRP8_MOUSE	yes	yes	0	0	0	0	0	0	By MS/MS	2	75.413	75.413	2;3	2.8049e-16	88862	20P03690001	88.282	76.856	37872	37872
EELITNWEQIR	Unmodified	1429.72	0.720143	432	sp|P16546|SPTN1_MOUSE	yes	yes	0	0	0	0	0	0	By MS/MS	1	82.602	82.602	2	0.0016436	99773	20P03690001	74.21	8.0201	0	0
EELSALVAPAFAHTSQVLIDK	Unmodified	2238.19	0.189598	171	sp|B2RQC6|PYR1_MOUSE	yes	yes	0	0	0	0	0	0	By MS/MS	1	104.05	104.05	3	0.00071362	133630	20P03690001	72.167	59.13	12908	12908
EELSPASSGNAVYDFFIGR	Unmodified	2057.97	0.969435	937	sp|Q3U9G9|LBR_MOUSE	yes	yes	0	0	0	0	0	0	By MS/MS	1	109.57	109.57	2	4.7241e-05	142573	20P03690001	84.249	55.621	18613	18613
EENAEQQALAAK	Unmodified	1300.63	0.625909	1866	sp|Q9CW03|SMC3_MOUSE	yes	yes	0	0	0	0	0	0	By MS/MS	1	27.935	27.935	2	0.0033718	17810	20P03690001	50.914	36.42	35611	35611
EENAEQQALAAK	Deamidation (NQ)	1301.61	0.609924	1866	sp|Q9CW03|SMC3_MOUSE	yes	yes	0	1	0	0	0	0	By MS/MS	1	31.59	31.59	2	0.020484	22224	20P03690001	62.088	40.06	0	0
EEPDIYQIAK	Unmodified	1204.6	0.597569	562	sp|P39447|ZO1_MOUSE	yes	yes	0	0	0	0	0	0	By MS/MS	1	56.358	56.358	2	0.011971	58718	20P03690001	45.158	29.898	17864	17864
EEPFFPPPEEFVFIHAVPVEER	Unmodified	2640.29	0.290041	866	sp|Q00PI9|HNRL2_MOUSE	yes	yes	0	0	0	0	0	0	By MS/MS	1	110.59	110.59	3	0.00075698	144414	20P03690001	60.272	46.924	13434	13434
EEPGSDSGTTAVVALIR	Unmodified	1700.86	0.858093	1051	sp|Q61074|PPM1G_MOUSE	yes	yes	0	0	0	0	0	0	By MS/MS	1	78.348	78.348	2	0.00094415	93224	20P03690001	55.437	42.033	15551	15551
EEQLKIDEAEPLNDEELEEKEK	Unmodified	2656.26	0.260316	1689	sp|Q91ZW3|SMCA5_MOUSE	yes	yes	0	0	0	0	0	2	By MS/MS	1	55.523	55.523	3	3.2383e-16	57465	20P03690001	73.809	60.093	0	0
EEQQQQQLRRK	3 Deamidation (NQ)	1472.72	0.721934	2107	sp|Q9JKN5|OLIG1_MOUSE	yes	yes	0	3	0	0	0	2	By MS/MS	1	46.257	46.257	2	0.0041948	43158	20P03690001	47.706	6.2576	2067.8	2067.8
EESDDEAAVEEEEEEK	Unmodified	1865.72	0.717422	371	sp|P08113|ENPL_MOUSE	yes	yes	0	0	0	0	0	0	By MS/MS	1	31.208	31.208	2	0.0049398	21759	20P03690001	38.057	37.195	3712.3	3712.3
EESDDEAAVEEEEEEKKPK	Unmodified	2218.96	0.960111	371	sp|P08113|ENPL_MOUSE	yes	yes	0	0	0	0	0	2	By MS/MS	1	24.4	24.4	4	0.0017842	13202	20P03690001	61.87	47.923	5352.4	5352.4
EESLQIQVQDILEQNEALK	Unmodified	2226.14	0.137957	1080	sp|Q61595|KTN1_MOUSE	yes	yes	0	0	0	0	0	0	By MS/MS	2	107.25	107.25	2;3	6.9343e-06	138894	20P03690001	47.75	28.17	8601.2	8601.2
EESSGTPAHQLNLR	Unmodified	1537.75	0.748483	1495	sp|Q8CIB5|FERM2_MOUSE	yes	yes	0	0	0	0	0	0	By MS/MS	1	30.377	30.377	2	0.0010945	20865	20P03690001	51.643	37.198	4136.7	4136.7
EEVLETVQTVEQFLR	Unmodified	1818.94	0.936344	1630	sp|Q8VI94|OASL1_MOUSE	yes	yes	0	0	0	0	0	0	By MS/MS	1	113.43	113.43	2	0.025036	148808	20P03690001	36.029	20.25	0	0
EEVQAGVDAANSAAQQYQR	Unmodified	2033.94	0.94026	2105	sp|Q9JKF1|IQGA1_MOUSE	yes	yes	0	0	0	0	0	0	By MS/MS	2	45.747	45.747	2;3	0.00057391	42639	20P03690001	42.068	33.06	8176.1	8176.1
EEVTELLAR	Unmodified	1058.56	0.560789	1272	sp|Q80UW8|RPAB1_MOUSE	yes	yes	0	0	0	0	0	0	By MS/MS	1	62.166	62.166	2	0.0022981	68014	20P03690001	124.92	27.357	25495	25495
EEYVSSALER	Unmodified	1181.56	0.556432	1192	sp|Q6P9P6|KIF11_MOUSE	yes	yes	0	0	0	0	0	0	By MS/MS	1	41.518	41.518	2	0.035849	36415	20P03690001	36.32	17.881	6204.4	6204.4
EFADSLGIPFLETSAK	Unmodified	1723.87	0.866867	745	sp|P62821|RAB1A_MOUSE	yes	yes	0	0	0	0	0	0	By MS/MS	1	109.71	109.71	2	0.0021553	142740	20P03690001	44.831	27.945	18760	18760
EFAEYVTNHYR	Unmodified	1427.65	0.646978	196	sp|F6SEU4|SYGP1_MOUSE	yes	yes	0	0	0	0	0	0	By MS/MS	1	25.99	25.99	2	0.030548	15295	20P03690001	33.875	14.744	6454.2	6454.2
EFANFDFDIWR	Unmodified	1458.66	0.656815	1687	sp|Q91ZU6|DYST_MOUSE	yes	yes	0	0	0	0	0	0	By MS/MS	1	111.03	111.03	2	0.0075564	144946	20P03690001	54.27	40.461	0	0
EFDLQVEDR	Unmodified	1149.53	0.530217	1054	sp|Q61092|LAMC2_MOUSE	yes	yes	0	0	0	0	0	0	By MS/MS	1	56.732	56.732	2	0.025504	59296	20P03690001	42.336	15.952	6861.4	6861.4
EFEDAFPADFIAEGIDQTR	Unmodified	2169.99	0.985479	1395	sp|Q8BU30|SYIC_MOUSE	yes	yes	0	0	0	0	0	0	By MS/MS	1	111	111	2	0.029655	145113	20P03690001	31.067	17.081	7956.8	7956.8
EFEKDKDDDEVFEK	Unmodified	1771.78	0.77884	1175	sp|Q6NZJ6|IF4G1_MOUSE	yes	yes	0	0	0	0	0	2	By MS/MS	2	31.522	31.522	2;3	1.115e-09	22138	20P03690001	88.427	59.7	13709	13709
EFESAIVEAAR	Unmodified	1220.6	0.603717	2114	sp|Q9JLI8|SART3_MOUSE	yes	yes	0	0	0	0	0	0	By MS/MS	1	59.218	59.218	2	1.2615e-05	63162	20P03690001	111.63	57.662	19834	19834
EFEVYGPIK	Unmodified	1080.55	0.549162	1112	sp|Q62376|RU17_MOUSE	yes	yes	0	0	0	0	0	0	By MS/MS	1	64.199	64.199	2	0.006767	70858	20P03690001	59.35	15.001	18513	18513
EFEVYGPIKR	Unmodified	1236.65	0.650273	1112	sp|Q62376|RU17_MOUSE	yes	yes	0	0	0	0	0	1	By MS/MS	2	49.476	49.476	2;3	8.0823e-05	48221	20P03690001	89.886	65.11	51671	51671
EFFNGKEPSR	Unmodified	1209.58	0.577836	458	sp|P20029|BIP_MOUSE	yes	yes	0	0	0	0	0	1	By MS/MS	2	31.033	31.033	2	0.016895	21610	20P03690001	68.355	13.244	18725	18725
EFFNGKEPSR	Deamidation (NQ)	1210.56	0.561852	458	sp|P20029|BIP_MOUSE	yes	yes	0	1	0	0	0	1	By MS/MS	2	33.933	33.933	2;3	0.0073919	25211	20P03690001	55.718	37.899	61756	61756
EFGLVFQR	Unmodified	994.524	0.523616	306	sp|O70422|TF2H4_MOUSE	yes	yes	0	0	0	0	0	0	By MS/MS	1	78.911	78.911	2	0.017745	93878	20P03690001	51.736	30.794	3750.9	3750.9
EFGVSPDK	Unmodified	877.418	0.418148	2246	sp|Q9Z1Q9|SYVC_MOUSE	yes	yes	0	0	0	0	0	0	By MS/MS	1	31.364	31.364	2	0.0048691	21998	20P03690001	88.921	41.571	33376	33376
EFHLNESGDPSSK	Unmodified	1445.64	0.642287	2057	sp|Q9EQU5|SET_MOUSE	yes	yes	0	0	0	0	0	0	By MS/MS	1	31.821	31.821	2	4.3952e-14	22420	20P03690001	167.21	136.87	70396	70396
EFINLQSALESER	Unmodified	1534.76	0.762736	804	sp|P70336|ROCK2_MOUSE	yes	yes	0	0	0	0	0	0	By MS/MS	1	89.724	89.724	2	0.0022911	110985	20P03690001	51.03	27.348	7519.2	7519.2
EFLAEGQDVGSFVAEK	Unmodified	1724.83	0.825731	1175	sp|Q6NZJ6|IF4G1_MOUSE	yes	yes	0	0	0	0	0	0	By MS/MS	1	77.846	77.846	3	0.021568	92540	20P03690001	31.111	14.888	4737.7	4737.7
EFLFSLPDK	Unmodified	1094.56	0.564812	1463	sp|Q8CDM1|ATAD2_MOUSE	yes	yes	0	0	0	0	0	0	By MS/MS	1	96.34	96.34	2	0.00020008	121812	20P03690001	86.882	39.224	7991.7	7991.7
EFLIQIFSTPR	Unmodified	1349.73	0.734337	2026	sp|Q9DCA5|BRX1_MOUSE	yes	yes	0	0	0	0	0	0	By MS/MS	1	110.14	110.14	2	0.019907	143460	20P03690001	46.985	27.529	18156	18156
EFLVAGGEDFK	Unmodified	1210.59	0.587004	2251	sp|Q9Z1Z2|STRAP_MOUSE	yes	yes	0	0	0	0	0	0	By MS/MS	1	69.343	69.343	2	1.2434e-07	79196	20P03690001	81.92	4.1876	28227	28227
EFNEDGALAVLQQFK	Unmodified	1707.85	0.8468	1246	sp|Q7TMK9|HNRPQ_MOUSE	yes	yes	0	0	0	0	0	0	By MS/MS	1	107.56	107.56	2	1.3372e-13	139389	20P03690001	111.81	96.811	45640	45640
EFNGQHFILEEAITGDFALVK	Unmodified	2377.2	0.195412	1931	sp|Q9D0K2|SCOT1_MOUSE	yes	yes	0	0	0	0	0	0	By MS/MS	1	110.77	110.77	3	0.00060278	144538	20P03690001	39.68	27.049	9134.2	9134.2
EFSGYVESGLK	Unmodified	1214.58	0.581919	887	sp|Q07076|ANXA7_MOUSE	yes	yes	0	0	0	0	0	0	By MS/MS	1	54.237	54.237	2	0.0055482	55266	20P03690001	47.712	26.935	49678	49678
EFSIDVGYER	Unmodified	1213.56	0.561517	1754	sp|Q99JY9|ARP3_MOUSE	yes	yes	0	0	0	0	0	0	By MS/MS	1	68.056	68.056	2	6.2677e-06	77097	20P03690001	88.596	44.247	22036	22036
EFSITDVVPYPISLR	Unmodified	1734.92	0.919237	1071	sp|Q61316|HSP74_MOUSE	yes	yes	0	0	0	0	0	0	By MS/MS	2	111.25	111.25	2;3	0.0017758	145353	20P03690001	44.925	32.657	58283	58283
EFSPFGTITSAK	Unmodified	1283.64	0.639768	520	sp|P29341|PABP1_MOUSE	yes	yes	0	0	0	0	0	0	By MS/MS	1	77.704	77.704	2	6.212e-09	92182	20P03690001	92.856	58.102	95145	95145
EFTEAVEAK	Unmodified	1022.49	0.492041	782	sp|P67778|PHB_MOUSE	yes	yes	0	0	0	0	0	0	By MS/MS	1	32.083	32.083	2	0.02989	22763	20P03690001	40.496	20.71	37771	37771
EFTNVYIK	Unmodified	1012.52	0.522947	520	sp|P29341|PABP1_MOUSE	yes	yes	0	0	0	0	0	0	By MS/MS	1	52.287	52.287	2	0.0035549	52573	20P03690001	75.109	53.809	115330	115330
EFVSASFDK	Unmodified	1028.48	0.481476	1195	sp|Q6PAC3|DCA13_MOUSE	yes	yes	0	0	0	0	0	0	By MS/MS	1	48.666	48.666	2	0.013628	46892	20P03690001	48.284	16.995	11814	11814
EGAAHAFAQYNLDQFTPVK	Unmodified	2106.02	0.0170536	590	sp|P47754|CAZA2_MOUSE	yes	yes	0	0	0	0	0	0	By MS/MS	1	79.69	79.69	2	0.028309	95339	20P03690001	27.678	15.16	0	0
EGAFSNFPISEETVK	Unmodified	1653.79	0.788617	2090	sp|Q9JIK5|DDX21_MOUSE	yes	yes	0	0	0	0	0	0	By MS/MS	1	77.882	77.882	2	1.8388e-19	92524	20P03690001	91.592	78.438	0	0
EGDGVYYNELETR	Unmodified	1543.68	0.679066	1533	sp|Q8K2T8|PAF1_MOUSE	yes	yes	0	0	0	0	0	0	By MS/MS	1	51.832	51.832	2	0.0097958	51707	20P03690001	42.317	31.272	0	0
EGDLLAAQAR	Unmodified	1042.54	0.540722	605	sp|P48678|LMNA_MOUSE	yes	yes	0	0	0	0	0	0	By MS/MS	1	37.643	37.643	2	0.0028039	30813	20P03690001	80.102	35.219	0	0
EGDLLAAQAR	Deamidation (NQ)	1043.52	0.524738	605	sp|P48678|LMNA_MOUSE	yes	yes	0	1	0	0	0	0	By MS/MS	1	42.417	42.417	2	3.3632e-07	37425	20P03690001	92.428	54.698	0	0
EGDLLFTVAK	Unmodified	1091.59	0.586276	2149	sp|Q9QZD9|EIF3I_MOUSE	yes	yes	0	0	0	0	0	0	By MS/MS	1	77.225	77.225	2	3.501e-05	91523	20P03690001	100.88	66.922	68883	68883
EGDLLFTVAKDPIVNVWYSVNGER	Unmodified	2720.38	0.380981	2149	sp|Q9QZD9|EIF3I_MOUSE	yes	yes	0	0	0	0	0	1	By MS/MS	1	112.78	112.78	3	0.0011796	147712	20P03690001	44.625	34.677	19209	19209
EGDQTSNNIPADIVFVLK	Unmodified	1958.99	0.994921	2143	sp|Q9QYJ3|DNJB1_MOUSE	yes	yes	0	0	0	0	0	0	By MS/MS	1	107.72	107.72	2	0.0023159	139665	20P03690001	61.757	55.275	31875	31875
EGDREAIVAALLMR	Unmodified	1542.82	0.818812	1706	sp|Q921N6|DDX27_MOUSE	yes	yes	0	0	0	0	0	1	By MS/MS	1	94.262	94.262	3	0.031175	118176	20P03690001	29.217	17.959	8072.4	8072.4
EGDTIIVPGVEGPIVTQIR	Unmodified	1992.09	0.0891559	885	sp|Q05D44|IF2P_MOUSE	yes	yes	0	0	0	0	0	0	By MS/MS	1	98.261	98.261	2	0.0068411	124776	20P03690001	30.945	25.276	5917.6	5917.6
EGDYVLFHHEGGVDVGDVDAK	Unmodified	2257.03	0.0287405	1635	sp|Q91V92|ACLY_MOUSE	yes	yes	0	0	0	0	0	0	By MS/MS	1	61.539	61.539	3	0.00088704	66853	20P03690001	33.237	24.003	10972	10972
EGEEAAAEAEEK	Unmodified	1261.53	0.531005	2095	sp|Q9JJ28|FLII_MOUSE	yes	yes	0	0	0	0	0	0	By MS/MS	1	18.767	18.767	2	0.0014408	5868	20P03690001	60.364	27.949	5434.1	5434.1
EGEEAGPGDPLLEAVPK	Unmodified	1706.84	0.836295	1052	sp|Q61081|CDC37_MOUSE	yes	yes	0	0	0	0	0	0	By MS/MS	1	77.727	77.727	2	0.00084988	92428	20P03690001	54.412	47.034	14212	14212
EGELTVAQGR	Unmodified	1058.54	0.535637	467	sp|P21619|LMNB2_MOUSE	yes	yes	0	0	0	0	0	0	By MS/MS	1	28.2	28.2	2	0.0064188	18257	20P03690001	54.486	8.1342	5667.9	5667.9
EGETYYDVVAVVDPVTR	Unmodified	1910.93	0.926173	1186	sp|Q6P5E4|UGGG1_MOUSE	yes	yes	0	0	0	0	0	0	By MS/MS	1	97.734	97.734	2	0.00097946	123935	20P03690001	49.708	44.167	11253	11253
EGFTFEYR	Unmodified	1047.47	0.46616	1516	sp|Q8K0V4|CNOT3_MOUSE	yes	yes	0	0	0	0	0	0	By MS/MS	1	65.599	65.599	2	0.020983	73205	20P03690001	49.715	12.157	6543.4	6543.4
EGGLGPLNIPLLADVTK	Unmodified	1705.96	0.961436	1058	sp|Q61171|PRDX2_MOUSE	yes	yes	0	0	0	0	0	0	By MS/MS	2	113.49	113.49	2;3	0.010394	148745	20P03690001	28.748	21.458	75152	75152
EGGVESAFHK	Unmodified	1059.5	0.498523	482	sp|P24452|CAPG_MOUSE	yes	yes	0	0	0	0	0	0	By MS/MS	1	26.14	26.14	2	8.7589e-05	15481	20P03690001	79.659	24.595	36819	36819
EGIDPAPYYWYTDQR	Unmodified	1872.83	0.831879	1372	sp|Q8BP47|SYNC_MOUSE	yes	yes	0	0	0	0	0	0	By MS/MS	1	85.803	85.803	2	0.0051392	104693	20P03690001	39.982	30.412	14070	14070
EGINIFLDGYVPTENLR	Unmodified	1948.99	0.989442	704	sp|P61222|ABCE1_MOUSE	yes	yes	0	0	0	0	0	0	By MS/MS	2	108.23	108.23	2;3	0.00014594	140361	20P03690001	80.316	60.086	67870	67870
EGINPGYDDYADSDEDQHDAYLER	Unmodified	2786.12	0.121591	894	sp|Q08943|SSRP1_MOUSE	yes	yes	0	0	0	0	0	0	By MS/MS	1	55.099	55.099	3	1.6217e-26	56849	20P03690001	86.182	82.084	12551	12551
EGIPALDNFLDK	Unmodified	1330.68	0.676882	669	sp|P58252|EF2_MOUSE	yes	yes	0	0	0	0	0	0	By MS/MS	1	102.34	102.34	2	0.0063703	130573	20P03690001	44.511	28.881	13966	13966
EGIPALDNFLDKL	Unmodified	1443.76	0.760946	669	sp|P58252|EF2_MOUSE	yes	yes	0	0	0	0	0	1	By MS/MS	1	109.87	109.87	2	0.012643	143100	20P03690001	39.163	20.724	0	0
EGIPPDQQR	Unmodified	1038.51	0.509422	382	sp|P62984|RL40_MOUSE;sp|P62983|RS27A_MOUSE;sp|P0CG49|UBB_MOUSE;sp|P0CG50|UBC_MOUSE	yes	no	0	0	0	0	0	0	By MS/MS	5	20.679	20.679	2	0.0060227	8014	20P03690001	61.56	20.258	67998	67998
EGIREETVPLR	Unmodified	1297.7	0.699014	225	sp|O09061|PSB1_MOUSE	yes	yes	0	0	0	0	0	1	By MS/MS	1	36.685	36.685	3	0.002222	29276	20P03690001	60.255	30.711	22280	22280
EGIVTTAEQDIKEDIAK	Unmodified	1858.95	0.952388	1840	sp|Q9CQN1|TRAP1_MOUSE	yes	yes	0	0	0	0	0	1	By MS/MS	1	86.399	86.399	2	0.0090934	105566	20P03690001	47.68	31.317	9673.1	9673.1
EGLALPSTLAR	Unmodified	1126.63	0.634623	1576	sp|Q8R323|RFC3_MOUSE	yes	yes	0	0	0	0	0	0	By MS/MS	1	68.797	68.797	2	0.0025362	78347	20P03690001	59.367	34.129	10119	10119
EGLEEGDQILR	Unmodified	1257.62	0.620095	562	sp|P39447|ZO1_MOUSE	yes	yes	0	0	0	0	0	0	By MS/MS	1	53.933	53.933	2	1.2678e-07	55182	20P03690001	81.799	51.407	29597	29597
EGLEEGDQILR	Deamidation (NQ)	1258.6	0.604111	562	sp|P39447|ZO1_MOUSE	yes	yes	0	1	0	0	0	0	By MS/MS	1	56.73	56.73	2	3.4846e-18	59153	20P03690001	111.86	56.792	0	0
EGLEGLVLK	Unmodified	956.554	0.554247	842	sp|P97386|DNLI3_MOUSE	yes	yes	0	0	0	0	0	0	By MS/MS	1	75.38	75.38	2	0.028704	88562	20P03690001	40.994	2.0314	13211	13211
EGLELPEDEEEKK	Unmodified	1543.73	0.725348	396;368	sp|P11499|HS90B_MOUSE;sp|P07901|HS90A_MOUSE	no	no	0	0	0	0	0	1	By MS/MS	2	40.329	40.329	2;3	2.2461e-167	34723	20P03690001	173.59	95.7	360120	360120
EGLELPEDEEEKKK	Unmodified	1671.82	0.820311	396;368	sp|P11499|HS90B_MOUSE;sp|P07901|HS90A_MOUSE	no	no	0	0	0	0	0	2	By MS/MS	2	33.325	33.325	2;3	0.001921	24233	20P03690001	52.599	36.07	504650	504650
EGLLAIFK	Unmodified	889.527	0.527304	873;872	sp|Q02257|PLAK_MOUSE;sp|Q02248|CTNB1_MOUSE	no	no	0	0	0	0	0	0	By MS/MS	1	100.95	100.95	2	0.014073	128817	20P03690001	49.097	29.31	33795	33795
EGMNIVEAMER	Unmodified	1277.57	0.574407	442	sp|P17742|PPIA_MOUSE	yes	yes	0	0	0	0	0	0	By MS/MS	1	76.607	76.607	2	0.01598	90641	20P03690001	39.016	24.781	13976	13976
EGNPAEINVER	Unmodified	1226.59	0.589129	1795	sp|Q99MR6|SRRT_MOUSE	yes	yes	0	0	0	0	0	0	By MS/MS	1	33.816	33.816	2	0.014906	25116	20P03690001	39.394	18.617	8375.4	8375.4
EGNVPNIIIAGPPGTGK	Unmodified	1632.88	0.88352	2194	sp|Q9WUK4|RFC2_MOUSE	yes	yes	0	0	0	0	0	0	By MS/MS	1	70.141	70.141	2	0.0052789	80516	20P03690001	35.133	26.097	5941.8	5941.8
EGPEGNDIR	Unmodified	985.446	0.446488	2014;211	sp|Q9DBT5|AMPD2_MOUSE;sp|O08739|AMPD3_MOUSE	no	no	0	0	0	0	0	0	By MS/MS	1	19.16	19.16	2	0.0022836	6387	20P03690001	119.68	75.873	12699	12699
EGQGNLPVR	Unmodified	968.504	0.503943	1595	sp|Q8VBW6|ULA1_MOUSE	yes	yes	0	0	0	0	0	0	By MS/MS	1	25.229	25.229	2	0.0097333	14339	20P03690001	52.255	28.3	11530	11530
EGRPSGEAFVELESEDEVK	Unmodified	2105.98	0.975308	256	sp|O35737|HNRH1_MOUSE;sp|P70333|HNRH2_MOUSE	yes	no	0	0	0	0	0	1	By MS/MS	1	61.748	61.748	3	0.0022611	67397	20P03690001	57.806	28.707	29293	29293
EGSASTEVLR	Unmodified	1047.52	0.519653	1181	sp|Q6P4T2|U520_MOUSE	yes	yes	0	0	0	0	0	0	By MS/MS	1	26.711	26.711	2	3.2666e-05	16348	20P03690001	97.813	65.083	38728	38728
EGSQGELTPANSQSR	Unmodified	1559.72	0.717577	1777	sp|Q99LD4|CSN1_MOUSE	yes	yes	0	0	0	0	0	0	By MS/MS	1	21.141	21.141	2	0.035736	8811	20P03690001	26.837	14.206	3129.7	3129.7
EGSSIGAIDSR	Unmodified	1090.53	0.525466	1913	sp|Q9CZU6|CISY_MOUSE	yes	yes	0	0	0	0	0	0	By MS/MS	1	30.916	30.916	2	0.029255	21266	20P03690001	34.331	12.338	108800	108800
EGSVLFPDVLVR	Unmodified	1329.73	0.729251	179	sp|B9EJR8|DAAF5_MOUSE	yes	yes	0	0	0	0	0	0	By MS/MS	1	101.5	101.5	2	8.3615e-06	129748	20P03690001	78.324	37.827	6666.2	6666.2
EGSYSISVLYGEEEVPR	Unmodified	1912.91	0.905438	1389	sp|Q8BTM8|FLNA_MOUSE	yes	yes	0	0	0	0	0	0	By MS/MS	1	82.08	82.08	2	3.3459e-08	99101	20P03690001	92.264	80.838	169280	169280
EGVHGGLINK	Unmodified	1022.55	0.550893	761	sp|P62962|PROF1_MOUSE	yes	yes	0	0	0	0	0	0	By MS/MS	1	23.276	23.276	2	0.002496	11689	20P03690001	68.49	4.8174	13207	13207
EGVIIEILASR	Unmodified	1198.69	0.692138	250	sp|O35640|ANXA8_MOUSE	yes	yes	0	0	0	0	0	0	By MS/MS	1	104.63	104.63	2	3.5613e-06	134579	20P03690001	80.69	64.826	15371	15371
EGVKFDESEK	Unmodified	1166.55	0.545533	371	sp|P08113|ENPL_MOUSE	yes	yes	0	0	0	0	0	1	By MS/MS	1	23.908	23.908	2	0.00027683	12493	20P03690001	144.17	83.574	111370	111370
EGVNIQYLDLK	Unmodified	1290.68	0.681967	1560	sp|Q8R0G9|NU133_MOUSE	yes	yes	0	0	0	0	0	0	By MS/MS	1	78.595	78.595	2	0.019954	93811	20P03690001	37.613	9.4089	8665.4	8665.4
EGVVECSFVQSK	Unmodified	1367.64	0.639116	374	sp|P08249|MDHM_MOUSE	yes	yes	0	0	0	0	0	0	By MS/MS	1	45.576	45.576	2	4.5986e-05	42265	20P03690001	82.85	61.179	0	0
EGWPLDIR	Unmodified	984.503	0.50288	1763	sp|Q99KI0|ACON_MOUSE	yes	yes	0	0	0	0	0	0	By MS/MS	1	81.426	81.426	2	0.026583	98031	20P03690001	46.39	28.165	9458.1	9458.1
EGYSGVGLLSR	Unmodified	1136.58	0.582587	513	sp|P28352|APEX1_MOUSE	yes	yes	0	0	0	0	0	0	By MS/MS	1	58.956	58.956	2	0.0075893	62882	20P03690001	45.183	19.327	34204	34204
EHALLAYTLGVK	Unmodified	1313.73	0.734337	385	sp|P10126|EF1A1_MOUSE;sp|P62631|EF1A2_MOUSE	yes	no	0	0	0	0	0	0	By MS/MS	3	58.197	58.197	2;3	9.8631e-18	80366	20P03690001	188.29	156.69	493270	493270
EHALLAYTLGVKQLIVGVNK	Unmodified	2165.26	0.257224	385	sp|P10126|EF1A1_MOUSE;sp|P62631|EF1A2_MOUSE	yes	no	0	0	0	0	0	1	By MS/MS	2	101.02	101.02	3;4	0.0021211	129060	20P03690001	33.707	32.012	8642.6	8642.6
EHAPSIIFMDEIDSIGSSR	Unmodified	2102.99	0.994269	722	sp|P62196|PRS8_MOUSE	yes	yes	0	0	0	0	0	0	By MS/MS	1	103.71	103.71	3	0.0015893	133168	20P03690001	59.983	49.609	7050.4	7050.4
EHASNEQQLDAVNEAIK	Unmodified	1894.9	0.902083	1477	sp|Q8CG48|SMC2_MOUSE	yes	yes	0	0	0	0	0	0	By MS/MS	1	41.961	41.961	2	5.4543e-05	36737	20P03690001	82.609	70.092	15797	15797
EHASSLASSGLK	Unmodified	1185.6	0.598966	1791	sp|Q99MI1|RB6I2_MOUSE	yes	yes	0	0	0	0	0	0	By MS/MS	1	23.124	23.124	2	1.446e-09	11488	20P03690001	88.163	57.365	4749.8	4749.8
EHDFFHLDPTNVVLFEQR	Unmodified	2242.08	0.0807165	923	sp|Q3TW96|UAP1L_MOUSE	yes	yes	0	0	0	0	0	0	By MS/MS	1	102.04	102.04	4	0.00099283	130624	20P03690001	58.712	47.944	4677.8	4677.8
EHEVTIFVR	Unmodified	1128.59	0.592758	1635	sp|Q91V92|ACLY_MOUSE	yes	yes	0	0	0	0	0	0	By MS/MS	1	47.321	47.321	3	0.0050497	44921	20P03690001	53.756	19.504	7150.1	7150.1
EHFQDDVFNER	Unmodified	1434.62	0.616407	1767	sp|Q99KQ4|NAMPT_MOUSE	yes	yes	0	0	0	0	0	0	By MS/MS	1	45.4	45.4	2	0.0050887	42020	20P03690001	49.081	38.83	6991.8	6991.8
EHGTHQQLLAQK	Unmodified	1388.72	0.716061	465;361	sp|P06795|MDR1B_MOUSE;sp|P21440|MDR3_MOUSE;sp|P21447|MDR1A_MOUSE	no	no	0	0	0	0	0	0	By MS/MS	2	17.571	17.571	2;3	0.0012934	4054	20P03690001	55.578	36.022	11185	11185
EHGTHQQLLAQK	Deamidation (NQ)	1389.7	0.700077	465;361	sp|P06795|MDR1B_MOUSE;sp|P21440|MDR3_MOUSE;sp|P21447|MDR1A_MOUSE	no	no	0	1	0	0	0	0	By MS/MS	1	18.776	18.776	2	1.5615e-07	5905	20P03690001	83.204	53.436	6167.2	6167.2
EHIIDTFVVENPSGK	Unmodified	1683.85	0.8468	302	sp|O70311|NMT2_MOUSE	yes	yes	0	0	0	0	0	0	By MS/MS	1	63.946	63.946	2	1.6542e-17	70623	20P03690001	130.47	99.739	12648	12648
EHINLGCDVDFDIAGPSIR	Unmodified	2127.01	0.00550267	1044	sp|Q60932|VDAC1_MOUSE	yes	yes	0	0	0	0	0	0	By MS/MS	1	87.386	87.386	2	0.030599	107293	20P03690001	24.029	15.463	5421.6	5421.6
EHLELFWSR	Unmodified	1215.6	0.603657	1145	sp|Q68FD5|CLH1_MOUSE	yes	yes	0	0	0	0	0	0	By MS/MS	1	78.311	78.311	2	0.019262	93106	20P03690001	53.756	16.207	0	0
EHLLGSTAEEK	Unmodified	1212.6	0.598631	1945	sp|Q9D1M4|MCA3_MOUSE	yes	yes	0	0	0	0	0	0	By MS/MS	1	23.944	23.944	2	0.0031328	12580	20P03690001	56.087	18.531	17607	17607
EHLLQSNIGTGEK	Unmodified	1424.73	0.725957	989	sp|Q5DTM8|BRE1A_MOUSE	yes	yes	0	0	0	0	0	0	By MS/MS	1	34.077	34.077	2	0.022538	25608	20P03690001	38.995	23.623	0	0
EHLVQTLQAEVDELQIQDGK	Unmodified	2292.16	0.159755	653	sp|P55937|GOGA3_MOUSE	yes	yes	0	0	0	0	0	0	By MS/MS	1	98.136	98.136	3	0.0046938	124573	20P03690001	34.139	20.822	9206.6	9206.6
EHNGQVTGIDWAPESNR	Unmodified	1908.87	0.871452	2203	sp|Q9WV32|ARC1B_MOUSE	yes	yes	0	0	0	0	0	0	By MS/MS	1	49.968	49.968	2	0.017834	48761	20P03690001	32.366	18.853	0	0
EHNSILETALAK	Unmodified	1324.7	0.69868	653	sp|P55937|GOGA3_MOUSE	yes	yes	0	0	0	0	0	0	By MS/MS	1	55.555	55.555	2	0.0017783	57492	20P03690001	58.116	44.347	8495	8495
EHPHVSFVK	Unmodified	1078.56	0.555979	1839	sp|Q9CQM9|GLRX3_MOUSE	yes	yes	0	0	0	0	0	0	By MS/MS	1	25.178	25.178	2	0.019217	14249	20P03690001	51.436	9.0875	0	0
EHQISSGDFPSLR	Unmodified	1471.71	0.705556	2216	sp|Q9WVK4|EHD1_MOUSE	yes	yes	0	0	0	0	0	0	By MS/MS	1	50.767	50.767	3	2.0682e-09	49954	20P03690001	82.483	48.515	19225	19225
EHQISSGDFPSLR	Deamidation (NQ)	1472.69	0.689571	2216	sp|Q9WVK4|EHD1_MOUSE	yes	yes	0	1	0	0	0	0	By MS/MS	2	53.239	53.239	2;3	0.00054089	54005	20P03690001	70.889	57.488	13991	13991
EHTSHLEAELEK	Unmodified	1421.68	0.678672	1805	sp|Q99PL5|RRBP1_MOUSE	yes	yes	0	0	0	0	0	0	By MS/MS	2	25.909	25.909	3;4	0.0013445	15307	20P03690001	51.979	0	29130	29130
EHVIEALR	Unmodified	965.529	0.529429	1234	sp|Q6ZWV3|RL10_MOUSE;sp|P86048|RL10L_MOUSE	yes	no	0	0	0	0	0	0	By MS/MS	1	32.583	32.583	2	0.03499	23633	20P03690001	60.892	9.9259	0	0
EHVYELFER	Unmodified	1220.58	0.582587	2114	sp|Q9JLI8|SART3_MOUSE	yes	yes	0	0	0	0	0	0	By MS/MS	2	60.502	60.502	2;3	0.0063057	65271	20P03690001	51.445	30.073	18395	18395
EHYTDLKDRPFFTGLVK	Unmodified	2065.06	0.0632755	424	sp|P15532|NDKA_MOUSE	yes	yes	0	0	0	0	0	2	By MS/MS	1	68.027	68.027	4	0.0022103	77185	20P03690001	39.338	28.913	8910.5	8910.5
EIADGLCLEVEGK	Unmodified	1431.69	0.691545	766	sp|P63028|TCTP_MOUSE	yes	yes	0	0	0	0	0	0	By MS/MS	1	70.903	70.903	2	0.0017518	81608	20P03690001	52.5	29.814	10801	10801
EIADLGEALATAVIPQWQK	Unmodified	2052.09	0.0891559	1311	sp|Q8BGQ7|SYAC_MOUSE	yes	yes	0	0	0	0	0	0	By MS/MS	2	113.71	113.71	2;3	1.8947e-19	149255	20P03690001	102.08	92.172	15705	15705
EIAEAYLGHPVTNAVITVPAYFNDSQR	Unmodified	2974.48	0.482486	445	sp|Q61696|HS71A_MOUSE;sp|P17879|HS71B_MOUSE	yes	no	0	0	0	0	0	0	By MS/MS	1	98.04	98.04	3	1.482e-39	124592	20P03690001	108.49	96.192	18929	18929
EIAEAYLGK	Unmodified	992.518	0.517862	765	sp|P63017|HSP7C_MOUSE	yes	yes	0	0	0	0	0	0	By MS/MS	1	44.895	44.895	2	0.00035818	41292	20P03690001	82.645	19.226	613390	613390
EIAENITK	Unmodified	916.487	0.486562	1930	sp|Q9D0I9|SYRC_MOUSE	yes	yes	0	0	0	0	0	0	By MS/MS	1	27.582	27.582	2	0.022458	17604	20P03690001	48.794	10.472	46712	46712
EIAGATPHITAAEGR	Unmodified	1492.76	0.763405	1456	sp|Q8CAQ8|MIC60_MOUSE	yes	yes	0	0	0	0	0	0	By MS/MS	2	33.74	33.74	2;3	0.0017299	25143	20P03690001	46.89	31.552	17150	17150
EIAIHIGDRDNAVR	Unmodified	1577.83	0.827402	156	sp|A2AGT5|CKAP5_MOUSE	yes	yes	0	0	0	0	0	1	By MS/MS	1	40.771	40.771	4	0.0068199	35256	20P03690001	33.265	15.192	5602.8	5602.8
EIAVGDSEGQIVIYDVGEQIAVPR	Unmodified	2556.31	0.307147	320	sp|O88487|DC1I2_MOUSE	yes	yes	0	0	0	0	0	0	By MS/MS	1	106.13	106.13	3	3.7754e-19	137084	20P03690001	68.445	55.997	0	0
EICEKEKK	Unmodified	1062.54	0.537945	2236	sp|Q9Z1B3|PLCB1_MOUSE	yes	yes	0	0	0	0	0	2	By MS/MS	1	21.689	21.689	2	0.034957	9686	20P03690001	58.815	1.8993	6498.4	6498.4
EICNAYTELNDPVR	Unmodified	1692.78	0.777735	1793	sp|Q99MN1|SYK_MOUSE	yes	yes	0	0	0	0	0	0	By MS/MS	1	60	60	2	2.5107e-06	64262	20P03690001	69.878	47.823	12688	12688
EIDDEANSYFQR	Unmodified	1485.64	0.637202	1224	sp|Q6ZQ08|CNOT1_MOUSE	yes	yes	0	0	0	0	0	0	By MS/MS	1	52.588	52.588	2	0.027373	52890	20P03690001	39.006	25.605	0	0
EIDGGLETLR	Unmodified	1101.57	0.566603	2040	sp|Q9DCW4|ETFB_MOUSE	yes	yes	0	0	0	0	0	0	By MS/MS	1	53.061	53.061	2	0.0079844	53658	20P03690001	53.211	13.108	0	0
EIDLVNRDPK	Unmodified	1197.64	0.635351	612	sp|P49817|CAV1_MOUSE;sp|P51637|CAV3_MOUSE	yes	no	0	0	0	0	0	1	By MS/MS	1	33.544	33.544	2	0.019595	24777	20P03690001	67.214	20.758	8821.8	8821.8
EIDQEAAVEVSQLR	Unmodified	1585.79	0.794765	1854	sp|Q9CR68|UCRI_MOUSE	yes	yes	0	0	0	0	0	0	By MS/MS	1	64.618	64.618	2	0.00016473	71611	20P03690001	57.973	24.549	7773.2	7773.2
EIDQEAAVEVSQLRDPQHDLDR	Unmodified	2562.23	0.231022	1854	sp|Q9CR68|UCRI_MOUSE	yes	yes	0	0	0	0	0	1	By MS/MS	1	65.506	65.506	4	0.0056614	73042	20P03690001	32.548	11.982	8661.6	8661.6
EIEDPEDR	Unmodified	1001.43	0.430169	551	sp|P35564|CALX_MOUSE	yes	yes	0	0	0	0	0	0	By MS/MS	1	22.036	22.036	2	0.014436	10105	20P03690001	54.982	16.678	19461	19461
EIEEFDGLEALR	Unmodified	1419.69	0.688175	578	sp|P46061|RAGP1_MOUSE	yes	yes	0	0	0	0	0	0	By MS/MS	1	88.451	88.451	2	8.4609e-09	109011	20P03690001	86.288	37.587	15117	15117
EIEELKQELILAEIHNGVEQVR	Unmodified	2588.38	0.380981	529	sp|P31230|AIMP1_MOUSE	yes	yes	0	0	0	0	0	1	By MS/MS	1	93.535	93.535	4	2.2724e-08	117205	20P03690001	53.278	45.924	11951	11951
EIEIIPLQR	Unmodified	1109.64	0.644459	276	sp|O55023|IMPA1_MOUSE	yes	yes	0	0	0	0	0	0	By MS/MS	1	77.518	77.518	2	0.00020797	91805	20P03690001	86.67	68.611	11849	11849
EIEVPDQYGTIR	Unmodified	1418.7	0.704159	959	sp|Q3UMY5|EMAL4_MOUSE	yes	yes	0	0	0	0	0	0	By MS/MS	1	59.129	59.129	2	0.010782	62972	20P03690001	45.28	11.389	0	0
EIEYEVVR	Unmodified	1035.52	0.523675	171	sp|B2RQC6|PYR1_MOUSE;sp|Q8C196|CPSM_MOUSE	yes	no	0	0	0	0	0	0	By MS/MS	1	44.4	44.4	2	0.0017997	40501	20P03690001	86.794	12.379	16827	16827
EIEYVETVTSR	Unmodified	1324.65	0.651061	2007	sp|Q9DBJ3|BI2L1_MOUSE	yes	yes	0	0	0	0	0	0	By MS/MS	1	51.075	51.075	2	0.022714	50471	20P03690001	43.549	18.481	0	0
EIFFHYSEFK	Unmodified	1345.63	0.634288	1656	sp|Q91W50|CSDE1_MOUSE	yes	yes	0	0	0	0	0	0	By MS/MS	1	73.132	73.132	3	0.011922	85164	20P03690001	40.727	23.561	11809	11809
EIFLTTGGAGSLHLWK	Unmodified	1728.92	0.919906	1307	sp|Q8BGF3|WDR92_MOUSE	yes	yes	0	0	0	0	0	0	By MS/MS	1	93.259	93.259	3	0.00079519	116790	20P03690001	47.548	12.511	4959.8	4959.8
EIGALLQQLR	Unmodified	1139.67	0.666257	1519	sp|Q8K1J6|TRNT1_MOUSE	yes	yes	0	0	0	0	0	0	By MS/MS	1	87.394	87.394	2	0.002818	107305	20P03690001	65.157	37.076	13932	13932
EIGALLQQLR	Deamidation (NQ)	1140.65	0.650273	1519	sp|Q8K1J6|TRNT1_MOUSE	yes	yes	0	1	0	0	0	0	By MS/MS	1	91.874	91.874	2	0.034247	114589	20P03690001	58.699	19.907	0	0
EIGELTQLK	Unmodified	1029.57	0.570626	868	sp|Q01730|RSU1_MOUSE	yes	yes	0	0	0	0	0	0	By MS/MS	1	53.747	53.747	2	0.00024358	54711	20P03690001	85.716	41.398	26558	26558
EIGNLLHPSVPISNDEDADNKVER	Unmodified	2660.3	0.304187	503	sp|P26638|SYSC_MOUSE	yes	yes	0	0	0	0	0	1	By MS/MS	2	62.889	62.889	3;4	0.00121	68855	20P03690001	44.183	33.417	32019	32019
EIGWADVGGWTGQGGSILGTK	Unmodified	2088.03	0.0276183	2192	sp|Q9WUA3|PFKAP_MOUSE	yes	yes	0	0	0	0	0	0	By MS/MS	1	104.85	104.85	2	0.0022057	135031	20P03690001	53.998	35.764	12968	12968
EIHKPGYLANDR	Unmodified	1411.72	0.720812	497	sp|P26043|RADI_MOUSE	yes	yes	0	0	0	0	0	1	By MS/MS	1	23.25	23.25	2	0.011197	11626	20P03690001	61.11	32.906	28820	28820
EIHLWFKPEELIDYK	Unmodified	1959.01	0.0142001	869	sp|Q01768|NDKB_MOUSE	yes	yes	0	0	0	0	0	1	By MS/MS	2	101.94	101.94	3;4	1.1849e-06	130615	20P03690001	78.244	55.26	36568	36568
EIIDLVLDR	Unmodified	1084.61	0.612825	356;790	sp|P05213|TBA1B_MOUSE;sp|P68373|TBA1C_MOUSE;sp|P68369|TBA1A_MOUSE	no	no	0	0	0	0	0	0	By MS/MS	1	95.591	95.591	2	0.00013081	120749	20P03690001	178.94	87.154	190140	190140
EIIEHGIELFNK	Unmodified	1440.76	0.76128	152	sp|A2A5R2|BIG2_MOUSE	yes	yes	0	0	0	0	0	0	By MS/MS	1	71.091	71.091	3	0.0024128	81952	20P03690001	49.025	10.275	5182.3	5182.3
EIIGSLSNAVK	Unmodified	1129.63	0.634288	963	sp|Q3UQN2|FCHO2_MOUSE	yes	yes	0	0	0	0	0	0	By MS/MS	1	59.114	59.114	2	0.010714	62928	20P03690001	42.475	3.1704	21424	21424
EIIGVVSQEPVLFATTIAENIR	Unmodified	2398.31	0.310776	465;361	sp|P06795|MDR1B_MOUSE;sp|P21447|MDR1A_MOUSE	no	no	0	0	0	0	0	0	By MS/MS	1	101.09	101.09	3	4.9634e-22	129067	20P03690001	106.86	83.927	13301	13301
EIILQQQQQK	Unmodified	1254.69	0.6932	1381	sp|Q8BRH4|KMT2C_MOUSE	yes	yes	0	0	0	0	0	0	By MS/MS	1	83.74	83.74	2	0.030756	101422	20P03690001	37.556	3.6806	7537.1	7537.1
EIIQDVTLHDLDVANAR	Unmodified	1920.99	0.990505	683	sp|P60122|RUVB1_MOUSE	yes	yes	0	0	0	0	0	0	By MS/MS	1	80.598	80.598	2	0.0012025	96526	20P03690001	58.246	44.828	5838.1	5838.1
EIISEVQR	Unmodified	972.524	0.52401	1242	sp|Q7SIG6|ASAP2_MOUSE	yes	yes	0	0	0	0	0	0	By MS/MS	1	46.15	46.15	2	0.0041129	43178	20P03690001	99.139	27.759	255780	255780
EIISNLAK	Unmodified	886.512	0.512382	1800	sp|Q99NB9|SF3B1_MOUSE	yes	yes	0	0	0	0	0	0	By MS/MS	1	41.538	41.539	2	0.0023234	36611	20P03690001	82.716	5.883	172530	172530
EIITNAVR	Unmodified	914.519	0.51853	394	sp|P11157|RIR2_MOUSE	yes	yes	0	0	0	0	0	0	By MS/MS	1	35.086	35.086	2	0.018615	26828	20P03690001	51.193	15.699	26500	26500
EIKDILIQYDR	Unmodified	1404.76	0.76128	412	sp|P14131|RS16_MOUSE	yes	yes	0	0	0	0	0	1	By MS/MS	1	69.352	69.352	3	7.1769e-05	79183	20P03690001	74.611	53.833	19865	19865
EILEFPAR	Unmodified	973.523	0.523281	1565	sp|Q8R1A4|DOCK7_MOUSE;sp|Q8VDR9|DOCK6_MOUSE	yes	no	0	0	0	0	0	0	By MS/MS	1	65.884	65.884	2	0.017539	73779	20P03690001	51.864	18.314	12694	12694
EILGTAQSVGCNVDGR	Unmodified	1674.8	0.799533	555	sp|P35979|RL12_MOUSE	yes	yes	0	0	0	0	0	0	By MS/MS	1	48.811	48.811	2	0.0010634	46913	20P03690001	48.907	25.439	7960.1	7960.1
EILGTAQSVGCNVDGR	Deamidation (NQ)	1675.78	0.783548	555	sp|P35979|RL12_MOUSE	yes	yes	0	1	0	0	0	0	By MS/MS	1	52.814	52.814	2	0.00082771	53261	20P03690001	59.673	41.096	0	0
EILIPVFK	Unmodified	957.59	0.589904	1635	sp|Q91V92|ACLY_MOUSE	yes	yes	0	0	0	0	0	0	By MS/MS	1	94.525	94.525	2	0.0091922	119049	20P03690001	66.073	10.397	23268	23268
EILNEEDEIQPNGK	Unmodified	1626.77	0.773695	1914	sp|Q9CZW4|ACSL3_MOUSE	yes	yes	0	0	0	0	0	0	By MS/MS	1	45.889	45.889	2	0.023992	42727	20P03690001	38.399	19.589	0	0
EILVGDVGATITDPFK	Unmodified	1673.89	0.887603	2160	sp|Q9R0P5|DEST_MOUSE	yes	yes	0	0	0	0	0	0	By MS/MS	1	104.02	104.02	2	0.0057369	133547	20P03690001	36.637	9.5392	21168	21168
EILVGDVGQTVDDPYTTFVK	Unmodified	2195.1	0.0997802	450	sp|P18760|COF1_MOUSE	yes	yes	0	0	0	0	0	0	By MS/MS	3	97.408	97.408	2;3	4.3645e-07	123545	20P03690001	68.639	45.413	46125	46125
EILVGDVGQTVDDPYTTFVK	Deamidation (NQ)	2196.08	0.0837958	450	sp|P18760|COF1_MOUSE	yes	yes	0	1	0	0	0	0	By MS/MS	1	99.519	99.519	2	0.008638	126845	20P03690001	40.622	19.313	4837.7	4837.7
EIMALSVTETLIKPLEK	Unmodified	1914.07	0.0747514	1221	sp|Q6Y5D8|RHG10_MOUSE	yes	yes	0	0	0	0	0	1	By MS/MS	1	109.16	109.16	3	0.001204	141894	20P03690001	61.87	45.341	9885.4	9885.4
EIPSVVYR	Unmodified	961.523	0.523281	321	sp|O88520|SHOC2_MOUSE	yes	yes	0	0	0	0	0	0	By MS/MS	1	47.2	47.2	2	0.011735	44650	20P03690001	61.962	18.155	16628	16628
EIPYTFEDR	Unmodified	1168.54	0.540054	1909	sp|Q9CZN7|GLYM_MOUSE	yes	yes	0	0	0	0	0	0	By MS/MS	1	58.502	58.502	2	0.00043728	61868	20P03690001	90.906	61.744	29138	29138
EIQAPAPTDIR	Unmodified	1209.64	0.635351	1665	sp|Q91WM3|U3IP2_MOUSE	yes	yes	0	0	0	0	0	0	By MS/MS	1	43.254	43.254	2	6.2159e-05	38701	20P03690001	75.819	40.278	10245	10245
EIQAVTGNSQVFVR	Unmodified	1546.81	0.810355	2139	sp|Q9QYF1|RDH11_MOUSE	yes	yes	0	0	0	0	0	0	By MS/MS	1	55.94	55.94	2	0.011929	58008	20P03690001	36.029	19.679	7136.1	7136.1
EIQILMSRK	Deamidation (NQ)	1117.62	0.61653	1583	sp|Q8R3N1|NOP14_MOUSE	yes	yes	0	1	0	0	0	1	By MS/MS	1	19.092	19.092	3	0.027559	6236	20P03690001	42.599	12.414	1299.7	1299.7
EIQVQHPAAK	Unmodified	1119.6	0.603657	823	sp|P80318|TCPG_MOUSE	yes	yes	0	0	0	0	0	0	By MS/MS	2	18.766	18.766	2;3	0.001925	5715	20P03690001	63.397	25.675	47819	47819
EIRPALELLEPIEQK	Unmodified	1777	0.99855	1081	sp|Q61598|GDIB_MOUSE	yes	yes	0	0	0	0	0	1	By MS/MS	1	91.659	91.659	3	8.3174e-09	114131	20P03690001	90.348	67.515	34548	34548
EIRPALELLEPIEQK	Deamidation (NQ)	1777.98	0.982566	1081	sp|Q61598|GDIB_MOUSE	yes	yes	0	1	0	0	0	1	By MS/MS	1	93.596	93.596	3	2.2242e-05	117335	20P03690001	72.47	48.66	8794.8	8794.8
EISDHVLR	Unmodified	967.509	0.508694	490	sp|P25206|MCM3_MOUSE	yes	yes	0	0	0	0	0	0	By MS/MS	1	28.888	28.888	2	0.027655	19065	20P03690001	60.436	27.966	6801.7	6801.7
EISEGDEVEVYSR	Unmodified	1510.68	0.678732	1079	sp|Q61584|FXR1_MOUSE	yes	yes	0	0	0	0	0	0	By MS/MS	1	43.813	43.813	2	0.0032094	39547	20P03690001	48.527	32.586	11206	11206
EISLLPDNLLR	Unmodified	1281.73	0.729251	1292	sp|Q8BFP9|PDK1_MOUSE	yes	yes	0	0	0	0	0	0	By MS/MS	1	104.22	104.22	2	0.0014431	133801	20P03690001	67.548	40.191	14203	14203
EISQAYYTVYK	Unmodified	1363.67	0.665982	249	sp|O35639|ANXA3_MOUSE	yes	yes	0	0	0	0	0	0	By MS/MS	1	52.387	52.387	2	0.0020541	52465	20P03690001	62.799	30.765	67957	67957
EISQAYYTVYK	Deamidation (NQ)	1364.65	0.649998	249	sp|O35639|ANXA3_MOUSE	yes	yes	0	1	0	0	0	0	By MS/MS	1	55.58	55.58	2	0.019891	57680	20P03690001	57.175	32.92	20075	20075
EISQAYYTVYKK	Unmodified	1491.76	0.760946	249	sp|O35639|ANXA3_MOUSE	yes	yes	0	0	0	0	0	1	By MS/MS	1	40.791	40.791	2	0.012696	35213	20P03690001	58.098	23.138	13452	13452
EITALAPSTMK	Oxidation (M)	1176.61	0.606025	689	sp|P63260|ACTG_MOUSE;sp|P60710|ACTB_MOUSE;sp|P68134|ACTS_MOUSE;sp|P68033|ACTC_MOUSE;sp|P63268|ACTH_MOUSE;sp|P62737|ACTA_MOUSE	yes	no	0	0	0	1	0	0	By MS/MS	1	37.396	37.396	2	0.02715	30556	20P03690001	49.448	10.644	26839	26839
EITALAPSTMK	Unmodified	1160.61	0.61111	689	sp|P63260|ACTG_MOUSE;sp|P60710|ACTB_MOUSE;sp|P68134|ACTS_MOUSE;sp|P68033|ACTC_MOUSE;sp|P63268|ACTH_MOUSE;sp|P62737|ACTA_MOUSE	yes	no	0	0	0	0	0	0	By MS/MS	1	49.562	49.562	2	0.0024919	48076	20P03690001	67.385	42.866	56955	56955
EITGIGPSTTTETETIAK	Unmodified	1847.94	0.936403	567	sp|P40336|VP26A_MOUSE	yes	yes	0	0	0	0	0	0	By MS/MS	1	53.626	53.626	2	0.0015306	54418	20P03690001	41.53	26.368	12571	12571
EITLLMQTLNTLSTPEEK	Unmodified	2060.07	0.0711226	1198	sp|Q6PAM1|TXLNA_MOUSE	yes	yes	0	0	0	0	0	0	By MS/MS	1	112.56	112.56	3	0.00045128	147376	20P03690001	77.871	48.291	10627	10627
EIVDAAEDYAK	Unmodified	1222.57	0.571748	1709	sp|Q922B2|SYDC_MOUSE	yes	yes	0	0	0	0	0	0	By MS/MS	1	45.495	45.495	2	0.00345	42257	20P03690001	54.343	32.315	59904	59904
EIVVIHQDPEALEDIR	Unmodified	1874.97	0.973792	1395	sp|Q8BU30|SYIC_MOUSE	yes	yes	0	0	0	0	0	0	By MS/MS	2	70.18	70.18	2;3	3.931e-21	80685	20P03690001	122.08	94.313	56395	56395
EKAEGDAAALNR	Unmodified	1243.62	0.615678	1166	sp|Q6IRU2|TPM4_MOUSE	yes	yes	0	0	0	0	0	1	By MS/MS	2	17.953	17.953	2;3	0.00080458	4545	20P03690001	64.945	34.376	14507	14507
EKDNIDITLQWLIQHSK	Unmodified	2080.1	0.095304	1844	sp|Q9CQW2|ARL8B_MOUSE;sp|Q8VEH3|ARL8A_MOUSE	yes	no	0	0	0	0	0	1	By MS/MS	1	104.09	104.09	4	0.026118	133749	20P03690001	21.676	14.127	5256.4	5256.4
EKEELEEIR	Unmodified	1173.59	0.587732	175	sp|B2RY56|RBM25_MOUSE	yes	yes	0	0	0	0	0	1	By MS/MS	1	28.952	28.952	2	0.015832	19070	20P03690001	53.567	0	13917	13917
EKEESYDLILSR	Unmodified	1480.74	0.740938	483	sp|P24472|GSTA4_MOUSE	yes	yes	0	0	0	0	0	1	By MS/MS	2	56.363	56.363	2;3	0.0048601	58650	20P03690001	56.139	30.439	19062	19062
EKGADFLVTEVENGGSLGSK	Unmodified	2036.01	0.00621417	633	sp|P52480|KPYM_MOUSE	yes	yes	0	0	0	0	0	1	By MS/MS	1	77.197	77.197	3	0.0075069	91225	20P03690001	28.344	16.738	21026	21026
EKGADFLVTEVENGGSLGSK	Deamidation (NQ)	2036.99	0.99023	633	sp|P52480|KPYM_MOUSE	yes	yes	0	1	0	0	0	1	By MS/MS	1	68.849	68.849	2	0.00010694	78466	20P03690001	42.863	26.284	0	0
EKLEASITEYA	Unmodified	1252.62	0.618698	389	sp|P10639|THIO_MOUSE	yes	yes	0	0	0	0	0	1	By MS/MS	1	60.766	60.766	2	5.9258e-08	65790	20P03690001	88.338	74.529	85051	85051
EKLTFLEEEDKDLYIR	Unmodified	2040.04	0.041537	1764	sp|Q99KK7|DPP3_MOUSE	yes	yes	0	0	0	0	0	2	By MS/MS	1	75.104	75.104	4	0.0048198	88296	20P03690001	34.928	20.567	4875.4	4875.4
EKQDEQVGLPGK	Unmodified	1326.68	0.677944	867	sp|Q01320|TOP2A_MOUSE	yes	yes	0	0	0	0	0	1	By MS/MS	1	24.715	24.715	2	0.032178	13526	20P03690001	49.487	31.821	17527	17527
EKQDEQVGLPGK	Deamidation (NQ)	1327.66	0.66196	867	sp|Q01320|TOP2A_MOUSE	yes	yes	0	1	0	0	0	1	By MS/MS	1	25.959	25.959	2	0.019374	15264	20P03690001	61.067	34.949	7463.3	7463.3
EKQSKEFLWQLEDAK	Deamidation (NQ);Ubiquitination (K)	1992.98	0.979271	994	sp|Q5PR68|CE112_MOUSE	yes	yes	0	1	0	0	1	2	By MS/MS	1	64.782	64.782	3	0.0066281	71870	20P03690001	46.797	15.183	9360.4	9360.4
EKVFDVIIR	Unmodified	1117.65	0.649545	1050	sp|Q61035|SYHC_MOUSE	yes	yes	0	0	0	0	0	1	By MS/MS	2	66.517	66.517	2;3	0.0050721	74821	20P03690001	63.184	5.6345	32096	32096
EKYEITEQR	Unmodified	1194.59	0.588067	596	sp|P47911|RL6_MOUSE	yes	yes	0	0	0	0	0	1	By MS/MS	1	22.753	22.753	2	0.011871	11053	20P03690001	152.7	97.235	21646	21646
EKYIDQEELNK	Unmodified	1407.69	0.688175	396;368	sp|P11499|HS90B_MOUSE;sp|P07901|HS90A_MOUSE	no	no	0	0	0	0	0	1	By MS/MS	1	29.934	29.934	2	9.6586e-186	20321	20P03690001	188.15	110.05	0	0
EKYIDQEELNK	Deamidation (NQ)	1408.67	0.67219	396;368	sp|P11499|HS90B_MOUSE;sp|P07901|HS90A_MOUSE	no	no	0	1	0	0	0	1	By MS/MS	1	33.442	33.442	2	1.3287e-57	24728	20P03690001	139.46	88.018	0	0
EKYPSLQVIGGNVVTAAQAK	Unmodified	2072.13	0.126604	485	sp|P24547|IMDH2_MOUSE	yes	yes	0	0	0	0	0	1	By MS/MS	2	74.245	74.245	2;3	0.00041329	86992	20P03690001	81.89	70.16	20887	20887
ELAAQLNEEAK	Unmodified	1214.61	0.614281	1691	sp|Q920B9|SP16H_MOUSE	yes	yes	0	0	0	0	0	0	By MS/MS	1	36.337	36.337	2	0.0032829	28712	20P03690001	55.261	15.194	14142	14142
ELADLPQNKSSQESIVCELR	Unmodified	2315.14	0.142724	1338	sp|Q8BI72|CARF_MOUSE	yes	yes	0	0	0	0	0	1	By MS/MS	1	25.11	25.11	3	0.021784	14188	20P03690001	24.407	3.4585	10051	10051
ELAEDGYSGVEVR	Unmodified	1422.66	0.662688	758	sp|P62908|RS3_MOUSE	yes	yes	0	0	0	0	0	0	By MS/MS	2	45.936	45.936	2	3.5408e-10	42401	20P03690001	103.83	61.624	157750	157750
ELAEHTVIAK	Unmodified	1109.61	0.608074	1359	sp|Q8BLY2|SYTC2_MOUSE	yes	yes	0	0	0	0	0	0	By MS/MS	1	25.812	25.812	3	0.0035042	15150	20P03690001	59.067	9.3523	0	0
ELAEQLEFIK	Unmodified	1218.65	0.649604	347	sp|P02469|LAMB1_MOUSE	yes	yes	0	0	0	0	0	0	By MS/MS	1	80.588	80.588	2	0.0051141	96634	20P03690001	69.721	23.781	0	0
ELAEQLGLSTGEK	Unmodified	1373.7	0.703825	2237	sp|Q9Z1D1|EIF3G_MOUSE	yes	yes	0	0	0	0	0	0	By MS/MS	1	58.218	58.218	2	0.0032672	61241	20P03690001	48.369	8.5845	28626	28626
ELAEQTLNNVK	Unmodified	1257.66	0.65648	1647	sp|Q91VR5|DDX1_MOUSE	yes	yes	0	0	0	0	0	0	By MS/MS	1	40.505	40.505	2	0.0090738	34904	20P03690001	43.897	6.7527	17090	17090
ELAESDFASTFR	Unmodified	1371.63	0.63066	1902	sp|Q9CZ04|CSN7A_MOUSE	yes	yes	0	0	0	0	0	0	By MS/MS	1	71.719	71.719	2	0.017527	83029	20P03690001	41.996	26.852	0	0
ELAETEPK	Unmodified	915.455	0.454927	1866	sp|Q9CW03|SMC3_MOUSE	yes	yes	0	0	0	0	0	0	By MS/MS	1	19.746	19.746	2	0.0096281	7092	20P03690001	78.113	42.757	0	0
ELAFQISK	Unmodified	934.512	0.512382	2244;1611	sp|Q9Z1N5|DX39B_MOUSE;sp|Q8VDW0|DX39A_MOUSE	no	no	0	0	0	0	0	0	By MS/MS	1	57.883	57.883	2	0.0079342	60720	20P03690001	68.016	9.5828	71500	71500
ELAIQIDEVLSHFTK	Unmodified	1741.93	0.925051	1222	sp|Q6ZPL9|DDX55_MOUSE	yes	yes	0	0	0	0	0	0	By MS/MS	1	110.73	110.73	3	0.0020078	144476	20P03690001	44.045	16.373	7765.2	7765.2
ELALNTALFAK	Unmodified	1189.67	0.670674	2208	sp|Q9WV80|SNX1_MOUSE	yes	yes	0	0	0	0	0	0	By MS/MS	1	86.86	86.86	2	0.0067276	106503	20P03690001	58.274	18.652	0	0
ELALPGELTQSR	Unmodified	1312.7	0.69868	567	sp|P40336|VP26A_MOUSE	yes	yes	0	0	0	0	0	0	By MS/MS	1	69.029	69.029	2	0.00095114	78710	20P03690001	64.224	44.021	12890	12890
ELALQITK	Unmodified	914.544	0.543683	987	sp|Q569Z5|DDX46_MOUSE	yes	yes	0	0	0	0	0	0	By MS/MS	1	53.765	53.765	2	0.024368	54706	20P03690001	47.603	19.866	17956	17956
ELALQSFDTVQK	Unmodified	1377.71	0.713995	1176	sp|Q6NZQ2|DDX31_MOUSE	yes	yes	0	0	0	0	0	0	By MS/MS	1	70.167	70.167	2	0.0074223	80466	20P03690001	43.03	29.441	6369.2	6369.2
ELANQVSK	Unmodified	887.471	0.471246	2090	sp|Q9JIK5|DDX21_MOUSE	yes	yes	0	0	0	0	0	0	By MS/MS	1	18.387	18.387	2	0.004655	5296	20P03690001	80.165	25.96	0	0
ELAQQIQK	Unmodified	956.529	0.529095	691	sp|P60843|IF4A1_MOUSE;sp|P10630|IF4A2_MOUSE	yes	no	0	0	0	0	0	0	By MS/MS	1	23.883	23.883	2	0.0074061	12528	20P03690001	130.27	40.902	110420	110420
ELAQQIQK	Deamidation (NQ)	957.513	0.513111	691	sp|P60843|IF4A1_MOUSE;sp|P10630|IF4A2_MOUSE	yes	no	0	1	0	0	0	0	By MS/MS	1	26.9	26.9	2	0.013094	16611	20P03690001	101.54	25.478	0	0
ELAQQVQQVADDYGK	Unmodified	1690.82	0.816229	983	sp|Q501J6|DDX17_MOUSE	yes	yes	0	0	0	0	0	0	By MS/MS	1	68.23	68.23	2	2.2564e-06	77399	20P03690001	83.54	57.008	35624	35624
ELAQQVQQVADDYGK	Deamidation (NQ)	1691.8	0.800244	983	sp|Q501J6|DDX17_MOUSE	yes	yes	0	1	0	0	0	0	By MS/MS	1	74.638	74.638	2	2.2168e-05	87534	20P03690001	81.594	47.753	12045	12045
ELASQPDVDGFLVGGASLKPEFVDIINAK	Unmodified	3028.58	0.575718	443	sp|P17751|TPIS_MOUSE	yes	yes	0	0	0	0	0	1	By MS/MS	2	109.44	109.44	3;4	6.9734e-06	142337	20P03690001	56.34	48.582	145420	145420
ELATVLSDQPGLLGPK	Unmodified	1636.9	0.903587	517	sp|P28660|NCKP1_MOUSE	yes	yes	0	0	0	0	0	0	By MS/MS	1	85.389	85.389	2	0.00014033	104401	20P03690001	70.41	59.296	14806	14806
ELAVQIQK	Unmodified	927.539	0.538931	1637	sp|Q91VC3|IF4A3_MOUSE	yes	yes	0	0	0	0	0	0	By MS/MS	1	38.437	38.437	2	0.030098	31851	20P03690001	45.081	14.915	31212	31212
ELAVQIYEEAR	Unmodified	1319.67	0.672131	1104;1101	sp|Q62167|DDX3X_MOUSE;sp|P16381|DDX3L_MOUSE;sp|Q62095|DDX3Y_MOUSE	no	no	0	0	0	0	0	0	By MS/MS	1	67.306	67.306	2	3.3187e-08	75932	20P03690001	150.44	112.48	88460	88460
ELAYQTFEVLR	Unmodified	1367.71	0.708516	1283	sp|Q80Y44|DDX10_MOUSE	yes	yes	0	0	0	0	0	0	By MS/MS	1	88.147	88.147	2	4.3303e-05	108501	20P03690001	77.387	55.311	11479	11479
ELDALDANDELTPLGR	Unmodified	1740.85	0.853008	292	sp|O70133|DHX9_MOUSE	yes	yes	0	0	0	0	0	0	By MS/MS	1	82.951	82.951	2	9.1282e-20	100375	20P03690001	109.36	71.363	26530	26530
ELDDATEANEGLSR	Unmodified	1518.68	0.679795	1093	sp|Q61879|MYH10_MOUSE	yes	yes	0	0	0	0	0	0	By MS/MS	1	35.791	35.791	2	1.4239e-13	27955	20P03690001	109.16	82.697	17167	17167
ELDEEHSQELK	Unmodified	1355.62	0.620489	274	sp|O54988|SLK_MOUSE	yes	yes	0	0	0	0	0	0	By MS/MS	1	21.823	21.823	2	0.0017608	9767	20P03690001	65.179	32.122	4615.1	4615.1
ELDLPEELVSR	Unmodified	1298.67	0.671796	915	sp|Q3THK7|GUAA_MOUSE	yes	yes	0	0	0	0	0	0	By MS/MS	1	84.775	84.775	2	1.4311e-07	103396	20P03690001	132.17	95.614	20207	20207
ELDLYDNQIK	Unmodified	1249.62	0.619032	955	sp|Q3UM45|PP1R7_MOUSE	yes	yes	0	0	0	0	0	0	By MS/MS	1	59.716	59.716	2	2.9362e-18	63924	20P03690001	113.69	49.422	0	0
ELEAELEDER	Unmodified	1231.56	0.556826	1093	sp|Q61879|MYH10_MOUSE	yes	yes	0	0	0	0	0	0	By MS/MS	1	43.49	43.49	2	0.0052221	39033	20P03690001	54.343	17	11374	11374
ELEAELEDERK	Unmodified	1359.65	0.651789	1093	sp|Q61879|MYH10_MOUSE	yes	yes	0	0	0	0	0	1	By MS/MS	1	34.196	34.196	2	1.3404e-06	25788	20P03690001	103.21	19.988	8640.5	8640.5
ELEAENYHDIKR	Unmodified	1515.73	0.731771	1108	sp|Q62261|SPTB2_MOUSE	yes	yes	0	0	0	0	0	1	By MS/MS	2	25.393	25.393	2;4	0.0085399	14516	20P03690001	38.769	9.6975	7358.3	7358.3
ELEANVLTTAPDR	Unmodified	1427.73	0.725623	1476	sp|Q8CG47|SMC4_MOUSE	yes	yes	0	0	0	0	0	0	By MS/MS	1	55.087	55.087	2	1.6051e-08	56802	20P03690001	115.06	66.066	24954	24954
ELEDATETADAMNR	Oxidation (M)	1580.66	0.66243	1603	sp|Q8VDD5|MYH9_MOUSE	yes	yes	0	0	0	1	0	0	By MS/MS	1	26.991	26.991	2	0.00021606	16671	20P03690001	62.044	40.691	2838	2838
ELEDATETADAMNR	Unmodified	1564.67	0.667515	1603	sp|Q8VDD5|MYH9_MOUSE	yes	yes	0	0	0	0	0	0	By MS/MS	1	39.902	39.902	2	0.0040501	34070	20P03690001	54.812	28.059	0	0
ELEDLEVDGQK	Unmodified	1273.6	0.603776	903	sp|Q1HFZ0|NSUN2_MOUSE	yes	yes	0	0	0	0	0	0	By MS/MS	1	45.684	45.684	2	0.00018742	42397	20P03690001	83.045	46.621	0	0
ELEEDFIR	Unmodified	1049.5	0.50294	1836	sp|Q9CQI6|COTL1_MOUSE	yes	yes	0	0	0	0	0	0	By MS/MS	1	60.713	60.713	2	0.012965	65649	20P03690001	59.597	13.263	6269.6	6269.6
ELEEIVQPIISK	Unmodified	1396.78	0.781347	458	sp|P20029|BIP_MOUSE	yes	yes	0	0	0	0	0	0	By MS/MS	2	79.29	79.29	2;3	8.6727e-10	94905	20P03690001	169.09	137.49	403180	403180
ELEEIVQPIISK	Deamidation (NQ)	1397.77	0.765362	458	sp|P20029|BIP_MOUSE	yes	yes	0	1	0	0	0	0	By MS/MS	1	84.001	84.001	2	1.6022e-07	102062	20P03690001	136.21	65.484	99433	99433
ELEETLNK	Unmodified	974.492	0.492041	1382	sp|Q8BRT1|CLAP2_MOUSE	yes	yes	0	0	0	0	0	0	By MS/MS	1	19.918	19.918	2	0.003662	7336	20P03690001	74.486	1.994	10280	10280
ELEIESQPGEEQPVSK	Unmodified	1797.86	0.863238	1600	sp|Q8VCY6|UTP6_MOUSE	yes	yes	0	0	0	0	0	0	By MS/MS	1	42.673	42.673	2	0.00016901	37715	20P03690001	65.105	22.075	8112.3	8112.3
ELEIESQPGEEQPVSK	Deamidation (NQ)	1798.85	0.847254	1600	sp|Q8VCY6|UTP6_MOUSE	yes	yes	0	1	0	0	0	0	By MS/MS	1	45.085	45.085	2	0.0012959	41436	20P03690001	63.31	44.487	5055	5055
ELENGSHIR	Unmodified	1053.52	0.520321	490	sp|P25206|MCM3_MOUSE	yes	yes	0	0	0	0	0	0	By MS/MS	1	17.473	17.473	3	0.0045731	3786	20P03690001	56.432	14.929	10758	10758
ELENTVLELSQK	Unmodified	1401.74	0.735125	1652	sp|Q91VW5|GOGA4_MOUSE	yes	yes	0	0	0	0	0	0	By MS/MS	1	71.056	71.056	2	0.011436	82018	20P03690001	38.995	15.006	5736.6	5736.6
ELEPITTSQALQIAGR	Unmodified	1725.93	0.926113	1285	sp|Q80YD1|SUV3_MOUSE	yes	yes	0	0	0	0	0	0	By MS/MS	1	77.991	77.991	2	0.021191	92699	20P03690001	33.872	22.164	0	0
ELESVGIR	Unmodified	901.487	0.486896	2130	sp|Q9QXB9|DRG2_MOUSE	yes	yes	0	0	0	0	0	0	By MS/MS	1	38.795	38.795	2	0.011645	32369	20P03690001	62.107	1.1355	29218	29218
ELETQISELQEDLESER	Unmodified	2046.96	0.959324	1603	sp|Q8VDD5|MYH9_MOUSE	yes	yes	0	0	0	0	0	0	By MS/MS	2	99.526	99.526	2;3	1.4032e-08	126907	20P03690001	92.996	76.382	82972	82972
ELEVAESDGQVELER	Unmodified	1701.81	0.805723	1052	sp|Q61081|CDC37_MOUSE	yes	yes	0	0	0	0	0	0	By MS/MS	1	57.203	57.203	2	0.0033146	59835	20P03690001	55.354	22.916	0	0
ELEVQHPAAK	Unmodified	1120.59	0.587673	572	sp|P42932|TCPQ_MOUSE	yes	yes	0	0	0	0	0	0	By MS/MS	2	20.014	20.014	3	0.003206	8042	20P03690001	53.751	7.7497	41233	41233
ELEVQHPAAK	Deamidation (NQ)	1121.57	0.571688	572	sp|P42932|TCPQ_MOUSE	yes	yes	0	1	0	0	0	0	By MS/MS	1	22.339	22.339	3	0.010393	10626	20P03690001	54.066	7.2471	8808.2	8808.2
ELFDELVK	Unmodified	991.523	0.522613	651	sp|P55264|ADK_MOUSE	yes	yes	0	0	0	0	0	0	By MS/MS	1	81.99	81.99	2	0.0023607	98787	20P03690001	82.426	5.9482	11566	11566
ELFDELVKK	Unmodified	1119.62	0.617576	651	sp|P55264|ADK_MOUSE	yes	yes	0	0	0	0	0	1	By MS/MS	1	66	66	3	0.0042492	73865	20P03690001	53.756	28.197	5323.7	5323.7
ELFEADPER	Unmodified	1104.51	0.508754	360	sp|P06745|G6PI_MOUSE	yes	yes	0	0	0	0	0	0	By MS/MS	1	47.31	47.31	2	0.0028409	44844	20P03690001	121.5	50.812	63969	63969
ELFEQYGAVYEINILR	Unmodified	1956	0.999278	516	sp|P28659|CELF1_MOUSE	yes	yes	0	0	0	0	0	0	By MS/MS	1	108.55	108.55	2	4.9732e-19	141000	20P03690001	104.2	79.715	20366	20366
ELGDHVTNLR	Unmodified	1152.59	0.588735	380	sp|P09528|FRIH_MOUSE	yes	yes	0	0	0	0	0	0	By MS/MS	1	33.048	33.048	3	0.0055273	24076	20P03690001	46.796	19.542	21757	21757
ELGDVLFQMAEVHR	Unmodified	1642.81	0.813726	1354	sp|Q8BKX1|BAIP2_MOUSE	yes	yes	0	0	0	0	0	0	By MS/MS	1	102.61	102.61	3	0.00037395	131272	20P03690001	68.972	50.348	15888	15888
ELGEYGLQAYTEVK	Unmodified	1598.78	0.782803	587	sp|P47738|ALDH2_MOUSE	yes	yes	0	0	0	0	0	0	By MS/MS	1	73.352	73.352	2	0.00015971	85558	20P03690001	58.079	37.954	19197	19197
ELGHPEIGDAIAR	Unmodified	1376.7	0.704828	1692	sp|Q920E5|FPPS_MOUSE	yes	yes	0	0	0	0	0	0	By MS/MS	1	44.822	44.822	3	0.011457	41288	20P03690001	33.265	4.9824	31454	31454
ELGIWEPLAVK	Unmodified	1253.7	0.701974	823	sp|P80318|TCPG_MOUSE	yes	yes	0	0	0	0	0	0	By MS/MS	1	99.223	99.223	2	3.4946e-08	126273	20P03690001	94.584	59.781	45267	45267
ELGLAEGDIIDIPQLFK	Unmodified	1870.01	0.00878036	2233;2234	sp|Q9Z183|PADI4_MOUSE;sp|Q9Z184|PADI3_MOUSE	no	no	0	0	0	0	0	0	By MS/MS	1	114.99	114.99	2	1.5438e-05	151218	20P03690001	86.367	62.313	30093	30093
ELGLALQEALEPAVR	Unmodified	1607.89	0.888271	1393	sp|Q8BTW3|EXOS6_MOUSE	yes	yes	0	0	0	0	0	0	By MS/MS	1	101.59	101.59	2	0.024904	129996	20P03690001	29.58	14.035	4537	4537
ELGSLDNVR	Unmodified	1001.51	0.514173	1896	sp|Q9CY64|BIEA_MOUSE	yes	yes	0	0	0	0	0	0	By MS/MS	1	41.084	41.084	2	0.012225	35701	20P03690001	49.715	3.7631	14237	14237
ELGSLPQEAFEK	Unmodified	1346.67	0.671796	1866	sp|Q9CW03|SMC3_MOUSE	yes	yes	0	0	0	0	0	0	By MS/MS	1	64.324	64.324	2	1.5435e-05	71195	20P03690001	76.073	44.858	47250	47250
ELHINLIPSK	Unmodified	1162.67	0.671008	368	sp|P07901|HS90A_MOUSE	yes	yes	0	0	0	0	0	0	By MS/MS	2	64.732	64.732	2;3	4.8645e-05	72191	20P03690001	123.51	97.954	508570	508570
ELHINLIPSK	Deamidation (NQ)	1163.65	0.655024	368	sp|P07901|HS90A_MOUSE	yes	yes	0	1	0	0	0	0	By MS/MS	2	69.174	69.174	2;3	4.0344e-05	79006	20P03690001	96.113	65.501	68278	68278
ELHINLIPSKQDR	Unmodified	1561.86	0.85764	368	sp|P07901|HS90A_MOUSE	yes	yes	0	0	0	0	0	1	By MS/MS	3	53.533	53.533	2;3;4	2.6529e-10	54325	20P03690001	88.706	63.853	112920	112920
ELHINLIPSKQDR	Deamidation (NQ)	1562.84	0.841655	368	sp|P07901|HS90A_MOUSE	yes	yes	0	1	0	0	0	1	By MS/MS	1	57.572	57.572	3	0.011526	60357	20P03690001	50.088	30.41	6579.6	6579.6
ELIEQLQNKPSDLGTK	Unmodified	1811.96	0.962893	1038	sp|Q60864|STIP1_MOUSE	yes	yes	0	0	0	0	0	1	By MS/MS	1	51.415	51.415	2	0.0011599	50850	20P03690001	71.685	51.1	28729	28729
ELIEQLQNKPSDLGTK	Deamidation (NQ)	1812.95	0.946908	1038	sp|Q60864|STIP1_MOUSE	yes	yes	0	1	0	0	0	1	By MS/MS	3	56.222	56.222	2;3	4.1997e-36	58297	20P03690001	107.84	41.133	19580	19580
ELIESTTEK	Unmodified	1048.53	0.52882	904	sp|Q2EMV9|PAR14_MOUSE	yes	yes	0	0	0	0	0	0	By MS/MS	1	27.284	27.284	2	0.031376	17266	20P03690001	39.873	5.7006	4498.6	4498.6
ELIIGDR	Unmodified	814.455	0.454868	877	sp|Q03265|ATPA_MOUSE	yes	yes	0	0	0	0	0	0	By MS/MS	1	43.731	43.731	2	0.0080956	39512	20P03690001	70.525	4.8528	0	0
ELINIYLK	Unmodified	1004.59	0.590633	302	sp|O70311|NMT2_MOUSE	yes	yes	0	0	0	0	0	0	By MS/MS	1	80.92	80.92	2	0.0039081	96992	20P03690001	98.523	29.325	20649	20649
ELIPAEEALR	Unmodified	1139.62	0.618638	2132	sp|Q9QXS1|PLEC_MOUSE	yes	yes	0	0	0	0	0	0	By MS/MS	1	63.44	63.44	2	3.0365e-05	69552	20P03690001	94.804	39.822	28697	28697
ELISDNQYR	Unmodified	1136.55	0.546202	490	sp|P25206|MCM3_MOUSE	yes	yes	0	0	0	0	0	0	By MS/MS	1	36.411	36.411	2	0.0033121	28858	20P03690001	68.846	17.653	14566	14566
ELISNASDALDK	Deamidation (NQ)	1275.62	0.619426	396;371	sp|P11499|HS90B_MOUSE;sp|P08113|ENPL_MOUSE	no	no	0	1	0	0	0	0	By MS/MS	1	56.519	56.519	2	0.003455	58951	20P03690001	66.989	31.447	55392	55392
ELISNASDALDKIR	Unmodified	1543.82	0.820586	396;371	sp|P11499|HS90B_MOUSE;sp|P08113|ENPL_MOUSE	no	no	0	0	0	0	0	1	By MS/MS	1	67.678	67.678	2	0.0062722	76926	20P03690001	52.527	34.391	78242	78242
ELISNASDALEK	Unmodified	1288.65	0.651061	1840	sp|Q9CQN1|TRAP1_MOUSE	yes	yes	0	0	0	0	0	0	By MS/MS	1	50.94	50.94	2	0.010631	50289	20P03690001	39.364	15.85	8040.6	8040.6
ELISNSSDALDK	Deamidation (NQ)	1291.61	0.614341	368	sp|P07901|HS90A_MOUSE	yes	yes	0	1	0	0	0	0	By MS/MS	1	45.689	45.689	2	0.017768	42060	20P03690001	51.726	24.94	78138	78138
ELISNSSDALDKIR	Unmodified	1559.82	0.8155	368	sp|P07901|HS90A_MOUSE	yes	yes	0	0	0	0	0	1	By MS/MS	2	54.944	54.944	2;3	5.7287e-19	56782	20P03690001	137.8	60.734	375860	375860
ELISNSSDALDKIR	Deamidation (NQ)	1560.8	0.799516	368	sp|P07901|HS90A_MOUSE	yes	yes	0	1	0	0	0	1	By MS/MS	2	61.244	61.244	3	0.00031324	65694	20P03690001	61.444	37.372	51936	51936
ELKDNGELLPILK	Unmodified	1480.85	0.850095	1839	sp|Q9CQM9|GLRX3_MOUSE	yes	yes	0	0	0	0	0	1	By MS/MS	1	78.866	78.866	3	0.00049178	93968	20P03690001	62.528	45.317	17391	17391
ELKEQLGESIDAK	Unmodified	1458.76	0.756588	2090	sp|Q9JIK5|DDX21_MOUSE	yes	yes	0	0	0	0	0	1	By MS/MS	1	38.57	38.57	2	0.032309	32203	20P03690001	43.914	15.861	0	0
ELKIDIIPNPQER	Unmodified	1563.86	0.862057	396	sp|P11499|HS90B_MOUSE	yes	yes	0	0	0	0	0	1	By MS/MS	2	71.796	71.796	2;3	0.0014208	83145	20P03690001	53.136	34.326	29697	29697
ELKIDIIPNPQER	Deamidation (NQ)	1564.85	0.846072	396	sp|P11499|HS90B_MOUSE	yes	yes	0	1	0	0	0	1	By MS/MS	1	75.046	75.046	3	0.0039712	88297	20P03690001	62.162	45.5	8457.4	8457.4
ELLAVPNNYK	Unmodified	1159.62	0.623724	1759	sp|Q99K85|SERC_MOUSE	yes	yes	0	0	0	0	0	0	By MS/MS	1	56.495	56.495	2	3.8847e-05	59033	20P03690001	104.2	63.849	53005	53005
ELLEELLEGK	Unmodified	1171.63	0.63362	677	sp|P59242|CING_MOUSE	yes	yes	0	0	0	0	0	0	By MS/MS	1	106.99	106.99	2	0.0036757	138443	20P03690001	61.344	19.468	5460.4	5460.4
ELLEIVKK	Unmodified	970.606	0.606283	916	sp|Q3THS6|METK2_MOUSE	yes	yes	0	0	0	0	0	1	By MS/MS	1	46.487	46.487	2	0.032964	43595	20P03690001	42.287	4.1269	0	0
ELLELASR	Unmodified	929.518	0.518196	1605	sp|Q8VDJ3|VIGLN_MOUSE	yes	yes	0	0	0	0	0	0	By MS/MS	1	58.546	58.546	2	0.0034319	62315	20P03690001	75.825	20.384	123140	123140
ELLEQNPGK	2 Deamidation (NQ)	1028.5	0.502606	1332	sp|Q8BHL3|TB10B_MOUSE	yes	yes	0	2	0	0	0	0	By MS/MS	1	22.324	22.324	2	0.030854	10532	20P03690001	46.39	7.0658	0	0
ELLESFDSALQSVK	Unmodified	1564.8	0.798453	2066	sp|Q9ERU9|RBP2_MOUSE	yes	yes	0	0	0	0	0	0	By MS/MS	1	103.42	103.42	2	1.0591e-05	132668	20P03690001	66.246	32.246	21505	21505
ELLFHPALFEVPSLK	Unmodified	1738.97	0.965793	1736	sp|Q99J45|NRBP_MOUSE	yes	yes	0	0	0	0	0	0	By MS/MS	1	107.36	107.36	3	0.016056	138994	20P03690001	29.099	15.68	7449	7449
ELLIFNQQQVPSGESAILDR	Unmodified	2256.18	0.175011	393	sp|P11103|PARP1_MOUSE	yes	yes	0	0	0	0	0	0	By MS/MS	1	99.115	99.115	2	0.0028343	126082	20P03690001	32.548	15.933	5909.3	5909.3
ELLIIGGVAAR	Unmodified	1110.68	0.676094	1647	sp|Q91VR5|DDX1_MOUSE	yes	yes	0	0	0	0	0	0	By MS/MS	1	80.337	80.337	2	2.4309e-08	96367	20P03690001	86.879	40.417	23272	23272
ELLKPNASVALHK	Unmodified	1418.82	0.824549	646	sp|P54775|PRS6B_MOUSE	yes	yes	0	0	0	0	0	1	By MS/MS	1	37.122	37.122	4	0.035935	30080	20P03690001	22.097	11.743	3186.5	3186.5
ELLLQPVTISR	Unmodified	1267.75	0.749987	682	sp|P59999|ARPC4_MOUSE	yes	yes	0	0	0	0	0	0	By MS/MS	1	79.916	79.916	2	0.010335	95540	20P03690001	46.643	0.18115	33604	33604
ELLLSAIDSVNAASK	Unmodified	1529.83	0.830088	1716	sp|Q922K7|NOP2_MOUSE	yes	yes	0	0	0	0	0	0	By MS/MS	1	95.099	95.099	2	8.1192e-09	119576	20P03690001	90.725	69.666	20450	20450
ELLQQISAFDNVPR	Unmodified	1628.85	0.85222	892	sp|Q08288|LYAR_MOUSE	yes	yes	0	0	0	0	0	0	By MS/MS	1	94.335	94.335	3	0.00096444	118776	20P03690001	50.305	33.955	9316.8	9316.8
ELLQQISAFDNVPR	Deamidation (NQ)	1629.84	0.836236	892	sp|Q08288|LYAR_MOUSE	yes	yes	0	1	0	0	0	0	By MS/MS	1	94.388	94.388	2	9.2681e-06	118843	20P03690001	72.321	36.799	11523	11523
ELLSNVDQDVHELEK	Unmodified	1766.87	0.868658	1041	sp|Q60875|ARHG2_MOUSE	yes	yes	0	0	0	0	0	0	By MS/MS	2	76.49	76.49	2;3	0.0057253	90228	20P03690001	35.225	18.499	26493	26493
ELLTEFGYK	Unmodified	1098.56	0.559727	1295	sp|Q8BFR5|EFTU_MOUSE	yes	yes	0	0	0	0	0	0	By MS/MS	1	74.997	74.997	2	0.02078	88116	20P03690001	44.318	11.997	4409.3	4409.3
ELLTLDEK	Unmodified	959.518	0.517527	1231	sp|Q6ZWN5|RS9_MOUSE	yes	yes	0	0	0	0	0	0	By MS/MS	1	54.649	54.649	2	0.0034319	56146	20P03690001	75.825	14.93	27571	27571
ELLTLDEKDPR	Unmodified	1327.7	0.698345	1231	sp|Q6ZWN5|RS9_MOUSE	yes	yes	0	0	0	0	0	1	By MS/MS	1	46.489	46.489	2	0.015265	43837	20P03690001	43.549	10.55	103250	103250
ELLTSFGPLK	Unmodified	1103.62	0.622661	500	sp|P26369|U2AF2_MOUSE	yes	yes	0	0	0	0	0	0	By MS/MS	1	85.487	85.487	2	0.00022062	104408	20P03690001	77.192	29.343	42410	42410
ELLVNLNPIAQPLASR	Unmodified	1747	0.999219	1856	sp|Q9CRB2|NHP2_MOUSE	yes	yes	0	0	0	0	0	0	By MS/MS	2	101.19	101.19	2;3	8.2827e-05	129235	20P03690001	73.279	56.027	31420	31420
ELNDFISYLQR	Unmodified	1396.7	0.69868	511	sp|P27773|PDIA3_MOUSE	yes	yes	0	0	0	0	0	0	By MS/MS	2	100.26	100.26	2;3	2.8591e-07	128204	20P03690001	129	105.62	393480	393480
ELNDFISYLQR	Deamidation (NQ)	1397.68	0.682695	511	sp|P27773|PDIA3_MOUSE	yes	yes	0	1	0	0	0	0	By MS/MS	1	104.9	104.9	2	1.8525e-07	135000	20P03690001	98.902	76.017	45755	45755
ELNEEKLEK	Unmodified	1130.58	0.581919	1968	sp|Q9D6Z1|NOP56_MOUSE	yes	yes	0	0	0	0	0	1	By MS/MS	1	21.621	21.621	2	0.000242	9611	20P03690001	88.24	20.747	5022.2	5022.2
ELNITAAK	Unmodified	858.481	0.481082	718	sp|P62082|RS7_MOUSE	yes	yes	0	0	0	0	0	0	By MS/MS	1	33.78	33.78	2	0.0089253	25336	20P03690001	66.504	20.17	106640	106640
ELNVQWLR	Unmodified	1056.57	0.571629	176	sp|B5X0E4|ABCB5_MOUSE	yes	yes	0	0	0	0	0	0	By MS/MS	1	78.921	78.921	2	0.0019285	94202	20P03690001	89.698	27.152	15738	15738
ELNWSELR	Unmodified	1045.52	0.519259	1139	sp|Q64521|GPDM_MOUSE	yes	yes	0	0	0	0	0	0	By MS/MS	1	69.528	69.528	2	0.0025228	79637	20P03690001	81.163	31.741	13534	13534
ELNYFAK	Unmodified	883.444	0.443968	379	sp|P09411|PGK1_MOUSE	yes	yes	0	0	0	0	0	0	By MS/MS	1	46.486	46.486	2	0.0050015	43592	20P03690001	69.383	26.514	0	0
ELPELLQR	Unmodified	996.56	0.560395	2190	sp|Q9WU78|PDC6I_MOUSE	yes	yes	0	0	0	0	0	0	By MS/MS	1	66.273	66.273	2	0.0045586	74282	20P03690001	104.44	53.805	46919	46919
ELPQFATGENLPR	Unmodified	1470.75	0.746692	257	sp|O35841|API5_MOUSE	yes	yes	0	0	0	0	0	0	By MS/MS	1	68.052	68.052	2	0.00033472	77246	20P03690001	65.043	27.863	17573	17573
ELPTAFDYVEFTR	Unmodified	1586.76	0.761674	432	sp|P16546|SPTN1_MOUSE	yes	yes	0	0	0	0	0	0	By MS/MS	1	101.23	101.23	2	0.0034858	129209	20P03690001	47.774	36.827	14768	14768
ELPVNAQNYVR	Unmodified	1301.67	0.672799	581	sp|P46664|PURA2_MOUSE	yes	yes	0	0	0	0	0	0	By MS/MS	1	52.328	52.328	2	2.428e-05	52421	20P03690001	117.52	72.656	61411	61411
ELPVNAQNYVR	Deamidation (NQ)	1302.66	0.656815	581	sp|P46664|PURA2_MOUSE	yes	yes	0	1	0	0	0	0	By MS/MS	2	56.202	56.202	2	0.00020368	58372	20P03690001	78.488	51.007	31120	31120
ELQAEQEDR	Unmodified	1116.5	0.504731	1605	sp|Q8VDJ3|VIGLN_MOUSE	yes	yes	0	0	0	0	0	0	By MS/MS	1	18.038	18.038	2	0.00089434	4689	20P03690001	96.143	21.223	13716	13716
ELQAEQEDR	Deamidation (NQ)	1117.49	0.488746	1605	sp|Q8VDJ3|VIGLN_MOUSE	yes	yes	0	1	0	0	0	0	By MS/MS	1	19.254	19.254	2	0.015655	6519	20P03690001	140.16	36.618	6589.5	6589.5
ELQDQLEAEQYFSTLYK	Unmodified	2104	6.61646e-05	804;803	sp|P70335|ROCK1_MOUSE;sp|P70336|ROCK2_MOUSE	no	no	0	0	0	0	0	0	By MS/MS	1	102.32	102.32	2	0.029527	130952	20P03690001	29.092	19.179	0	0
ELQELQDSLNVER	Unmodified	1571.78	0.779115	197	sp|F6ZDS4|TPR_MOUSE	yes	yes	0	0	0	0	0	0	By MS/MS	1	65.889	65.889	2	8.6489e-06	73811	20P03690001	73.834	15.662	5564.4	5564.4
ELQELVQYPVEHPDK	Unmodified	1822.91	0.910129	870	sp|Q01853|TERA_MOUSE	yes	yes	0	0	0	0	0	0	By MS/MS	2	59.778	59.778	2;3	1.1374e-29	63944	20P03690001	182.22	149.66	139720	139720
ELQELVQYPVEHPDK	Deamidation (NQ)	1823.89	0.894145	870	sp|Q01853|TERA_MOUSE	yes	yes	0	1	0	0	0	0	By MS/MS	2	63.677	63.677	3	6.6014e-14	70189	20P03690001	106.76	73.453	81943	81943
ELQELVQYPVEHPDKFLK	Unmodified	2211.16	0.15757	870	sp|Q01853|TERA_MOUSE	yes	yes	0	0	0	0	0	1	By MS/MS	2	78.015	78.015	3;4	0.0007626	92948	20P03690001	56.121	36.452	30555	30555
ELQQALTVK	Unmodified	1028.59	0.58661	1475	sp|Q8CG46|SMC5_MOUSE	yes	yes	0	0	0	0	0	0	By MS/MS	1	39.662	39.662	2	0.0098025	33815	20P03690001	60.102	60.102	14059	14059
ELQSQSLLQQEK	Unmodified	1429.74	0.741273	863	sp|Q00547|HMMR_MOUSE	yes	yes	0	0	0	0	0	0	By MS/MS	1	43.012	43.012	2	0.0039499	38360	20P03690001	59.225	24.446	0	0
ELQTLHNLR	Unmodified	1122.61	0.614556	1090	sp|Q61768|KINH_MOUSE;sp|P28738|KIF5C_MOUSE;sp|P33175|KIF5A_MOUSE	yes	no	0	0	0	0	0	0	By MS/MS	1	34.331	34.331	2	0.0085019	25843	20P03690001	53.517	20.907	19857	19857
ELQVSHYR	Unmodified	1030.52	0.519593	1518	sp|Q8K1F9|LCTL_MOUSE	yes	yes	0	0	0	0	0	0	By MS/MS	1	21.874	21.874	2	0.033622	9575	20P03690001	43.769	2.1169	12368	12368
ELRDEEQTAESIK	Unmodified	1546.75	0.74748	833	sp|P97311|MCM6_MOUSE	yes	yes	0	0	0	0	0	1	By MS/MS	1	30.937	30.937	2	0.0046545	21395	20P03690001	62.081	26.404	4870.2	4870.2
ELSAQPEVHR	Unmodified	1164.59	0.588735	2042	sp|Q9EP69|SAC1_MOUSE	yes	yes	0	0	0	0	0	0	By MS/MS	1	21.364	21.364	3	0.017404	9085	20P03690001	37.968	10.714	12167	12167
ELSDAVNVR	Unmodified	1001.51	0.514173	951	sp|Q3UKC1|TAXB1_MOUSE	yes	yes	0	0	0	0	0	0	By MS/MS	1	36.237	36.237	2	0.0056879	28569	20P03690001	62.463	19.864	24488	24488
ELSDIAHR	Unmodified	939.477	0.477394	353	sp|P05064|ALDOA_MOUSE	yes	yes	0	0	0	0	0	0	By MS/MS	1	24.552	24.552	2	0.021147	13429	20P03690001	174.52	79.857	226620	226620
ELSDPEGAIIYTSR	Unmodified	1549.76	0.762402	1008	sp|Q5SUR0|PUR4_MOUSE	yes	yes	0	0	0	0	0	0	By MS/MS	1	63.595	63.595	2	6.4956e-09	70071	20P03690001	87.447	66.659	18299	18299
ELSEQIEK	Unmodified	974.492	0.492041	495	sp|P26040|EZRI_MOUSE	yes	yes	0	0	0	0	0	0	By MS/MS	1	26.863	26.863	2	0.0020622	16545	20P03690001	90.64	23.227	26224	26224
ELSEQIEK	Deamidation (NQ)	975.476	0.476056	495	sp|P26040|EZRI_MOUSE	yes	yes	0	1	0	0	0	0	By MS/MS	1	30.292	30.292	2	0.015809	20744	20P03690001	82.645	29.859	11257	11257
ELSEVGSVR	Unmodified	974.503	0.503274	2132	sp|Q9QXS1|PLEC_MOUSE	yes	yes	0	0	0	0	0	0	By MS/MS	1	31.003	31.003	2	0.00059995	21465	20P03690001	92.732	19.472	36381	36381
ELSLASNELKDEGAR	Unmodified	1630.82	0.816229	1641	sp|Q91VI7|RINI_MOUSE	yes	yes	0	0	0	0	0	1	By MS/MS	1	45.147	45.147	2	3.7431e-09	41431	20P03690001	94.487	38.763	29100	29100
ELSLDDFK	Unmodified	965.471	0.470577	459	sp|P20108|PRDX3_MOUSE	yes	yes	0	0	0	0	0	0	By MS/MS	1	72.004	72.004	1	0.0024807	83413	20P03690001	91.069	10.839	10087	10087
ELSQATIDSK	Unmodified	1090.55	0.550618	508	sp|P27612|PLAP_MOUSE	yes	yes	0	0	0	0	0	0	By MS/MS	1	27.046	27.046	2	0.00093195	16692	20P03690001	72.2	25.794	17233	17233
ELSQEVENLK	Unmodified	1187.6	0.603382	1189	sp|Q6P6L0|FIL1L_MOUSE	yes	yes	0	0	0	0	0	0	By MS/MS	1	46.154	46.154	2	0.012528	43063	20P03690001	44.847	0.094055	7145	7145
ELSTTLNADEAVTR	Unmodified	1518.75	0.752566	1071	sp|Q61316|HSP74_MOUSE	yes	yes	0	0	0	0	0	0	By MS/MS	1	48.946	48.946	2	0.012383	47407	20P03690001	35.711	14.651	29280	29280
ELTALAEQHR	Unmodified	1166.6	0.604385	1652	sp|Q91VW5|GOGA4_MOUSE	yes	yes	0	0	0	0	0	0	By MS/MS	1	30.633	30.633	3	0.0051264	21118	20P03690001	47.971	23.941	2929.6	2929.6
ELTAPDENVPAK	Unmodified	1282.64	0.640496	881	sp|Q04750|TOP1_MOUSE	yes	yes	0	0	0	0	0	0	By MS/MS	1	33.688	33.688	2	0.0018607	25069	20P03690001	57.567	34.45	10770	10770
ELTEEKETAFEFLSSA	Unmodified	1829.86	0.85709	414	sp|P14152|MDHC_MOUSE	yes	yes	0	0	0	0	0	1	By MS/MS	1	101.27	101.27	2	9.616e-05	129540	20P03690001	82.464	63.29	42751	42751
ELTPQVISAAR	Unmodified	1183.66	0.656087	1142	sp|Q64727|VINC_MOUSE	yes	yes	0	0	0	0	0	0	By MS/MS	1	50.529	50.529	2	4.5816e-08	49531	20P03690001	85.813	25.376	21876	21876
ELVAESLGIR	Unmodified	1085.61	0.608074	1501	sp|Q8CJ53|CIP4_MOUSE	yes	yes	0	0	0	0	0	0	By MS/MS	1	67.431	67.431	2	3.9141e-05	76381	20P03690001	108.47	49.12	103370	103370
[truncated: 7,898 more rows]
